# Supplementary material for: FCRL3 is an immunoregulatory receptor that restrains the activation of human memory T lymphocytes
Source: J Exp Med. 2025 Oct 15;223(1):e20242474. doi: 10.1084/jem.20242474 (PMC12524113; doi:10.1084/jem.20242474)
Supplement: Data S1 — shows RNA-seq results from human CD4+, CD8+, and Treg T cells, FCRL3+ versus FCRL3− cells. [file jem_20242474_datas1.xlsx]

## Sheet: READ ME
	Bionformatic Tools:
Reads Quality control	FastQC v0.11.9 (https://www.bioinformatics.babraham.ac.uk/projects/fastqc/)
Adapter trimming	Trimmomatic v0.39
Aligner	HISAT2 v2.1.0
Reference genome	GENCODE (version GRCh38)
Counts generation	HTSeq-count v2.0.2
Differential expression analysis	DESeq2
Sheets:
1. Results of the differential expression analysis of FCRL3+ vs FCRL3- CD8+ memory T cells.
2. Results of the differential expression analysis of FCRL3+ vs FCRL3- CD4+ T helper memory cells.
3. Results of the differential expression analysis of FCRL3+ vs FCRL3- CD4+ T regulatory memory cells.

## Sheet: CD8+ DE analysis
Gene name	Log2 fold changes	q-Value
A2M	0.42866	0.931625
AAAS	-0.136517	0.999464
AACS	0.167453	0.999464
AAGAB	0.114464	0.996971
AAK1	-0.118164	0.999464
AAMDC	0.439288	0.939668
AAMP	-0.0870043	0.999464
AAR2	0.142261	0.788925
AARS2	-0.0660717	0.999464
AARSD1	-0.598771	0.939668
AASDH	-0.0357721	0.999464
AASDHPPT	-0.0371589	0.999464
AASS	0.319172	0.999464
AATF	-0.377491	0.999464
AATK	-0.831863	0.706798
ABAT	0.173435	0.918001
ABCA1	-0.889678	0.612065
ABCA2	-0.189877	0.999464
ABCA5	-0.0758719	0.999464
ABCA7	-0.82603	0.507416
ABCB1	-0.863424	0.711293
ABCB10	0.422587	0.920487
ABCB7	0.17865	0.999464
ABCB8	-0.560158	0.931952
ABCB9	-1.05606	0.244062
ABCC1	0.175145	0.96721
ABCC10	-0.459646	0.978136
ABCC11	-0.10518	0.999464
ABCC2	-0.295713	0.999464
ABCC4	-0.180836	0.999464
ABCC5	0.0389446	0.999464
ABCD2	0.444814	0.89671
ABCD3	-0.00606932	0.999464
ABCD4	0.00348333	0.999464
ABCE1	-0.162814	0.999464
ABCF1	-0.128973	0.999464
ABCF2	-0.35388	0.999464
ABCF3	-0.0207253	0.996847
ABCG1	-0.524856	0.833069
ABHD10	-0.358034	0.999464
ABHD11	-0.481471	0.999464
ABHD12	-0.573324	0.743138
ABHD13	-0.349759	0.999464
ABHD14A	-0.65909	0.999464
ABHD14B	0.111751	0.999464
ABHD15	0.0703934	0.999464
ABHD16A	-0.0217036	0.999464
ABHD17B	0.321464	0.91975
ABHD18	-0.300359	0.999464
ABHD2	0.73014	0.267177
ABHD3	-0.348934	0.999464
ABHD4	-0.43769	0.994546
ABHD5	-0.253503	0.999464
ABHD6	0.227305	0.96721
ABI1	-0.00513585	0.999464
ABI2	-0.741593	0.307687
ABI3	0.504621	0.952845
ABL1	-0.66348	0.948694
ABL2	-0.55421	0.999464
ABLIM1	-0.63175	0.965059
ABLIM2	1.27033	0.740403
ABR	-0.367382	0.999464
ABRACL	-0.198448	0.999464
ABT1	-0.38112	0.994519
ABTB1	0.0982794	0.980879
ABTB2	-0.33451	0.999464
ACAA1	0.287699	0.993428
ACAA2	-0.603769	0.931625
ACACA	-0.483886	0.999464
ACACB	-0.253227	0.999464
ACAD10	-0.261716	0.999464
ACAD11	0.0336002	0.999464
ACAD8	0.227629	0.996847
ACAD9	0.0334283	0.999464
ACADM	0.0519378	0.999464
ACADSB	0.344792	0.871715
ACADVL	0.229645	0.961458
ACAP1	-0.201023	0.999464
ACAP2	-0.20846	0.999464
ACAP3	-0.898679	0.768443
ACAT1	0.402027	0.882466
ACAT2	-0.000659232	0.999464
ACBD3	0.161712	0.921707
ACBD5	0.24946	0.862539
ACBD6	-0.0552583	0.999464
ACBD7	-0.026961	0.999753
ACCS	-0.479784	0.999464
ACD	-0.0279743	0.999464
ACER2	0.313583	0.907971
ACER3	-0.0198214	0.999464
ACHE	-0.188643	0.999464
ACIN1	-0.106276	0.999464
ACLY	-0.118464	0.999464
ACO1	0.300535	0.98608
ACO2	0.0508683	0.948694
ACOT13	-0.393395	0.999464
ACOT2	-0.772608	0.261168
ACOT4	-0.380677	0.996971
ACOT7	0.173138	0.944052
ACOT8	-0.648794	0.999464
ACOT9	-0.254884	0.999464
ACOX1	0.704422	0.279357
ACOX3	-0.143241	0.999464
ACOXL	-0.140724	0.999464
ACP1	-0.337283	0.999464
ACP2	0.351838	0.631594
ACP6	-0.532535	0.92356
ACSBG1	-0.267716	0.999464
ACSF3	-0.379189	0.999464
ACSL1	0.227768	0.999464
ACSL3	0.147763	0.803109
ACSL4	-0.187212	0.999464
ACSL5	-0.481589	0.938855
ACSL6	-0.666617	0.999464
ACSS1	-0.357229	0.999464
ACTA1	-0.0648943	0.999464
ACTA2	-0.0949436	0.999464
ACTB	-0.698928	0.00119881
ACTG1	-0.771452	0.235446
ACTL6A	-0.447241	0.892366
ACTN1	-0.63571	0.999464
ACTN2	-0.685058	0.611326
ACTN4	-0.414253	0.855595
ACTR10	0.0448258	0.999464
ACTR1A	-0.0699573	0.999464
ACTR1B	-0.212493	0.999464
ACTR2	-0.156082	0.999464
ACTR3	-0.203201	0.999464
ACTR3B	0.0291875	0.999464
ACTR3C	0.201184	0.999464
ACTR5	-0.348671	0.999464
ACTR6	-0.425746	0.990065
ACTR8	-0.154609	0.999464
ACTRT3	-0.0061253	0.999464
ACVR1	-0.472907	0.895848
ACVR1B	-0.221829	0.999464
ACVR1C	-0.6366	0.647829
ACVR2A	-1.17984	0.465592
ACVR2B	-0.118164	0.999464
ACYP1	-0.235094	0.999464
ACYP2	-0.0182276	0.999464
ADA	0.511448	0.723454
ADAL	-0.386338	0.999464
ADAM10	0.0681155	0.999464
ADAM11	0.00805975	0.999464
ADAM12	-0.546716	0.999464
ADAM15	-0.143251	0.999464
ADAM17	-0.515047	0.920487
ADAM19	-1.47405	0.00130299
ADAM22	0.370296	0.999464
ADAM8	-1.35069	0.79343
ADAM9	0.439457	0.686459
ADAMTS1	0.0981225	0.999464
ADAMTS17	-0.715734	0.634078
ADAMTS6	1.73662	1.51514e-05
ADAMTSL4	-0.647245	0.755631
ADAP1	-0.243197	0.999464
ADAR	-0.0891721	0.999464
ADARB1	-0.117294	0.999464
ADARB2	-0.00669598	0.999464
ADAT1	0.301209	0.412394
ADAT2	-0.617672	0.999464
ADCK1	-0.26007	0.999464
ADCK2	-0.201429	0.999464
ADCK5	0.13806	0.999464
ADCY3	0.189713	0.999464
ADCY7	-0.234901	0.999464
ADCY9	-0.32999	0.999464
ADD1	-0.0831414	0.999464
ADD3	0.05016	0.999464
ADGRA2	-0.218035	0.999464
ADGRE2	0.0142658	0.999464
ADGRE5	-0.201047	0.999464
ADGRF3	-0.303644	0.999464
ADGRG1	0.705146	0.863017
ADGRG5	0.353621	0.929525
ADGRL1	-0.187382	0.999464
ADGRV1	-0.160999	0.999464
ADH5	0.0805552	0.991945
ADHFE1	-0.064427	0.999464
ADI1	-0.677341	0.980879
ADIPOR1	-0.300283	0.999464
ADIPOR2	-0.232427	0.999464
ADK	-0.457434	0.939668
ADM	-0.925433	0.999464
ADNP	0.0836203	0.68243
ADNP2	-0.151643	0.999464
ADO	0.0318034	0.999464
ADORA2A	-0.954869	0.414717
ADORA2B	-0.661124	0.531897
ADPGK	-0.444306	0.994519
ADPRH	-0.225096	0.999464
ADPRM	0.286213	0.922674
ADRA2B	-0.127029	0.999464
ADRB2	0.13463	0.999464
ADRM1	-0.323319	0.996847
ADSL	-0.196871	0.999464
AEBP1	-0.236354	0.999464
AEBP2	-0.231776	0.999464
AEN	-1.19838	0.0455863
AFAP1	0.402773	0.614523
AFDN	-0.792495	0.684155
AFF1	0.0169876	0.999464
AFF3	-0.560444	0.79476
AFF4	0.28554	0.678903
AFG3L2	-0.34034	0.999464
AFTPH	0.114506	0.948694
AGA	-0.165746	0.999464
AGAP1	0.375365	0.669055
AGAP2	-0.848669	0.99302
AGAP3	-0.0308031	0.999464
AGAP4	-0.0958748	0.999464
AGAP6	-0.162374	0.999464
AGBL3	-0.00167114	0.999464
AGBL5	-0.621567	0.464426
AGER	0.00701472	0.999464
AGFG1	-0.0747799	0.999464
AGFG2	-0.0681798	0.999464
AGGF1	-0.921528	0.711293
AGK	0.620428	0.7819
AGL	0.70711	0.347134
AGMAT	-0.0893288	0.999464
AGO1	-0.323745	0.999464
AGO2	-0.093294	0.999464
AGO3	-0.284855	0.999464
AGO4	0.834936	0.414994
AGPAT1	0.287518	0.94456
AGPAT3	-0.437185	0.999464
AGPAT4	-0.416204	0.999464
AGPAT5	-0.393687	0.999464
AGPS	-0.287372	0.999464
AGT	-0.203155	0.999464
AGTPBP1	-0.225105	0.999464
AHCTF1	-0.129108	0.999464
AHCY	-0.374102	0.999464
AHCYL1	0.0235577	0.999464
AHCYL2	0.219794	0.97764
AHDC1	0.201097	0.999464
AHI1	0.636911	0.0323042
AHNAK	-0.604461	0.999464
AHR	-0.518605	0.999464
AHSA1	-0.222696	0.999464
AIDA	0.0765797	0.970048
AIF1	-0.570204	0.479079
AIFM1	0.682888	0.661538
AIFM2	-0.0982207	0.999464
AIG1	-0.45655	0.994546
AIM2	-0.426285	0.999464
AIMP1	-0.192358	0.999464
AIMP2	0.0166288	0.999464
AIP	0.0175685	0.999464
AK2	-0.259486	0.999464
AK3	-0.330833	0.999464
AK4	-0.0501326	0.999464
AK6	-0.168917	0.999464
AK9	0.249494	0.994519
AKAP1	-0.500223	0.999464
AKAP10	-0.368636	0.996847
AKAP11	0.571529	0.965031
AKAP12	-0.967772	0.248678
AKAP13	0.099325	0.999464
AKAP5	0.383885	0.89671
AKAP8	-0.194741	0.999464
AKAP8L	0.0698051	0.996971
AKAP9	0.283314	0.715228
AKIP1	0.754953	0.293556
AKIRIN1	-0.343616	0.999464
AKIRIN2	-0.741696	0.557269
AKNA	-0.0511483	0.999464
AKR1A1	-0.123393	0.999464
AKR1B1	0.255693	0.308825
AKR1C3	0.60397	0.999464
AKT1	-0.159708	0.999464
AKT1S1	-1.06966	0.403005
AKT2	-0.496371	0.79343
AKT3	-0.0991044	0.999464
AKTIP	0.0730502	0.999464
ALAD	-0.547992	0.846484
ALAS1	-0.0217357	0.999464
ALCAM	-0.297533	0.999464
ALDH18A1	-0.422076	0.999464
ALDH1B1	0.705483	0.965059
ALDH1L2	0.115332	0.999464
ALDH3A2	-0.0331237	0.999464
ALDH4A1	-0.235977	0.999464
ALDH6A1	-0.392603	0.924164
ALDH9A1	0.199773	0.891894
ALDOA	-0.38259	0.7819
ALDOC	-0.586321	0.999464
ALG1	-0.365107	0.999464
ALG10	0.281089	0.999464
ALG10B	0.976887	0.447342
ALG11	0.0585572	0.99302
ALG12	-0.399705	0.92783
ALG13	-0.198573	0.999464
ALG2	-0.921138	0.58508
ALG3	-0.384235	0.999464
ALG5	-0.1532	0.999464
ALG6	-0.306022	0.999464
ALG8	-0.0553999	0.999464
ALG9	0.924507	0.00892167
ALKBH1	-0.0633025	0.999464
ALKBH2	-0.483811	0.999464
ALKBH3	0.610211	0.218568
ALKBH4	-0.283946	0.999464
ALKBH5	0.0866851	0.939668
ALKBH7	-0.997222	0.996847
ALKBH8	-0.136306	0.999464
ALMS1	-0.0223258	0.999464
ALOX12	-0.10811	0.999464
ALOX5	-0.401312	0.999464
ALOX5AP	-0.522541	0.999464
ALPK1	-0.92679	0.565811
ALPK2	-0.479137	0.999464
ALS2	0.0767537	0.999464
ALX3	-0.0767287	0.999464
ALYREF	-0.477472	0.999464
AMBRA1	-0.157412	0.999464
AMD1	-0.174649	0.999464
AMDHD2	-0.192724	0.999464
AMFR	-0.411922	0.964314
AMIGO2	0.482635	0.777222
AMMECR1	0.222078	0.958113
AMMECR1L	-0.11155	0.999464
AMN1	-0.215535	0.999464
AMPD2	-0.562166	0.999464
AMPD3	-0.2296	0.999464
AMY2B	-0.511684	0.794084
AMZ2	0.182556	0.997407
ANAPC1	-0.316881	0.931625
ANAPC10	-0.420817	0.920487
ANAPC11	-0.453074	0.204233
ANAPC13	0.0912514	0.998144
ANAPC15	0.156694	0.846987
ANAPC16	-0.293234	0.999464
ANAPC2	0.137355	0.953907
ANAPC4	-0.301882	0.999464
ANAPC5	-0.258395	0.999464
ANAPC7	-0.189543	0.999464
ANGEL1	-0.306467	0.999464
ANGEL2	-0.0505098	0.999464
ANGPT1	0.915272	0.0176049
ANGPT2	-0.189469	0.999464
ANGPTL4	0.605904	0.999464
ANGPTL6	-0.331474	0.999464
ANK1	-0.874053	0.403815
ANK2	-0.475386	0.843353
ANK3	-0.212563	0.999464
ANKAR	0.267099	0.996847
ANKDD1A	-0.00979664	0.999464
ANKEF1	0.421607	0.850486
ANKFY1	-0.52908	0.62034
ANKH	-0.0569239	0.999464
ANKHD1	-0.0070197	0.999464
ANKHD1-EIF4EBP3	0.329948	0.793606
ANKIB1	0.554194	0.637416
ANKLE2	-0.0500779	0.999464
ANKMY1	0.0356951	0.999464
ANKMY2	0.18113	0.999464
ANKRA2	0.488573	0.7819
ANKRD10	-0.266516	0.999464
ANKRD11	-0.0594596	0.999464
ANKRD12	-0.0926531	0.999464
ANKRD13A	-0.0361846	0.999464
ANKRD13B	-0.219836	0.999464
ANKRD13C	-0.170974	0.999464
ANKRD13D	-0.264459	0.999464
ANKRD17	-0.0391904	0.999464
ANKRD18A	-0.290455	0.999464
ANKRD26	-0.0168473	0.999464
ANKRD27	-0.163296	0.999464
ANKRD28	-1.07552	0.999464
ANKRD31	0.219292	0.999464
ANKRD33B	-0.534984	0.999464
ANKRD36	-0.00720811	0.999464
ANKRD36B	0.354136	0.999464
ANKRD36C	0.155867	0.999464
ANKRD37	-0.161804	0.999464
ANKRD39	-0.484332	0.939668
ANKRD40	-0.359199	0.948694
ANKRD42	-0.124906	0.999464
ANKRD44	0.600538	1.06421e-08
ANKRD46	0.154435	0.934982
ANKRD49	0.0485572	0.788925
ANKRD52	-0.0849473	0.999464
ANKRD54	0.393022	0.76468
ANKRD6	-0.00991801	0.999464
ANKS1A	0.160374	0.999464
ANKS3	-0.192405	0.999464
ANKS6	-0.125401	0.999464
ANKUB1	0.15886	0.999464
ANKZF1	-0.263686	0.999464
ANO6	-0.022625	0.999464
ANO9	-0.184583	0.999464
ANP32A	-0.601307	0.999464
ANP32B	-0.797974	0.999464
ANP32E	0.167706	0.876967
ANTXR2	-1.77246	0.647829
ANXA1	-0.722668	0.999464
ANXA11	0.0458902	0.999464
ANXA2	-0.875427	0.996847
ANXA2R	-0.495302	0.999464
ANXA4	-0.0905723	0.999464
ANXA5	-0.469212	0.999464
ANXA6	-0.262322	0.999464
ANXA7	0.0798876	0.89671
AOAH	1.49007	0.0292837
AOC2	-0.452154	0.996847
AOC3	-0.550254	0.545639
AP1AR	-0.28663	0.999464
AP1B1	-0.38193	0.999464
AP1G1	-0.0359666	0.999464
AP1G2	-0.118557	0.999464
AP1M1	-0.244036	0.999464
AP1S2	-0.244479	0.999464
AP1S3	-0.0760862	0.999464
AP2A1	-0.47637	0.999464
AP2A2	0.174239	0.920487
AP2B1	-0.2923	0.999464
AP2M1	-0.37621	0.922674
AP2S1	0.0842535	0.999464
AP3B1	0.13022	0.96581
AP3D1	-0.104352	0.999464
AP3M1	-0.20315	0.999464
AP3M2	0.237616	0.999464
AP3S1	-0.1588	0.999464
AP3S2	-0.378333	0.991945
AP4B1	-0.20307	0.999464
AP4E1	0.399171	0.66921
AP4M1	-0.273808	0.999464
AP4S1	-0.135064	0.999464
AP5B1	-0.187757	0.999464
AP5M1	0.119931	0.922674
AP5S1	0.17986	0.996847
AP5Z1	-0.334469	0.999464
APAF1	-0.0451371	0.999464
APBA2	-0.159556	0.999464
APBA3	-0.507769	0.997182
APBB1	-0.352673	0.999464
APBB1IP	-0.0215287	0.999464
APBB3	-0.41938	0.999464
APC	-0.0802478	0.999464
APEH	-0.283417	0.999464
APEX1	-0.182423	0.999464
APEX2	0.176145	0.859908
APH1A	-0.357372	0.925463
APH1B	-0.39399	0.999464
API5	-0.135492	0.999464
APIP	-0.264819	0.999464
APLF	0.00315944	0.999464
APLP1	-0.196359	0.999464
APLP2	-0.287516	0.999464
APMAP	0.126936	0.996847
APOA1	-0.00814461	0.999464
APOBEC3B	-0.750973	0.953907
APOBEC3C	-0.0810612	0.999464
APOBEC3D	0.311217	0.862842
APOBEC3F	0.209607	0.449412
APOBEC3G	0.295327	0.398133
APOBEC3H	0.783033	0.637869
APOBR	0.03262	0.999464
APOF	-0.456672	0.926445
APOL1	-0.10808	0.999464
APOL2	-0.246293	0.999464
APOL3	-0.473139	0.999464
APOL6	-0.933746	0.775467
APOLD1	-0.571252	0.924803
APOM	-0.307568	0.999464
APOO	0.0633569	0.999464
APOOL	0.264999	0.999464
APP	-0.790322	0.710009
APPBP2	0.207923	0.940304
APPL1	-0.0973163	0.999464
APPL2	0.440055	0.993428
APRT	-0.511551	0.745246
APTX	-0.214118	0.999464
AQP11	-0.32453	0.997182
AQP3	-1.88665	0.117778
AQR	-0.0616906	0.999464
ARAF	-0.163098	0.999464
ARAP1	-0.431798	0.999464
ARAP2	0.261122	0.557269
ARAP3	-0.0279442	0.999464
ARC	-2.0003	0.00278077
ARCN1	-0.239209	0.999464
AREG	0.0871221	0.999464
AREL1	0.107334	0.939668
ARF1	-0.0742748	0.999464
ARF3	0.0271162	0.999464
ARF4	-0.170257	0.999464
ARF5	-0.488928	0.985704
ARF6	-0.0153416	0.999464
ARFGAP1	-0.710892	0.720334
ARFGAP2	-0.195738	0.999464
ARFGAP3	-0.297334	0.999464
ARFGEF1	0.667856	0.135054
ARFGEF2	0.22068	0.820703
ARFIP1	0.0990479	0.996847
ARFIP2	-0.767275	0.711293
ARFRP1	-0.699593	0.149496
ARG2	-0.243499	0.999464
ARGLU1	-0.380941	0.999464
ARHGAP1	-0.473093	0.999464
ARHGAP10	0.0362821	0.999464
ARHGAP12	0.155794	0.999464
ARHGAP15	-0.278752	0.999464
ARHGAP17	-0.319887	0.999464
ARHGAP18	0.866763	0.493122
ARHGAP19	-0.165211	0.999464
ARHGAP20	-0.102226	0.999464
ARHGAP21	0.368332	0.970555
ARHGAP25	0.648926	0.712306
ARHGAP26	0.508388	0.711293
ARHGAP27	-0.432657	0.999464
ARHGAP30	-0.677524	0.881664
ARHGAP31	-0.214326	0.999464
ARHGAP32	-0.26491	0.999464
ARHGAP35	-0.552816	0.999464
ARHGAP4	-1.24486	0.425341
ARHGAP42	0.235663	0.999464
ARHGAP45	-0.054304	0.999464
ARHGAP5	-0.521606	0.865785
ARHGAP9	-0.564563	0.999464
ARHGDIA	-0.642337	0.94595
ARHGDIB	-0.137048	0.999464
ARHGEF1	-0.10833	0.999464
ARHGEF12	0.399068	0.996847
ARHGEF18	0.132223	0.968169
ARHGEF19	0.0521935	0.999464
ARHGEF2	-0.613018	0.194087
ARHGEF26	0.130678	0.999464
ARHGEF3	0.0516208	0.996847
ARHGEF37	0.576902	0.285682
ARHGEF38	0.17437	0.856899
ARHGEF39	-0.380947	0.999464
ARHGEF40	-0.196913	0.999464
ARHGEF5	0.255048	0.996971
ARHGEF6	-0.208576	0.999464
ARHGEF7	-0.55024	0.803109
ARHGEF9	-0.270634	0.999464
ARID1A	0.368144	0.460319
ARID1B	0.0312371	0.999464
ARID2	0.196016	0.941036
ARID3A	-0.144547	0.999464
ARID3B	-0.386593	0.999464
ARID4A	-0.0245681	0.996847
ARID4B	0.0504674	0.993428
ARID5A	-0.838423	0.711293
ARID5B	0.966823	0.211419
ARIH1	0.193886	0.86668
ARIH2	-0.0266542	0.999464
ARL1	-0.290577	0.999464
ARL10	-0.48055	0.999464
ARL13B	0.244264	0.965031
ARL14EP	-0.219378	0.999464
ARL15	-0.170491	0.999464
ARL16	-0.628341	0.863017
ARL17A	-0.124054	0.999464
ARL2	0.154913	0.996847
ARL2BP	0.013491	0.999464
ARL3	-0.0463355	0.999464
ARL4A	-0.0325832	0.999464
ARL4C	-0.267862	0.999464
ARL4D	0.000696354	0.999464
ARL5A	-0.344507	0.999464
ARL5B	0.327845	0.820703
ARL6	-0.414286	0.999464
ARL6IP1	-0.0600494	0.999464
ARL6IP4	-0.388837	0.996971
ARL6IP5	0.231798	0.945338
ARL6IP6	-0.269934	0.999464
ARL8A	-0.609533	0.969652
ARL8B	-0.181646	0.999464
ARMC1	0.176097	0.901124
ARMC10	-0.536714	0.999464
ARMC2	-0.187494	0.999464
ARMC5	-0.849169	0.797258
ARMC6	-0.414033	0.999464
ARMC7	0.170102	0.999464
ARMC8	0.0326201	0.996847
ARMC9	0.230599	0.999464
ARMCX1	-0.383743	0.999464
ARMCX2	0.0859406	0.999464
ARMCX3	0.601374	0.308126
ARMCX4	-0.453131	0.925463
ARMCX5	-0.166097	0.999464
ARMCX6	0.612105	0.752087
ARMT1	-0.343978	0.999464
ARNT	-0.0887967	0.999464
ARNTL	-0.443127	0.999464
ARPC1A	-0.0676961	0.999464
ARPC1B	-0.0717783	0.999464
ARPC2	-0.0176358	0.999464
ARPC3	-0.196944	0.999464
ARPC4	-0.560214	0.885818
ARPC5	-0.129915	0.999464
ARPC5L	-0.582656	0.825298
ARPP19	-0.217605	0.999464
ARRB2	-0.272811	0.999464
ARRDC1	-1.20568	0.316354
ARRDC2	-0.611467	0.611326
ARRDC3	-0.180059	0.999464
ARSA	-0.516946	0.999464
ARSB	-0.0662154	0.999464
ARSG	-0.311558	0.999464
ARSK	0.0828092	0.999464
ART3	-0.025791	0.999464
ARV1	0.170499	0.793606
ASAH1	-0.323835	0.999464
ASAH2B	0.151368	0.90904
ASAP1	-0.189252	0.999464
ASB1	-0.165221	0.999464
ASB3	0.0754637	0.999464
ASB6	-0.294585	0.999464
ASB7	-0.345815	0.999464
ASB8	0.196221	0.996847
ASCC1	-0.500389	0.678207
ASCC2	-0.595727	0.996847
ASCC3	-0.0677086	0.999464
ASF1A	0.0134866	0.999464
ASF1B	0.199971	0.971578
ASH1L	-0.0841336	0.999464
ASH2L	-0.388693	0.999464
ASL	0.231443	0.974624
ASMTL	-1.20341	0.0114457
ASNS	-0.372563	0.999464
ASNSD1	-0.101698	0.999464
ASPH	-0.716189	0.894456
ASPHD2	0.103508	0.999464
ASPM	-0.331132	0.999464
ASPSCR1	-0.989525	0.769758
ASTE1	0.501412	0.999464
ASTL	-0.249141	0.999464
ASXL1	-0.0761393	0.999464
ASXL2	0.6985	0.287986
ATAD1	0.192619	0.844833
ATAD2	0.0198968	0.999464
ATAD2B	0.161464	0.999464
ATAD3A	-0.612988	0.999464
ATAD3B	-0.884157	0.98608
ATAD3C	-0.689885	0.718577
ATAD5	0.245027	0.958913
ATAT1	-0.698063	0.811991
ATE1	0.283522	0.631594
ATF1	-0.432174	0.971578
ATF2	0.167848	0.839322
ATF3	-0.357532	0.999464
ATF4	-0.230296	0.999464
ATF5	-0.533137	0.999464
ATF6	-0.122453	0.999464
ATF6B	-0.264311	0.999464
ATF7	-0.174881	0.999464
ATF7IP	0.199713	0.953907
ATF7IP2	-0.691165	0.853792
ATG10	-0.271174	0.86751
ATG101	-0.300145	0.999464
ATG12	-0.15376	0.999464
ATG13	0.14166	0.820349
ATG14	0.347106	0.565811
ATG16L1	-0.0908547	0.999464
ATG16L2	0.0285772	0.999464
ATG2A	-0.130185	0.999464
ATG2B	0.206353	0.999464
ATG3	-0.309784	0.999464
ATG4A	-0.0733234	0.999464
ATG4B	-0.314296	0.999464
ATG4D	-0.283284	0.999464
ATG5	0.00638418	0.996847
ATG7	-0.181052	0.999464
ATG9A	0.187244	0.949568
ATIC	-0.328846	0.999464
ATL1	-0.00485878	0.999464
ATL2	-0.316318	0.999464
ATL3	-0.611672	0.579346
ATM	-0.635884	0.975747
ATMIN	0.126433	0.961458
ATN1	-0.581567	0.999464
ATOH8	0.295947	0.76468
ATOX1	-0.293163	0.999464
ATP10A	-0.0708838	0.999464
ATP10D	0.0802717	0.999464
ATP11A	0.0644537	0.999464
ATP11B	0.044044	0.999464
ATP11C	-0.0469949	0.999464
ATP13A1	-0.0781946	0.999464
ATP13A2	0.039877	0.999464
ATP13A3	-0.14964	0.999464
ATP1A1	-0.0815007	0.999464
ATP1B1	-0.877766	0.89671
ATP1B2	-0.59666	0.748853
ATP1B3	-0.203296	0.999464
ATP2A2	-0.0860561	0.999464
ATP2A3	-0.195129	0.999464
ATP2B1	-0.464722	0.999464
ATP2B4	0.684374	0.854792
ATP2C1	-0.127285	0.999464
ATP6AP1	-0.126369	0.999464
ATP6AP1L	-0.953089	0.465592
ATP6AP2	-0.0360816	0.999464
ATP6V0A1	-0.514581	0.901124
ATP6V0A2	0.363896	0.965059
ATP6V0A4	-0.134706	0.999464
ATP6V0B	-0.274242	0.999464
ATP6V0C	-0.797021	0.800714
ATP6V0D1	0.281726	0.901124
ATP6V0E1	0.224122	0.647979
ATP6V0E2	-0.0396029	0.999464
ATP6V1A	-0.0463367	0.999464
ATP6V1B2	0.383999	0.611326
ATP6V1C1	0.255346	0.939668
ATP6V1C2	-0.0138526	0.999464
ATP6V1D	0.303894	0.953907
ATP6V1E1	0.0920859	0.999464
ATP6V1F	-0.246614	0.999464
ATP6V1G1	-0.0462649	0.996928
ATP6V1G2	0.318368	0.969833
ATP6V1H	0.0919308	0.999464
ATP7A	-0.111488	0.999464
ATP8A1	0.857999	0.414994
ATP8B1	0.0248305	0.999464
ATP8B2	-0.208433	0.999464
ATP8B4	-0.291327	0.999464
ATP9A	1.29331	0.267177
ATP9B	-0.00514879	0.999464
ATPAF2	0.197361	0.919688
ATR	-0.297009	0.999464
ATRAID	0.0651923	0.94595
ATRIP	-0.148608	0.999464
ATRN	-0.172191	0.999464
ATRX	0.0337018	0.966753
ATXN1	-0.179882	0.999464
ATXN10	-0.160541	0.999464
ATXN1L	0.279624	0.710392
ATXN2	-0.347652	0.999464
ATXN2L	-0.251199	0.999464
ATXN3	0.270213	0.850486
ATXN7	-0.243756	0.999464
ATXN7L1	0.316615	0.958456
ATXN7L2	0.186835	0.883265
ATXN7L3	-0.0735228	0.999464
ATXN7L3B	-0.206121	0.999464
AUP1	-0.186309	0.999464
AURKA	-0.011403	0.999464
AURKAIP1	-0.37767	0.997182
AUTS2	0.234137	0.999464
AVEN	0.0501605	0.999464
AVIL	-0.26431	0.996847
AVL9	-0.407958	0.996847
AVPI1	0.710916	0.893296
AXIN1	-1.01348	0.226407
AXIN2	0.226981	0.999464
AXL	-0.225208	0.999464
AZI2	0.388367	0.421303
AZIN1	-0.167457	0.999982
AZIN2	-0.0907552	0.999464
B2M	0.0956452	0.891894
B3GALNT2	0.437439	0.440504
B3GALT2	-0.677572	0.856899
B3GALT4	-0.235909	0.999464
B3GALT6	0.0273238	0.999464
B3GAT1	0.513453	0.854792
B3GAT2	-0.0232521	0.999464
B3GAT3	-0.176718	0.999464
B3GLCT	-0.176642	0.999464
B3GNT2	0.76213	0.0541977
B3GNT4	-0.362012	0.69206
B3GNT5	-0.438085	0.996971
B3GNT7	0.362526	0.999464
B3GNT9	-0.566543	0.755631
B3GNTL1	0.130268	0.999464
B4GALNT3	-0.311233	0.999464
B4GALT1	-0.94923	0.925463
B4GALT2	0.116657	0.999464
B4GALT3	-0.35343	0.801011
B4GALT4	-0.0418627	0.999464
B4GALT5	-0.336002	0.999464
B4GALT6	0.513399	0.941036
B4GALT7	-1.13702	0.425267
B9D1	0.398225	0.949568
B9D2	0.188187	0.994519
BABAM1	-0.0732042	0.999464
BACH1	-0.377224	0.999464
BACH2	-0.586795	0.557269
BAD	-0.603312	0.854792
BAG1	0.20144	0.991945
BAG2	0.182342	0.999464
BAG3	0.171627	0.999464
BAG4	-0.381719	0.999464
BAG5	-0.0569641	0.999464
BAG6	-0.789423	0.844833
BAHD1	-0.243997	0.999464
BAIAP2	-0.445107	0.999464
BAIAP2L1	-0.55435	0.460319
BAIAP3	-1.44038	0.700886
BAK1	0.29138	0.999464
BANF1	-0.429431	0.999464
BANP	-0.131497	0.999464
BAP1	-0.138184	0.999464
BARD1	0.539527	0.510773
BATF	0.260726	0.999464
BATF3	-0.755005	0.760675
BAX	-0.101648	0.999464
BAZ1A	-0.153725	0.999464
BAZ1B	-0.0817655	0.999464
BAZ2A	-0.447135	0.965059
BAZ2B	0.471204	0.718577
BBIP1	0.0173809	0.999464
BBOF1	-0.0606455	0.999464
BBS1	-0.270009	0.999464
BBS10	0.723286	0.557269
BBS12	0.495905	0.838001
BBS2	-0.0538595	0.999464
BBS4	-0.771106	0.628385
BBS7	0.718962	0.289441
BBS9	-0.179704	0.999464
BBX	0.443825	0.931625
BCAP29	0.229885	0.956479
BCAP31	-0.230737	0.999464
BCAR3	0.581433	0.196169
BCAS2	0.200765	0.434222
BCAS3	0.306039	0.997182
BCAS4	-0.469539	0.999464
BCAT1	1.08628	0.864044
BCAT2	-0.256859	0.999464
BCCIP	-0.188557	0.999464
BCDIN3D	-0.0315462	0.999464
BCKDHA	0.131367	0.999464
BCKDHB	-0.390225	0.959266
BCKDK	-0.34482	0.999464
BCL10	-0.605268	0.959266
BCL11B	-1.1619	0.45705
BCL2	-0.0930236	0.999464
BCL2A1	-0.344612	0.999464
BCL2L1	-0.211487	0.999464
BCL2L11	-0.0387588	0.999464
BCL2L12	0.0500036	0.999464
BCL2L13	-0.256633	0.999464
BCL3	-0.513853	0.999464
BCL6	0.512023	0.772034
BCL7B	-0.0896811	0.999464
BCL9	-1.32371	0.0191261
BCL9L	1.73399	0.0134255
BCLAF1	0.0489127	0.934982
BCO2	0.161866	0.999464
BCOR	0.606163	0.962698
BCORL1	0.187713	0.923522
BCR	0.188435	0.885818
BCS1L	-0.0243217	0.999464
BDH1	-0.300883	0.999464
BDH2	-0.158446	0.999464
BDP1	-0.359718	0.996847
BECN1	-0.117401	0.999464
BEND3	-0.36182	0.971578
BEST1	-0.768592	0.999464
BET1	0.21951	0.808733
BET1L	-0.136521	0.999464
BEX1	0.0757614	0.999464
BEX2	0.0348028	0.999464
BEX3	0.0766228	0.999464
BEX4	0.234719	0.922674
BEX5	0.118531	0.996847
BFAR	-0.034847	0.999464
BHLHE40	-0.220079	0.999464
BICD1	-0.344413	0.949193
BICD2	0.122778	0.755631
BICDL1	-0.0637545	0.999464
BICDL2	-0.162089	0.999464
BID	-0.35583	0.999464
BIK	-1.44691	0.747976
BIN1	-0.396086	0.999464
BIN2	-0.165526	0.999464
BIN3	-0.163529	0.999464
BIRC2	0.317044	0.971578
BIRC3	0.265111	0.90387
BIRC6	0.0312191	0.999464
BLCAP	-0.150671	0.999464
BLK	-1.32017	0.863017
BLM	-0.267854	0.999464
BLMH	-0.366403	0.999464
BLOC1S1	-0.0132479	0.999464
BLOC1S2	-0.0394494	0.999464
BLOC1S3	0.396342	0.790429
BLOC1S4	-0.02447	0.999464
BLOC1S5	-0.221195	0.999464
BLOC1S6	0.0510924	0.933558
BLVRA	0.854447	0.401666
BLVRB	-0.573111	0.843353
BLZF1	-0.0924318	0.999464
BMI1	-0.460938	0.999464
BMP1	-0.632244	0.999464
BMP2K	0.60281	0.580622
BMP6	-0.0549987	0.999464
BMP8A	-0.102551	0.999464
BMP8B	-0.251012	0.999464
BMPR1A	0.661283	0.922674
BMPR2	0.527508	0.924803
BMS1	-0.294915	0.999464
BMT2	-0.126592	0.999464
BNIP1	-0.258784	0.999464
BNIP2	-0.672114	0.434222
BNIP3	-0.569063	0.982725
BNIP3L	-0.105878	0.999464
BOD1	-0.447691	0.999464
BOD1L1	-0.0860649	0.999464
BOLA1	0.0672024	0.947661
BOLA2	-0.348919	0.999464
BOLA3	0.0362369	0.999464
BOP1	-0.358893	0.999464
BORA	0.286914	0.844833
BORCS5	-0.358562	0.999464
BORCS6	0.341746	0.637869
BORCS7	0.0799817	0.935822
BORCS8	-0.0554187	0.999464
BPGM	-0.198851	0.999464
BPHL	-0.56415	0.755631
BPNT1	0.174438	0.999464
BPTF	0.261888	0.965059
BRAF	0.0100519	0.999464
BRAP	0.252616	0.907034
BRAT1	-0.964311	0.925463
BRCA2	0.0456653	0.999464
BRCC3	0.603506	0.755631
BRD1	-0.190816	0.999464
BRD2	-0.360999	0.999464
BRD3	-0.181083	0.999464
BRD4	-0.250818	0.999464
BRD7	0.0236465	0.996971
BRD8	0.0977853	0.996847
BRD9	-1.05114	0.241278
BRF1	-0.103891	0.999464
BRF2	0.547731	0.459495
BRI3	-0.144006	0.999464
BRI3BP	0.178225	0.999464
BRICD5	-0.20188	0.999464
BRIX1	-0.178985	0.999464
BRK1	-0.394099	0.820349
BRMS1	-0.169012	0.999464
BRMS1L	-0.602606	0.612065
BROX	0.293068	0.707477
BRPF1	0.0928591	0.990065
BRPF3	-0.159252	0.999464
BRWD1	0.402147	0.718577
BRWD3	-0.324903	0.999464
BSCL2	-0.505565	0.922674
BSDC1	0.243611	0.844833
BSG	-0.555334	0.901124
BSN	0.126928	0.999464
BSPRY	-0.0955146	0.999464
BST2	0.414899	0.922674
BTAF1	0.207488	0.755994
BTBD1	0.239295	0.938486
BTBD10	-0.280132	0.999464
BTBD11	-0.612685	0.939668
BTBD19	-0.258658	0.999464
BTBD2	-0.473592	0.999464
BTBD6	0.281235	0.999464
BTBD7	0.246677	0.97764
BTBD9	-0.00834749	0.999464
BTD	-0.468985	0.999464
BTF3	-0.218266	0.999464
BTF3L4	-0.365183	0.999464
BTG1	-0.0307284	0.999464
BTG2	-0.00416308	0.999464
BTG3	-0.597384	0.86668
BTLA	-1.74327	0.0865498
BTN2A1	0.164929	0.994519
BTN2A2	0.381018	0.882401
BTN3A1	0.399608	0.863017
BTN3A2	0.430473	0.901124
BTN3A3	0.836841	0.602253
BTRC	0.0792011	0.999464
BUB1	0.644093	0.315132
BUB3	0.0807001	0.895848
BUD13	-0.208751	0.999464
BUD31	-0.161181	0.999464
BYSL	-0.817435	0.670851
BZW1	-0.301055	0.999464
BZW2	-0.412675	0.999464
C10orf105	-1.3263	0.0464383
C10orf55	-1.50027	0.235446
C10orf67	-0.946029	0.460679
C10orf88	0.100003	0.961812
C10orf95	-0.400402	0.901124
C11orf1	0.299161	0.89671
C11orf21	-0.0901357	0.999464
C11orf24	-0.27355	0.999464
C11orf49	-0.717781	0.586551
C11orf54	-0.575236	0.994519
C11orf58	-0.130314	0.999464
C11orf68	-0.0289053	0.999464
C11orf71	-0.169105	0.999464
C11orf95	0.499379	0.79343
C11orf98	-0.0824749	0.999464
C12orf29	-0.0870631	0.999464
C12orf4	-0.326945	0.999464
C12orf42	0.521112	0.434222
C12orf43	-0.0427465	0.999464
C12orf45	-0.222387	0.999464
C12orf57	-0.472383	0.999464
C12orf65	-0.106623	0.999464
C12orf66	-0.0816693	0.999464
C12orf73	-0.535795	0.922674
C12orf75	0.954007	0.330719
C12orf76	-0.0035929	0.999464
C14orf119	0.209266	0.986423
C14orf178	0.130836	0.999464
C14orf28	-0.230508	0.999464
C14orf39	0.191228	0.947661
C15orf39	-1.25238	0.160364
C15orf40	-0.0336149	0.999464
C15orf48	-0.472805	0.996847
C15orf61	-0.333335	0.999464
C16orf46	0.188514	0.996847
C16orf54	-0.488495	0.999464
C16orf70	-0.334947	0.994519
C16orf72	-0.0119681	0.999464
C16orf87	-0.142834	0.999464
C16orf91	-0.246652	0.999464
C17orf107	-0.0460331	0.999464
C17orf49	-0.163576	0.999464
C17orf58	-0.635049	0.949193
C17orf75	-0.268764	0.999464
C17orf80	-0.369448	0.999464
C18orf21	-0.0497635	0.999464
C18orf25	-0.09256	0.999464
C18orf32	-0.0588636	0.999464
C19orf12	0.364719	0.934982
C19orf25	-0.14759	0.999464
C19orf44	-0.128677	0.999464
C19orf47	0.012891	0.999464
C19orf48	-0.532032	0.999464
C19orf53	-0.249033	0.994546
C19orf54	-0.28634	0.999464
C19orf73	0.0156918	0.993428
C1D	-0.0479458	0.999464
C1GALT1	-0.00150108	0.999464
C1GALT1C1	-0.115503	0.999464
C1orf109	-0.353865	0.996847
C1orf112	-1.53427	0.0816569
C1orf122	-0.549094	0.999464
C1orf131	0.133648	0.971578
C1orf159	-0.462276	0.999464
C1orf162	-0.443534	0.997182
C1orf174	-0.123485	0.999464
C1orf198	-0.202354	0.999464
C1orf21	0.709048	0.934982
C1orf216	-0.0663805	0.999464
C1orf35	0.0181656	0.999464
C1orf43	-0.204355	0.999464
C1orf50	-0.227101	0.999464
C1orf52	-0.0304926	0.999464
C1orf54	-0.478853	0.901387
C1orf56	-0.449953	0.999464
C1orf74	0.144111	0.999464
C1QBP	-0.138562	0.999464
C1RL	0.144319	0.999464
C20orf194	0.0422909	0.999464
C20orf27	-0.236562	0.999464
C21orf91	-0.286405	0.999464
C22orf39	-0.779529	0.384975
C22orf46	-0.111661	0.999464
C2CD2L	-0.314736	0.999464
C2CD3	0.100818	0.982725
C2CD4A	-0.972385	0.712306
C2CD5	-0.214157	0.999464
C2orf42	-0.188037	0.999464
C2orf49	0.297505	0.913358
C2orf68	-0.0290895	0.999464
C2orf69	-0.835456	0.449412
C2orf76	0.176784	0.97764
C3	-0.495993	0.999464
C3AR1	0.071015	0.999464
C3orf14	-0.231093	0.999464
C3orf33	-0.443524	0.999464
C3orf38	0.221258	0.788925
C3orf52	-0.507557	0.999464
C3orf62	-0.713422	0.921694
C4orf3	0.358151	0.616361
C4orf33	-0.0882209	0.999464
C4orf46	0.0198253	0.999464
C5	0.188126	0.999464
C5orf15	-0.219155	0.999464
C5orf22	0.00215148	0.999464
C5orf24	-0.314466	0.999464
C5orf34	0.101818	0.999464
C5orf51	0.21664	0.958456
C5orf52	-1.98654	0.0430024
C5orf58	-0.10167	0.999464
C5orf63	-0.245194	0.993444
C6orf120	-0.278459	0.999464
C6orf136	-0.257261	0.999464
C6orf201	0.523775	0.795993
C6orf226	-0.0472159	0.999464
C6orf47	-0.365663	0.999464
C6orf62	0.0217616	0.999464
C6orf89	-0.0222912	0.999464
C7orf26	-0.739469	0.999464
C7orf31	0.528632	0.755686
C7orf50	-1.22175	0.445592
C7orf57	-0.0658804	0.999464
C8orf33	-0.452247	0.920487
C8orf37	-0.305447	0.999464
C8orf44	-0.401688	0.996847
C8orf58	0.603591	0.755631
C8orf76	0.0960361	0.931952
C8orf88	0.662793	0.631258
C9orf131	0.677321	0.41484
C9orf16	-0.561369	0.745246
C9orf43	-0.38909	0.999464
C9orf64	0.390606	0.854765
C9orf72	0.0727294	0.999464
C9orf78	-0.149098	0.999464
C9orf85	-0.444514	0.999464
CA11	0.177581	0.999464
CA13	0.436219	0.507416
CA2	-1.02549	0.834098
CA5B	0.0646113	0.999464
CAAP1	-0.204363	0.999464
CAB39	0.235598	0.885079
CAB39L	0.409368	0.80508
CABIN1	-0.369773	0.999464
CABLES2	0.67678	0.747976
CABP7	0.481111	0.557788
CABYR	-0.197172	0.999464
CACFD1	-0.514373	0.999464
CACNA1I	0.00866813	0.999464
CACNA2D2	-0.153274	0.999464
CACNA2D4	-1.58848	0.051238
CACNB1	-0.567926	0.999464
CACNB2	-0.237931	0.999464
CACNB3	0.134076	0.999464
CACTIN	-0.981039	0.557269
CACUL1	0.040631	0.997407
CACYBP	0.00764463	0.999464
CAD	-0.34636	0.999464
CADM1	1.09312	0.994546
CAGE1	-0.163082	0.999464
CALCB	-0.404289	0.991945
CALCOCO1	0.432537	0.958473
CALCOCO2	-0.170625	0.999464
CALHM2	-0.0218865	0.999464
CALM1	-0.00104997	0.999464
CALM2	0.0107037	0.970925
CALM3	-0.469072	0.844833
CALML4	-0.173305	0.999464
CALR	-0.345073	0.996847
CALU	-0.131035	0.999464
CAMK1D	-0.637003	0.794084
CAMK2B	-0.186543	0.999464
CAMK2D	-0.371907	0.999464
CAMK2G	0.289487	0.971578
CAMK2N1	-0.376905	0.999464
CAMK2N2	-0.277791	0.999464
CAMK4	-0.481391	0.996847
CAMKK2	-0.527719	0.999464
CAMKMT	-0.680355	0.948694
CAMLG	-0.300513	0.999464
CAMSAP1	-0.282141	0.999464
CAMSAP2	-0.576002	0.999464
CAMTA1	-0.10175	0.999464
CAMTA2	-0.973975	0.711293
CAND1	0.0315443	0.829729
CAND2	0.950488	0.15855
CANT1	-0.476439	0.901124
CANX	-0.384616	0.996971
CAP1	-0.148676	0.999464
CAPG	-1.82637	0.00626769
CAPN1	0.148305	0.999464
CAPN10	-0.218614	0.999464
CAPN12	0.145678	0.984739
CAPN15	-0.855773	0.853792
CAPN2	-0.61006	0.996971
CAPN7	-0.493014	0.999464
CAPNS1	-0.599373	0.999464
CAPRIN1	-0.746812	0.0786423
CAPRIN2	-0.23609	0.999464
CAPS	0.0851121	0.999464
CAPSL	-0.230485	0.999464
CAPZA1	-0.099971	0.999464
CAPZA2	-0.246038	0.999464
CAPZB	-0.486715	0.805726
CARD11	-1.243	0.718577
CARD16	0.258313	0.844833
CARD19	-0.405528	0.999464
CARD8	0.152463	0.996847
CARF	0.932709	0.168517
CARHSP1	0.221261	0.831985
CARM1	-0.574853	0.999464
CARMIL1	-0.398591	0.999464
CARMIL2	-0.291368	0.999464
CARMIL3	0.0992414	0.999464
CARNMT1	-1.18306	0.289441
CARNS1	0.30244	0.999464
CARS2	-1.13229	0.510773
CASC3	-0.6037	0.92356
CASD1	-0.312136	0.999464
CASK	-0.854194	0.79343
CASKIN1	-0.168446	0.999464
CASP1	0.0864685	0.999464
CASP10	-0.537851	0.999464
CASP2	0.378469	0.554546
CASP3	0.265045	0.991945
CASP4	-0.0549835	0.999464
CASP6	-0.387989	0.999464
CASP7	-0.289837	0.999464
CASP8	0.251385	0.913723
CASP8AP2	0.497031	0.55178
CASP9	0.339235	0.820703
CASS4	-1.04797	0.886843
CAST	-0.0892721	0.999464
CASZ1	-0.229285	0.999464
CAT	-0.772101	0.999464
CATSPERB	0.0278177	0.999464
CATSPERG	-0.0501816	0.999464
CAV1	0.853169	0.96721
CBFA2T2	0.24101	0.999464
CBFB	-0.42648	0.985704
CBL	-0.240532	0.999464
CBLB	0.412752	0.637869
CBLL1	-0.119378	0.999464
CBLN3	-0.439602	0.994519
CBR1	-0.537228	0.999464
CBR3	-1.13612	0.115231
CBR4	0.495231	0.76591
CBWD1	-0.515771	0.999464
CBWD2	0.0875253	0.999464
CBWD3	-0.562033	0.999464
CBWD5	-0.391282	0.999464
CBX1	-0.448776	0.999464
CBX3	0.0622834	0.999464
CBX4	0.317741	0.938855
CBX5	-0.0737049	0.999464
CBX6	-1.20153	0.80508
CBX7	-0.238961	0.999464
CBY1	-0.672467	0.980137
CC2D1A	0.245869	0.999464
CC2D1B	-0.592946	0.994519
CCAR1	-0.0218333	0.999464
CCAR2	-0.415305	0.923522
CCDC103	0.190444	0.960916
CCDC107	-0.197915	0.999464
CCDC115	0.201042	0.999464
CCDC117	-0.025808	0.999464
CCDC12	-0.194748	0.999464
CCDC120	0.0645431	0.999464
CCDC122	-0.555976	0.999464
CCDC124	-0.295948	0.999464
CCDC125	0.285995	0.976346
CCDC126	0.0801194	0.999464
CCDC127	-0.121826	0.999464
CCDC130	-0.424017	0.999464
CCDC134	-0.383469	0.999464
CCDC137	-0.243188	0.999464
CCDC138	0.420257	0.919306
CCDC14	0.317675	0.89642
CCDC141	-1.5422e-05	0.999464
CCDC142	-0.219316	0.999464
CCDC152	0.161249	0.999464
CCDC157	-0.194377	0.999464
CCDC159	0.244127	0.86668
CCDC167	-0.265819	0.999464
CCDC17	-0.0750699	0.999464
CCDC173	-0.351133	0.999464
CCDC174	0.0147388	0.999464
CCDC18	-0.248486	0.999464
CCDC184	-0.309027	0.999464
CCDC186	-0.219818	0.999464
CCDC189	-0.617237	0.856899
CCDC22	-0.192167	0.999464
CCDC25	-0.146062	0.999464
CCDC28A	0.721265	0.980879
CCDC28B	-0.37967	0.999464
CCDC38	-0.178218	0.999464
CCDC39	-0.0865771	0.999464
CCDC40	-0.320921	0.999464
CCDC43	-0.00103106	0.999464
CCDC47	-0.66525	0.282421
CCDC50	0.00686836	0.999464
CCDC51	-0.446011	0.58513
CCDC57	-0.568957	0.999464
CCDC58	-0.320528	0.999464
CCDC59	-0.227198	0.999464
CCDC6	-0.157899	0.999464
CCDC65	-0.881846	0.233145
CCDC66	-0.07156	0.999464
CCDC69	0.4557	0.889928
CCDC7	0.341049	0.958896
CCDC71	-0.337719	0.999464
CCDC71L	-0.373191	0.999464
CCDC77	-0.187544	0.999464
CCDC82	0.101042	0.96721
CCDC85B	-0.762876	0.806312
CCDC85C	0.120719	0.780663
CCDC86	-0.316981	0.999464
CCDC88A	0.790628	0.345512
CCDC88B	-0.523601	0.999464
CCDC88C	-0.184588	0.999464
CCDC9	-0.624397	0.921694
CCDC90B	0.0967355	0.922674
CCDC91	-0.532098	0.953907
CCDC92	-0.0768728	0.999464
CCDC93	-0.197795	0.999464
CCDC97	-0.587013	0.985704
CCHCR1	0.158213	0.999464
CCL1	-0.527218	0.999464
CCL18	0.181138	0.999464
CCL2	-0.93989	0.510773
CCL20	-2.08953	0.115231
CCL22	0.586881	0.306889
CCL28	-0.144394	0.999464
CCL3	0.338683	0.7819
CCL3L1	-0.154649	0.999464
CCL4	0.558209	0.289441
CCL4L2	0.415135	0.906635
CCL5	0.314579	0.974525
CCM2	-0.152147	0.999464
CCNA2	-0.265128	0.999464
CCNB1	0.22613	0.927329
CCNB1IP1	0.0504661	0.999464
CCNC	-0.337663	0.999464
CCND1	-0.781044	0.85929
CCND2	-0.290944	0.999464
CCND3	-0.221583	0.999464
CCNDBP1	0.419295	0.777016
CCNE2	0.257945	0.999464
CCNF	-0.0337141	0.999464
CCNG1	0.0750501	0.999464
CCNG2	0.712512	0.194861
CCNH	-0.0209072	0.999464
CCNI	-0.148355	0.999464
CCNI2	-0.24335	0.999464
CCNJ	-0.549113	0.999464
CCNK	0.313532	0.631594
CCNL1	-0.143503	0.999464
CCNL2	-0.179866	0.999464
CCNT1	-0.218938	0.999464
CCNT2	-0.082739	0.999464
CCNY	-0.254563	0.999464
CCNYL1	0.391533	0.712306
CCP110	-0.0558738	0.999464
CCPG1	-0.276565	0.999464
CCR1	-0.456652	0.964314
CCR4	-2.29876	0.145978
CCR5	-1.2117	0.949568
CCR7	0.206442	0.996847
CCR8	-0.628244	0.999464
CCRL2	-0.522382	0.996971
CCS	-0.452561	0.999464
CCSAP	-1.46093	0.296085
CCSER2	0.116424	0.999464
CCT2	-0.332261	0.999464
CCT3	-0.25471	0.999464
CCT4	-0.268874	0.999464
CCT5	-0.229085	0.999464
CCT6A	-0.193337	0.999464
CCT6B	0.131406	0.999464
CCT7	-0.356033	0.999464
CCT8	-0.242528	0.999464
CCZ1	-0.266734	0.999464
CCZ1B	0.0301257	0.999464
CD101	0.20044	0.999464
CD109	-0.0523931	0.999464
CD151	-0.969902	0.999464
CD160	1.89239	0.0566204
CD164	-0.169761	0.999464
CD2	-0.682568	0.797448
CD200	-0.516319	0.999464
CD200R1	0.578857	0.949568
CD226	-0.788233	0.934982
CD24	0.853461	0.464426
CD244	0.0319868	0.999464
CD247	-0.2829	0.999464
CD27	0.79209	0.518413
CD274	-0.575435	0.949193
CD28	-0.659361	0.996847
CD2AP	-0.511366	0.901124
CD2BP2	-0.128306	0.999464
CD300A	0.719023	0.371569
CD302	-0.250042	0.999464
CD320	-1.08518	0.644411
CD37	-0.215033	0.999464
CD38	0.403722	0.698375
CD3D	-0.0773984	0.999464
CD3E	-0.292862	0.999464
CD3G	-0.202265	0.999464
CD40LG	-2.58886	0.0029699
CD44	-0.184083	0.999464
CD46	-0.15507	0.999464
CD47	-1.4819	0.844833
CD48	-0.0480988	0.999464
CD5	-0.618348	0.999464
CD52	-0.739685	0.825298
CD53	-0.1058	0.999464
CD55	-1.46068	0.755631
CD58	0.606631	0.421833
CD59	-0.591057	0.949568
CD6	0.0622342	0.999464
CD63	-0.607513	0.53187
CD69	-0.611097	0.805768
CD7	-0.769878	0.730961
CD70	0.78812	0.72042
CD72	1.55485	0.380562
CD74	0.127416	0.999464
CD80	0.473055	0.930305
CD81	-0.15808	0.999464
CD82	-0.199607	0.999464
CD83	-0.101579	0.999464
CD84	0.739612	0.0285327
CD8A	-0.885247	0.999464
CD8B	-0.556066	0.999464
CD9	-0.919178	0.743804
CD96	-0.271035	0.999464
CD99	0.208246	0.999464
CD99L2	-0.0162545	0.999464
CDADC1	-0.192067	0.999464
CDAN1	0.144927	0.996971
CDC123	-0.0971196	0.999464
CDC14A	-1.01072	0.999464
CDC14B	-0.615166	0.939668
CDC16	0.108154	0.999464
CDC20B	-0.258882	0.999464
CDC23	0.0500895	0.999464
CDC25B	-0.328756	0.999464
CDC25C	0.375102	0.801696
CDC26	0.0516571	0.934982
CDC27	0.265269	0.733356
CDC34	-0.155881	0.999464
CDC37	-0.277782	0.999464
CDC37L1	-0.0727245	0.999464
CDC40	0.369803	0.77624
CDC42	-0.247876	0.999464
CDC42BPG	-0.434789	0.918001
CDC42EP3	-0.25243	0.999464
CDC42EP4	-0.453889	0.962068
CDC42SE1	-0.15893	0.999464
CDC42SE2	-0.481127	0.999464
CDC5L	0.213612	0.483266
CDC6	0.590821	0.631594
CDC7	0.42871	0.999464
CDC73	-0.170146	0.999464
CDCA4	-0.484988	0.892226
CDCA7L	-0.670069	0.850486
CDH1	-0.0471959	0.999464
CDH20	-0.0571242	0.999464
CDH23	-1.33598	0.550403
CDIP1	-0.297136	0.999464
CDIPT	0.377251	0.895848
CDK1	0.569497	0.51988
CDK10	-0.147107	0.999464
CDK11A	-0.111517	0.999464
CDK11B	0.0980737	0.999464
CDK12	-0.819623	0.196343
CDK13	0.144601	0.996971
CDK16	0.075235	0.999464
CDK17	0.249661	0.829729
CDK19	-0.0326345	0.999464
CDK2	-0.218083	0.999464
CDK20	-0.54637	0.999464
CDK2AP1	-0.0814696	0.999464
CDK2AP2	0.00306537	0.999464
CDK4	-0.43878	0.999464
CDK5	-0.327596	0.999464
CDK5R1	-0.443098	0.999464
CDK5RAP1	-0.298452	0.999464
CDK5RAP2	0.465401	0.894044
CDK5RAP3	0.183904	0.996847
CDK6	-0.0635876	0.999464
CDK7	0.227798	0.709869
CDK8	-0.700839	0.949568
CDK9	-0.0869398	0.999464
CDKAL1	0.356264	0.922674
CDKL1	-0.640358	0.848073
CDKL3	0.565754	0.459279
CDKL5	0.332248	0.999464
CDKN1A	-0.695757	0.820703
CDKN1B	0.0350267	0.999464
CDKN1C	-0.682138	0.999464
CDKN2A	-0.0177556	0.999464
CDKN2AIP	0.10904	0.999464
CDKN2AIPNL	-0.167995	0.999464
CDKN2D	-0.560049	0.76468
CDKN3	0.0623835	0.999464
CDNF	0.370166	0.754697
CDPF1	-0.093006	0.999464
CDR2	-0.0609706	0.999464
CDS2	-0.0892343	0.999464
CDT1	-0.456061	0.710009
CDV3	-0.277774	0.999464
CDYL	0.151492	0.996971
CDYL2	-0.076746	0.999464
CEACAM21	-0.114379	0.999464
CEBPB	-0.613618	0.869892
CEBPG	-0.35923	0.999464
CEBPZ	-0.0854619	0.999464
CEBPZOS	0.0547944	0.948694
CELF1	-0.320124	0.964314
CELF2	-0.164887	0.999464
CELSR3	-0.793743	0.999464
CENPB	-0.077016	0.999464
CENPBD1	-0.104214	0.999464
CENPC	0.434957	0.711293
CENPE	0.602595	0.72042
CENPF	0.711911	0.779088
CENPH	0.078082	0.999464
CENPK	0.413973	0.879185
CENPL	0.0574875	0.999464
CENPM	-0.561111	0.715228
CENPN	-0.369384	0.999464
CENPO	-0.165797	0.999464
CENPP	0.281505	0.89671
CENPQ	0.257358	0.999464
CENPT	-0.0304988	0.999464
CENPU	0.198292	0.999464
CENPV	0.224239	0.999464
CENPW	-0.387124	0.999464
CEP104	-0.110699	0.999464
CEP112	-0.55219	0.715228
CEP120	0.139043	0.996847
CEP128	0.307466	0.999464
CEP135	-0.00374062	0.999464
CEP152	-0.609501	0.996847
CEP162	-0.228448	0.999464
CEP164	0.20155	0.954251
CEP170	-0.537158	0.999464
CEP170B	-0.477825	0.999464
CEP19	-0.0758147	0.999464
CEP192	-0.00130875	0.999464
CEP250	0.0309517	0.999464
CEP290	-0.385162	0.999464
CEP295	0.487227	0.843967
CEP350	0.301299	0.216773
CEP41	-0.274981	0.999464
CEP44	-0.239081	0.999464
CEP57	0.477201	0.545639
CEP57L1	0.333868	0.956428
CEP63	-0.537322	0.832318
CEP68	-0.146475	0.999464
CEP70	0.140013	0.999464
CEP72	-0.828041	0.820703
CEP76	0.28587	0.715228
CEP78	-0.349606	0.999464
CEP83	-0.718202	0.60091
CEP85	-0.10784	0.999464
CEP85L	-0.948436	0.89671
CEP89	-0.145469	0.999464
CEP95	0.204018	0.754242
CEP97	0.702138	0.483613
CEPT1	-0.245057	0.999464
CERK	-0.0674321	0.999464
CERKL	0.364848	0.76468
CERS2	-0.352412	0.999464
CERS5	0.411334	0.427847
CERS6	-0.044598	0.999464
CES2	-0.495569	0.76468
CES4A	-0.875781	0.599764
CETN2	-0.0863462	0.999464
CETN3	0.049164	0.999464
CFAP157	-0.78543	0.901124
CFAP20	-0.169977	0.999464
CFAP36	-0.324733	0.999464
CFAP44	-0.271744	0.999464
CFAP45	-0.669441	0.442075
CFAP54	0.0424398	0.999464
CFAP58	0.545097	0.709869
CFAP73	-0.0161199	0.999464
CFAP97	-0.247051	0.999464
CFDP1	-0.0206274	0.999464
CFL1	-0.503023	0.308825
CFL2	-0.279229	0.999464
CFLAR	0.0159907	0.999464
CGA	-0.220008	0.999464
CGGBP1	0.145257	0.820703
CGRRF1	0.551701	0.169285
CHAC1	-0.84814	0.999464
CHAC2	-0.472032	0.850486
CHADL	0.0687774	0.999464
CHAF1A	-0.0971548	0.999464
CHAF1B	0.695597	0.79343
CHCHD1	-0.0941537	0.999464
CHCHD2	-0.31176	0.89671
CHCHD3	-0.119479	0.999464
CHCHD4	-0.461267	0.999464
CHCHD5	-0.462772	0.843353
CHCHD6	-0.373887	0.999464
CHCHD7	-0.118893	0.999464
CHD1	-0.104854	0.999464
CHD1L	-0.0460661	0.999464
CHD2	-0.0575378	0.999464
CHD3	-0.486972	0.999464
CHD4	0.0545602	0.999464
CHD6	-0.0474051	0.999464
CHD7	-0.908909	0.924803
CHD8	0.0742599	0.908851
CHD9	0.150041	0.999464
CHEK1	-0.154626	0.999464
CHEK2	-0.477505	0.999464
CHERP	-0.522382	0.996971
CHFR	-0.583019	0.999464
CHI3L2	0.4907	0.800714
CHIC1	0.0712299	0.999464
CHIC2	-0.225229	0.999464
CHID1	-1.12513	0.364662
CHKA	-0.0865682	0.999678
CHKB	-0.19601	0.999464
CHM	0.0368556	0.999464
CHML	-0.39587	0.999464
CHMP1A	-0.307606	0.999464
CHMP1B	0.261957	0.930305
CHMP2A	-0.316521	0.999464
CHMP2B	-0.442365	0.935684
CHMP3	-0.118636	0.999464
CHMP4A	-0.213309	0.999464
CHMP4B	0.0641339	0.999464
CHMP5	0.290029	0.939668
CHMP6	-0.374529	0.997182
CHMP7	-0.148562	0.999464
CHN1	0.457685	0.979652
CHORDC1	0.100114	0.885818
CHP1	-0.0695616	0.999464
CHPF	0.0812186	0.999464
CHPF2	-0.402154	0.999464
CHPT1	0.714283	0.137943
CHRAC1	-0.329293	0.949193
CHRNA1	0.194325	0.999464
CHRNA10	0.51372	0.776538
CHRNA6	-0.822788	0.863017
CHRNB1	0.226518	0.923522
CHRNE	-0.0445294	0.999464
CHRNG	-0.106414	0.999464
CHST10	0.0174567	0.999464
CHST11	0.297863	0.850486
CHST12	-0.0958182	0.999464
CHST14	-0.723409	0.698375
CHST7	-0.21767	0.999464
CHSY1	-0.0885991	0.999464
CHTF18	0.124132	0.999464
CHTF8	-0.580872	0.901124
CHTOP	-0.366117	0.999464
CHUK	-0.015072	0.999464
CHURC1	-0.157458	0.999464
CIAO1	-0.35703	0.996847
CIAPIN1	-0.052694	0.999464
CIART	-0.482505	0.923522
CIB1	-0.400945	0.999464
CIC	-0.300659	0.999464
CIDEB	-0.355507	0.999464
CIITA	0.311434	0.993428
CINP	0.216848	0.976736
CIPC	-0.459069	0.999464
CIR1	0.748447	0.07475
CIRBP	-0.202847	0.999464
CISD1	-0.103476	0.999464
CISD2	-0.0570547	0.999464
CISD3	-0.319313	0.999464
CISH	-1.09277	0.557269
CITED2	-0.221905	0.999464
CIZ1	0.0122954	0.999464
CKAP2	0.251211	0.941036
CKAP4	-0.811345	0.684289
CKAP5	-0.187707	0.999464
CKB	-0.487705	0.962429
CKLF	-0.642231	0.729117
CKS1B	-0.254229	0.999464
CKS2	-0.0200033	0.999464
CLASP1	0.219026	0.949568
CLASP2	0.0409699	0.999464
CLASRP	-0.223094	0.999464
CLCC1	-0.699627	0.744917
CLCF1	0.843267	0.839322
CLCN3	-0.165592	0.999464
CLCN5	-0.355276	0.996847
CLCN6	-0.71795	0.999464
CLCN7	0.00918393	0.999464
CLDN1	-0.111882	0.999464
CLDN15	0.324799	0.999464
CLDND1	-0.706951	0.629973
CLDND2	-0.562452	0.788375
CLEC11A	-0.2108	0.999464
CLEC16A	-0.397792	0.864044
CLEC17A	0.315282	0.825866
CLEC2B	-0.0980758	0.999464
CLEC2D	0.0445346	0.999464
CLECL1	-0.184644	0.999464
CLIC1	-0.130043	0.999464
CLIC3	-0.236971	0.999464
CLIC4	0.188447	0.948694
CLIC5	-2.20226	0.00363302
CLINT1	-0.443614	0.962429
CLIP1	0.13217	0.965059
CLIP4	-0.177863	0.999464
CLK1	0.0637818	0.999464
CLK2	0.132224	0.999464
CLK3	-0.146823	0.999464
CLK4	0.142457	0.953907
CLMP	-0.745232	0.738446
CLN3	-0.129716	0.999464
CLN5	-0.484268	0.999464
CLN6	-1.05593	0.729117
CLN8	-1.03388	0.306889
CLNS1A	-0.187266	0.999464
CLOCK	-0.0955048	0.999464
CLP1	0.243116	0.883774
CLPB	-0.380743	0.999464
CLPP	-0.205487	0.999464
CLPTM1	-0.817094	0.440504
CLPTM1L	-0.356445	0.999464
CLPX	-0.0424765	0.999464
CLSTN1	-0.249721	0.999464
CLSTN3	0.264521	0.891894
CLTA	-0.706876	0.940304
CLTB	-0.685483	0.994824
CLTC	-0.174192	0.999464
CLU	-0.484094	0.999464
CLUAP1	0.421033	0.649889
CLUH	-0.3708	0.999464
CMAS	-0.333348	0.999464
CMC1	1.30328	0.00087598
CMC2	-0.230304	0.999464
CMIP	0.0630796	0.999464
CMKLR1	-0.0700089	0.999464
CMPK1	0.303775	0.711293
CMSS1	0.354522	0.901124
CMTM3	-0.188426	0.999464
CMTM6	-0.942092	0.711293
CMTM7	-0.75311	0.855595
CMTR1	-0.0765293	0.999464
CMTR2	-0.0899494	0.999464
CNBD2	-0.0802632	0.999464
CNBP	-0.260068	0.999464
CNDP2	-0.522976	0.999464
CNEP1R1	-0.0288556	0.999464
CNIH1	-0.252462	0.999464
CNIH4	-0.160235	0.999464
CNKSR1	0.261917	0.999464
CNKSR2	-1.08564	0.245234
CNN2	-0.122636	0.999464
CNN3	-1.28479	0.449412
CNNM2	-0.143119	0.999464
CNNM3	-0.654076	0.863017
CNNM4	0.0910297	0.999464
CNOT1	0.00835038	0.938486
CNOT10	0.0869387	0.993428
CNOT11	-0.345459	0.999464
CNOT2	0.474445	0.644411
CNOT3	-0.106448	0.999464
CNOT4	-0.074922	0.999464
CNOT6	-0.0274839	0.999464
CNOT6L	0.444261	0.990065
CNOT7	0.062214	0.999464
CNOT8	-0.0887326	0.999464
CNOT9	-0.194053	0.999464
CNP	0.712399	0.453539
CNPPD1	0.0042173	0.999464
CNPY2	-0.180632	0.999464
CNPY3	0.0316508	0.999464
CNRIP1	0.0324423	0.999464
CNST	-0.28546	0.999464
CNTD1	0.102854	0.913723
CNTF	0.0256015	0.999464
CNTRL	-0.120812	0.999464
CNTROB	0.126786	0.985704
COA1	-0.263153	0.999464
COA3	0.0453917	0.999464
COA4	-0.296803	0.999464
COA5	-0.0930944	0.999464
COA6	-0.287315	0.999464
COA7	-0.24443	0.999464
COASY	-0.135985	0.999464
COCH	-0.213608	0.999464
COG1	-0.0879333	0.999464
COG2	-0.101588	0.999464
COG3	-0.124935	0.999464
COG4	0.0175892	0.999464
COG5	0.259757	0.997182
COG6	-0.0886922	0.999464
COG7	0.0762579	0.999464
COG8	-0.208144	0.999464
COIL	-0.323745	0.958456
COL11A2	-0.566234	0.90904
COL12A1	0.075724	0.999464
COL15A1	0.999404	0.72042
COL1A1	-0.063935	0.999464
COL27A1	-0.213715	0.999464
COL5A2	-0.438887	0.985704
COL5A3	-0.507925	0.858483
COL6A1	-1.38333	0.115231
COL6A2	-0.187998	0.999464
COL6A3	-0.0453218	0.999464
COLGALT1	-0.894927	0.996971
COLQ	-0.876576	0.999464
COMMD1	0.194153	0.999464
COMMD10	-0.127824	0.999464
COMMD2	0.429943	0.308126
COMMD3	-0.519757	0.999464
COMMD4	-0.123073	0.999464
COMMD5	-0.359627	0.999464
COMMD6	-0.155933	0.999464
COMMD7	-0.961747	0.612347
COMMD8	-0.198691	0.999464
COMMD9	0.22188	0.994519
COMT	-0.717409	0.78989
COMTD1	-0.48729	0.843353
COPA	-0.00797435	0.999464
COPB1	-0.0710119	0.999464
COPB2	-0.0179736	0.978237
COPE	-0.300047	0.999464
COPG1	0.00695303	0.999464
COPG2	0.064497	0.999464
COPRS	-0.492189	0.999464
COPS2	-0.057332	0.999464
COPS3	-0.20854	0.999464
COPS4	0.152878	0.7819
COPS5	-0.0940917	0.999464
COPS6	-0.0835153	0.999464
COPS7A	0.326722	0.712306
COPS7B	-0.343822	0.930305
COPS8	0.117586	0.891894
COPS9	-0.0678907	0.999464
COPZ1	-0.350732	0.997407
COQ10A	-0.273145	0.999464
COQ10B	-0.0586756	0.999464
COQ4	-0.0786817	0.999464
COQ5	-0.677346	0.716682
COQ6	-0.0959412	0.999464
COQ7	-0.539665	0.996971
COQ8A	-0.131522	0.999464
COQ8B	-0.43674	0.953907
COQ9	-0.198457	0.999464
CORO1A	-0.937947	0.889691
CORO1B	-0.374747	0.999464
CORO1C	-0.407404	0.996847
CORO2A	-0.259944	0.999464
CORO7	-0.473701	0.979652
COTL1	0.124784	0.997407
COX10	-0.105951	0.999464
COX11	0.0398188	0.999464
COX14	0.0904402	0.882355
COX15	0.137356	0.959365
COX16	-0.366117	0.996971
COX17	-0.0592033	0.999464
COX18	0.0531246	0.999464
COX19	-0.26136	0.999464
COX20	-0.105309	0.999464
COX4I1	-0.430244	0.805768
COX5A	-0.651182	0.883265
COX5B	-0.00443341	0.999464
COX6A1	-0.42246	0.306889
COX6B1	-0.274166	0.999464
COX6C	-0.178472	0.999464
COX7A2	-0.347541	0.755631
COX7A2L	-0.223459	0.999464
COX7B	-0.0602669	0.999464
COX7C	-0.299391	0.901124
COX8A	-0.219468	0.999464
CPA5	0.119657	0.999464
CPD	-0.410075	0.941036
CPEB1	-0.136799	0.999464
CPEB2	0.386543	0.89671
CPEB3	0.17763	0.996971
CPEB4	0.59712	0.859459
CPM	0.0719867	0.999464
CPNE1	-0.348498	0.999464
CPNE3	0.215057	0.825298
CPNE5	0.281153	0.999464
CPNE7	-0.209305	0.999464
CPNE8	1.29934	0.544582
CPPED1	-0.45217	0.996847
CPQ	-0.30713	0.999464
CPSF1	-0.656123	0.994519
CPSF2	0.207109	0.844833
CPSF3	0.153819	0.939668
CPSF4	-0.484427	0.999464
CPSF6	-0.449416	0.833463
CPSF7	-0.36558	0.904457
CPT1A	0.570112	0.58793
CPT2	-0.254115	0.999464
CPTP	-0.424843	0.994519
CPXM1	0.0960824	0.999464
CRABP2	-0.323574	0.999464
CRACR2A	-0.684459	0.925463
CRADD	-0.38797	0.999464
CRAMP1	0.278888	0.97764
CRAT	-0.383238	0.999464
CRBN	0.209931	0.748461
CRCP	-0.199311	0.999464
CREB1	0.417542	0.91829
CREB3	-0.034545	0.999464
CREB3L2	-0.679344	0.882466
CREB3L4	-0.131669	0.999464
CREBBP	0.286195	0.790188
CREBL2	-0.326578	0.999464
CREBRF	0.372658	0.968169
CREBZF	0.0556673	0.999464
CREG1	-0.032221	0.999464
CRELD1	0.119971	0.996847
CRELD2	-0.542165	0.916232
CREM	-0.487822	0.999464
CRIM1	-0.405182	0.901124
CRIP1	-0.647075	0.999464
CRIP2	-0.901799	0.844833
CRIPT	-0.298751	0.999464
CRISPLD2	-0.28501	0.999464
CRK	0.0113257	0.999464
CRKL	-0.0297927	0.999464
CRLF1	0.16649	0.999464
CRLF3	0.00355314	0.997407
CRLS1	-0.0487601	0.999464
CRNKL1	0.372074	0.609534
CROT	0.0121554	0.999464
CRTAM	0.613753	0.617686
CRTAP	-0.254073	0.999464
CRTC1	-0.457168	0.999464
CRTC2	-0.0205905	0.999464
CRTC3	-0.672464	0.883265
CRY1	-0.270592	0.999464
CRY2	0.0753678	0.982725
CRYBG3	0.055642	0.996847
CRYZ	0.188219	0.999464
CRYZL1	-0.0753041	0.999464
CS	-0.219083	0.999464
CSAD	0.415303	0.941017
CSDE1	-0.146062	0.999464
CSE1L	-0.228647	0.999464
CSF1	-0.966815	0.423436
CSF1R	-0.120336	0.999464
CSF2	-0.978075	0.940481
CSGALNACT1	-1.70723	0.0430024
CSGALNACT2	-0.0781666	0.999464
CSK	-1.02558	0.718577
CSNK1A1	-0.0476926	0.999464
CSNK1D	-0.581413	0.596588
CSNK1E	0.0161944	0.999464
CSNK1G1	-0.161365	0.999464
CSNK1G2	-0.26729	0.999464
CSNK1G3	0.770115	0.135919
CSNK2A1	-0.179866	0.999464
CSNK2A2	-0.249098	0.999464
CSNK2A3	-0.0372501	0.999464
CSNK2B	0.128713	0.843353
CSPP1	-0.203465	0.999464
CSRNP1	-0.185524	0.999464
CSRNP2	0.227348	0.854792
CSRP1	-0.4784	0.996847
CST6	-0.624	0.999464
CST7	0.457664	0.829729
CSTB	-0.10527	0.999464
CSTF1	-0.171826	0.999464
CSTF2	-0.320388	0.999464
CSTF2T	-0.148059	0.999464
CSTF3	0.157342	0.997407
CTBP1	-0.00768479	0.999464
CTBP2	0.445029	0.631258
CTBS	-0.0551719	0.999464
CTC1	0.0132905	0.999464
CTCF	-0.27428	0.999464
CTDNEP1	-0.0195659	0.999464
CTDP1	-0.0844692	0.999464
CTDSP1	0.505	0.850486
CTDSP2	0.732541	0.403815
CTDSPL2	-0.0737614	0.999464
CTH	-0.378525	0.990409
CTIF	-0.644099	0.351024
CTLA4	-0.859157	0.939668
CTNNA1	-0.132663	0.999464
CTNNAL1	-0.301158	0.999464
CTNNB1	-0.828387	0.809527
CTNNBL1	0.0422816	0.996847
CTNS	-0.400555	0.999464
CTPS1	-0.233658	0.999464
CTR9	-0.0922954	0.999464
CTRC	-0.0772537	0.999464
CTRL	-0.511895	0.856899
CTSA	-0.815164	0.491754
CTSB	-0.252068	0.999464
CTSC	0.804748	0.889691
CTSD	-0.469988	0.999464
CTSH	-0.145655	0.999464
CTSK	0.00837998	0.999464
CTSL	-1.36213	0.930305
CTSO	-0.043751	0.999464
CTSS	-0.530832	0.999464
CTSV	-0.245649	0.999464
CTSW	0.0307014	0.999464
CTSZ	-0.386277	0.947661
CTTN	0.00249445	0.999464
CTU2	-1.61165	0.0232272
CUBN	-0.968508	0.80508
CUEDC2	-0.784402	0.550403
CUL1	-0.0105402	0.999464
CUL2	-0.27573	0.999464
CUL3	0.0112538	0.999464
CUL4A	0.0944402	0.999464
CUL4B	-0.238816	0.999464
CUL5	-0.214526	0.999464
CUL7	-0.515878	0.999464
CUL9	-0.254946	0.999464
CUTA	-0.450101	0.89671
CUTC	-0.0382312	0.999464
CUX1	0.036384	0.999464
[truncated: 8,308 more rows]

## Sheet: CD4+ DE analysis
Gene name	Log2 fold changes	q-Value
ABCB10	1.52923	0.0166655
ABCC10	1.54777	0.0353336
ABTB1	1.31653	0.0487144
ACSS1	2.23463	0.000209226
ACTG2	1.77039	0.00142974
ADAMTS3	1.75437	0.0131279
ADAMTS6	1.61903	0.0223162
ALDH1B1	1.06618	0.0429743
ANAPC4	1.28515	0.0260836
ANKS1A	1.66826	0.00368589
AOAH	1.75263	0.00773322
APAF1	1.22391	0.0320223
APOBEC3F	1.22277	0.00338091
APPL2	1.58273	0.0306606
ARAP3	1.48875	0.016733
ARC	-1.57946	5.47233e-07
AREG	-1.42264	0.00854075
ARHGAP19	1.36037	0.0308077
ARHGAP30	1.82105	0.0464549
ARPC1B	1.34713	0.00776848
ASXL2	1.23579	0.0384415
ATF1	-0.228892	0.0201632
ATP6V0A1	1.48077	0.00448298
ATP8A1	1.68361	0.0031721
PLEK	2.85856	0.210891
TLR5	2.82292	0.0740266
ATP9A	2.23836	0.0175583
BARD1	1.80686	0.011343
BCKDK	1.27865	0.00610728
IL3	-2.64695	0.20558
BCL2A1	-0.840772	0.0166705
BLMH	-0.54215	0.0252082
BNIP3	-1.47304	0.027992
BTBD7	1.70766	0.00300709
IL31	-2.56255	0.29384
TAC1	-2.50577	0.0765509
BTLA	-1.21319	0.0201632
KLRD1	2.4671	0.506096
HLA-DQA1	2.46588	0.135732
SLC4A10	-2.4361	0.0612743
BTN3A3	1.68078	0.0173914
FAM102B	2.40909	0.0933571
WEE1	2.39564	0.205366
C10orf105	-1.59289	0.000376971
C6orf58	-1.59226	0.00611473
GAS7	2.2801	0.251507
CALCB	-1.39044	0.0033348
CAPN12	1.14128	0.0386445
CCL4	2.24193	0.0803368
CBWD3	-1.31694	0.00266522
CCL2	-1.78654	9.04223e-06
SAMD9L	2.21105	0.0740266
CCL20	-2.62876	7.0468e-05
CCL22	-1.5021	0.000731762
RTKN2	2.1905	0.0695918
CCR8	2.18623	0.0142792
CSF2	-2.16052	0.309589
ID3	2.15975	0.334038
CD160	4.29271	0.0038808
ZNF365	2.14263	0.0978418
PRKACB	2.12872	0.0809541
ISM1	-2.12824	0.050797
CD40LG	-1.62755	2.16139e-05
CD55	-1.19198	0.0428733
ITGA5	2.0897	0.150554
HDAC5	2.08534	0.253705
SLC9A7	2.08291	0.0834151
CD8A	2.67419	0.00371311
CD9	-1.03243	0.0386445
CCL3	2.06815	0.138668
CDC20B	-2.20536	9.20915e-06
LPL	2.05192	0.0725136
CDH1	2.04918	0.115391
CDCA7	1.39949	0.00911016
CDH20	-1.39799	2.15103e-05
CDK14	1.47218	0.027992
CEP350	1.05034	0.0337398
CERKL	2.79345	0.000865374
CCL4L2	2.01354	0.243214
CHIC1	1.42985	0.0142792
GPRIN3	2.00249	0.274807
CIART	-1.03803	0.0307256
GIMAP6	1.98621	0.203664
CLNK	3.17377	4.4328e-08
ETV7	1.96713	0.41659
CMC1	1.27253	0.00133185
CAMSAP1	1.95884	0.314731
CNN3	-1.59192	0.00160905
COLGALT2	0.834207	0.0231568
CRTAM	4.15635	3.19435e-07
CSNK1G2	1.59175	0.0410375
CARD8	1.92689	0.0984178
TPM4	1.92078	0.132631
HDAC7	1.91088	0.050797
PIK3CG	1.90875	0.12234
CTDSP2	1.42131	0.0342932
NKG7	1.90781	0.142726
CUEDC2	-0.850323	0.00638798
NEK7	1.90508	0.0694476
CXADR	-0.943075	0.0383433
CXCL10	-2.15521	0.00599178
CXCL2	-1.4654	0.011115
PHLDB3	1.88139	0.167863
ATP2B4	1.87788	0.211421
LDLRAD4	1.87404	0.0504758
CXCL3	-1.95298	0.0189662
CXCL8	-3.13326	4.68733e-06
CST7	1.86759	0.137027
LMNB1	1.86649	0.0595439
IL16	1.86476	0.220027
DDI2	1.8739	0.00508991
DENND1C	1.40348	0.0271652
SGSH	1.84926	0.193224
GZMH	1.84771	0.319365
DKK3	1.46443	0.0188364
DNAJC13	1.81314	0.00611473
KMO	-1.83301	0.109844
FANK1	1.83124	0.0687135
BCAT1	1.82941	0.096479
CYP27B1	-1.82803	0.0846647
DUSP10	1.82184	0.157084
DNM3	1.83959	0.0353336
DDX11	1.8174	0.0956494
DPP3	1.21868	0.0464549
IL36RN	-1.81107	0.0728302
DTHD1	2.47866	0.0262942
DUSP14	-0.860853	0.0121726
TRPS1	1.80217	0.0820694
DUSP6	-0.79632	0.0452049
ARHGAP25	1.79458	0.080499
ZFYVE26	1.79303	0.102077
DZANK1	1.15303	0.0212144
SASH3	1.78295	0.0744948
GZMA	1.78037	0.279049
YPEL2	1.77779	0.114936
EEF1A1	-0.503669	0.00608159
IL23R	-1.76764	0.209296
EGLN3	-2.26037	0.00247812
TSPAN17	1.75519	0.201611
CUL9	1.75461	0.0501126
EIF2AK3	1.58906	0.0100669
EIF3L	-0.269245	0.0494231
EIF4EBP3	-0.919828	0.0263213
ELOVL4	-1.60912	0.0031721
IRF2	1.74822	0.12234
ELOVL6	-1.07457	0.025387
NBEAL2	1.73658	0.0724708
SKAP2	1.73319	0.101695
CARD16	1.729	0.050797
IFNLR1	1.72711	0.161183
GPR18	1.72025	0.103267
IL12RB2	1.71902	0.174169
CREBRF	1.71794	0.319045
AKAP7	1.7145	0.141325
EMP3	-0.459514	3.68902e-05
ABR	1.71276	0.170692
ENC1	2.06507	0.0108808
ENTHD1	-1.34121	0.000418193
IER3	-1.70569	0.146374
EML3	1.7043	0.0542027
RRAGC	1.70402	0.262535
MON1A	1.70394	0.0908608
CCDC50	1.70048	0.20558
CBL	1.69861	0.081111
XIRP1	-1.69571	0.473825
EOMES	3.04212	0.000280799
EPAS1	1.86361	1.0026e-05
HRAS	1.67946	0.240771
ETV1	2.04576	4.20852e-05
BMPR2	1.67828	0.12451
KIAA1109	1.67373	0.277788
FASLG	-1.29507	0.0353336
NAP1L2	1.669	0.108062
YIF1B	1.66892	0.158966
FBLN7	-0.513082	0.0194881
LRP10	1.66488	0.0854181
IL2	-1.66365	0.121232
FBXL22	-0.888667	0.0392249
APOBEC3D	1.65979	0.18537
ARHGAP18	1.65732	0.0939577
OPTN	1.656	0.319365
TRIM35	1.6512	0.131175
RNF214	1.64985	0.0826498
KCNJ15	-1.64425	0.269914
HCAR1	-1.64286	0.331662
IL1R2	1.63239	0.286229
IRGQ	1.62813	0.0618176
FCRL3	7.01357	1.14683e-37
FKBP8	1.51367	0.00215396
FLI1	1.24925	0.0392298
PHTF1	1.61847	0.205366
FOXP3	3.19825	1.81914e-10
HECW2	-1.61449	0.299498
FOXP4	1.99244	0.000680716
NBR1	1.60772	0.399404
GOLGA2	1.60287	0.12451
CASP2	1.59965	0.0748162
PILRB	1.59924	0.43601
SMUG1	1.59398	0.321153
FURIN	-0.535213	0.0131809
FUT8	-0.773026	0.00220981
G0S2	-1.50632	0.04063
G6PC3	1.49671	0.00936155
IL4I1	-1.59175	0.0612743
GADD45A	-0.668597	0.0497876
PCMTD2	1.58927	0.121232
RAI2	-1.58912	0.403206
RUBCN	1.58911	0.366291
GADD45G	-1.51951	4.2078e-05
GLCCI1	1.52824	0.0278733
GNAI1	-1.90858	0.00610728
RASA2	1.58734	0.359727
GNS	1.97675	0.00395878
MVB12A	1.58529	0.0725136
SAMHD1	1.58372	0.315238
GPC1	-1.39744	0.0193868
RAB33A	1.58165	0.298212
GPR3	-1.26199	0.0494231
ST8SIA1	1.57933	0.297851
TMEM140	1.57748	0.186995
NSF	1.57434	0.224598
TPST2	1.56605	0.0931833
GPR87	-2.90171	0.000992321
NRG4	-1.56524	0.0597502
GPR15	1.56446	0.513997
VCAM1	1.56265	0.217308
ACOX1	1.56096	0.114283
WHRN	1.55846	0.161183
CNN2	1.55334	0.271387
ACOT9	1.54957	0.070385
GRIK1	0.900491	0.00488208
CD70	1.5459	0.253881
KDM4A	1.54571	0.15196
GSTM2	-1.43505	0.0334026
HELB	1.54398	0.0927158
LRRN3	-1.53916	0.146374
C1orf56	1.53757	0.0821767
RASSF7	1.53681	0.16306
KLRG1	1.53489	0.521068
GZMK	2.88578	0.00288286
PRMT9	1.53202	0.219426
HDAC9	4.12755	8.09685e-07
HIVEP1	-0.824958	7.32109e-07
ATG9A	1.52317	0.182211
HNRNPA1	-0.478022	0.021283
HRH4	-1.85621	0.0166705
HSP90B1	-0.420925	0.0188364
DGKA	1.51742	0.0579861
PRKCQ	1.51445	0.062771
HSPA12A	1.94549	0.0352362
WASL	1.51183	0.139414
TYMP	1.51139	0.0747175
SNAP29	1.51097	0.242683
USP24	1.50908	0.121232
MED14	1.50741	0.139477
ICA1	2.42369	1.08725e-05
IGF2	-1.7981	4.19313e-05
PTGDR	1.50549	0.333962
RNF40	1.50465	0.188166
ITGA3	1.50274	0.0863681
FBXO30	1.50231	0.188319
IGF2R	1.51869	0.000731762
RPA1	1.50196	0.17696
TNFRSF8	1.50183	0.143678
KCTD11	1.50165	0.103076
WIPI2	1.50075	0.0803368
CSF2RB	1.50061	0.0765509
EFL1	1.49971	0.0834151
CYSLTR2	1.49959	0.454003
R3HCC1L	1.49895	0.131353
IKZF2	3.49685	0.000740158
PRF1	1.49627	0.239671
SENP7	1.49453	0.205366
IKZF4	3.04996	1.17574e-08
BMT2	1.49166	0.232094
IL17A	-4.81412	9.62866e-09
APOBEC3G	1.48805	0.0681339
RNF38	1.487	0.138076
ADA	1.48483	0.108414
EXOC5	1.48246	0.357461
IL17F	-4.30557	0.00166469
IL1B	-4.06294	2.15082e-12
NCAPH	1.47954	0.0890744
ZNF699	1.47944	0.113272
ADAM10	1.47657	0.20742
PIP4K2C	1.47608	0.0673402
IL22	-5.1928	6.28485e-13
IL23A	-1.49209	2.29373e-05
DGKH	1.47102	0.181268
TMEM9B	1.47022	0.142726
TNRC18	1.47021	0.341491
DROSHA	1.46969	0.168275
IPO8	1.46967	0.0826498
TBC1D4	1.46846	0.147529
IMPDH2	-0.414446	8.74831e-06
STRADB	1.46714	0.228506
ING4	1.41386	0.0413571
PLEKHG2	1.46521	0.456791
PTOV1	1.46498	0.17249
INPP1	1.90595	0.000418193
INHBA	-1.46382	0.276178
IPCEF1	1.88198	4.68733e-06
SMAD3	1.46246	0.221356
IL13	-1.4593	0.307708
ANXA1	-1.45911	0.0933571
ITGA4	2.20963	0.0038971
RORC	-1.45778	0.20742
RHBDD2	1.45759	0.429889
ALDH3A2	1.45678	0.112448
IL24	-1.45293	0.158993
MT2A	-1.45127	0.0657816
JAM3	-1.42808	0.00230044
IRF7	1.44572	0.279558
ZER1	1.44523	0.0787155
OTUD5	1.44367	0.247393
SEC23A	1.44257	0.382655
SYNE2	1.44243	0.165034
CNOT6L	1.44239	0.342384
JAK1	1.44157	0.0890744
TPGS2	1.43947	0.223554
CLIP1	1.43712	0.0836848
SLC38A10	1.43524	0.220027
KLHL25	2.07807	0.00292211
AMMECR1	1.43433	0.313539
ATAD2	1.43131	0.057101
FBXW5	1.43117	0.062771
KLRK1	1.24569	0.0297585
SP110	1.43007	0.227115
LASP1	2.03273	0.000141379
PALD1	1.42891	0.257497
RAC1	1.42845	0.247393
LAYN	1.25546	0.00150366
RIN3	1.42559	0.136988
LDHB	-0.47098	0.0106597
LHX6	-0.770585	0.0218671
LIMA1	1.66143	0.0301335
LANCL1	1.42089	0.141861
DOK5	1.41879	0.144072
RNF44	1.41785	0.137027
NBPF11	1.41758	0.081111
ZZEF1	1.41505	0.175941
LPCAT1	1.41474	0.0530147
LRRC32	5.90404	2.15082e-12
LYST	1.38163	0.00773322
GPATCH11	1.41341	0.297851
LYZ	-1.89978	0.0163772
RBSN	1.40838	0.319365
MAP3K4	-1.86916	0.00383725
EPHA1	1.40542	0.0651919
MBOAT1	1.76705	0.0244186
UBR7	1.40267	0.50109
MED12L	-1.73783	0.00169618
ENTPD1	1.40179	0.143678
INPP5F	1.40154	0.0879572
TMED8	1.40146	0.397258
METTL7A	0.762372	0.0141507
MICALL1	1.24408	0.0386445
RPS6KA5	1.39886	0.143738
MMP10	-1.74895	0.00904665
MPZL2	-2.03027	0.0275093
HEBP2	1.39478	0.143592
UBN2	1.3925	0.158561
ARAP1	1.392	0.170041
MS4A1	1.3551	0.0292059
RANBP10	1.39165	0.104613
UBR2	1.39133	0.0740266
NEDD4L	-2.11442	0.000498181
IL2RB	1.39025	0.382337
FAM13B	1.39008	0.119852
EIF4ENIF1	1.38898	0.223883
COL6A2	1.3874	0.0711984
NINJ2	1.38468	0.46123
ITGAV	1.38424	0.16306
GPR137B	1.38304	0.17696
NEFM	-2.03704	4.65147e-10
PLEKHM1	1.38072	0.084291
LIMD1	1.3803	0.152045
PIGA	1.37985	0.0622426
CSK	1.37789	0.159367
ESR2	1.37777	0.121232
SLMAP	1.3777	0.13121
NELFE	-0.243846	0.0263213
DCP1B	1.37415	0.408984
VPS41	1.37382	0.424428
SESN3	1.37372	0.0673402
CNPPD1	1.37271	0.267542
OAS3	1.37251	0.220027
KIAA0232	1.37217	0.107454
PECAM1	1.37178	0.0711984
TBC1D10C	1.37026	0.124897
NET1	-1.37019	0.112448
HNRNPLL	1.36806	0.17426
CASP1	1.36762	0.0821767
TWF2	1.36757	0.183941
BROX	1.36698	0.148692
TP53INP1	1.36623	0.447086
GTF2A1	1.36619	0.0542027
NLRP1	1.36331	0.158225
ZNF764	1.36184	0.0524753
ARHGAP27	1.36101	0.19273
NIN	1.45867	0.0478751
LAMA2	-1.35953	0.0834151
TIMP1	-1.3577	0.0748162
HLA-DMA	1.35705	0.182729
MCTP1	1.35678	0.18322
PFKL	1.35544	0.16306
NINJ1	-1.32929	0.0277663
POLA1	1.35488	0.0524753
SH3BP2	1.35474	0.619715
TECPR1	1.35339	0.135316
WDR35	1.35231	0.124897
PKD2L2	1.35187	0.0847696
CCL3L1	1.3512	0.477216
CACTIN	1.35079	0.077567
TRIB3	1.34968	0.375681
ZNF234	1.34962	0.402089
TIAM2	1.34852	0.585964
NMB	2.26466	0.0142792
OPRM1	1.22322	0.0263213
MRC1	1.34573	0.135316
ZBTB38	1.34511	0.29384
KIAA0040	1.3438	0.191559
ZNF672	1.34328	0.100419
ACAD8	1.34272	0.397039
PRIMPOL	1.34193	0.121232
OTULIN	1.40067	0.00826791
SMURF1	1.33926	0.0853962
SBNO2	1.3387	0.113805
ITGAL	1.33598	0.210791
SIPA1L2	1.33596	0.219426
ARNT	1.33558	0.397039
DUSP4	1.33425	0.0624495
EPB41	1.33195	0.180718
OXLD1	-0.982582	0.0262492
FAM102A	1.3312	0.0805153
USF1	1.33026	0.834293
PARPBP	2.58002	0.0293158
B3GNT2	1.32859	0.0622738
CSGALNACT2	1.32824	0.220027
GZF1	1.32782	0.138076
TRAK2	1.32581	0.273764
CXCR4	1.3253	0.458088
PLAUR	-1.32417	0.628662
PLCL1	1.3239	0.277254
BAZ2B	1.3202	0.241857
FICD	1.31904	0.112906
GK	1.31718	0.381506
PC	-0.720141	0.0225291
GGT7	1.3166	0.205366
PCSK5	-1.62417	0.0015261
KIAA2013	1.31531	0.655077
CLEC2B	1.31332	0.760762
SETX	-1.31329	0.073416
GIT2	1.3126	0.0803554
PTPRJ	1.31199	0.146985
NUDCD3	1.31092	0.174772
IFI44	-1.30774	0.632466
RCBTB1	1.30731	0.361027
CCDC142	1.30639	0.271928
ABI3	1.30614	0.32506
KDM5D	1.30597	0.334386
USP38	1.30596	0.0854181
SPATS2L	1.30447	0.37067
FAS	1.30433	0.257765
SLC4A2	1.30389	0.254627
SS18L1	1.30336	0.125163
DPP4	-1.30311	0.144072
ZFP3	1.30155	0.161189
DIXDC1	1.30153	0.111993
AGAP2	1.30083	0.146374
ANK1	1.29858	0.368193
TAOK2	1.29838	0.121232
PHKA1	1.07841	0.0130883
PDE4D	1.29732	0.402093
KDM7A	1.29726	0.361027
ZNF101	1.29619	0.200446
E2F3	1.29603	0.252414
PLCXD2	2.0827	0.0204933
SLC30A6	1.29389	0.179534
SHISA2	-1.29305	0.118973
TADA3	1.29157	0.350979
DENND4B	1.2885	0.328877
APOBEC3C	1.28843	0.440435
LMBRD2	1.28801	0.174169
PLEKHG1	1.5866	0.0359836
PHTF2	1.28769	0.18271
NOD1	1.28708	0.119852
WDR76	1.28609	0.279049
PARG	1.28584	0.340507
PLEKHO1	1.28522	0.248575
NADSYN1	1.28517	0.113805
PLEKHH2	0.835417	0.00706375
MMD	1.28461	0.334542
DEF6	1.28381	0.740929
PJA2	1.28279	0.351626
MET	1.28273	0.124897
LMCD1	1.2826	0.256726
SCAMP1	1.28124	0.523848
PLS3	3.04485	0.000992321
PMCH	2.78038	0.00354886
CYFIP2	1.27814	0.0659403
ROCK2	1.27755	0.165978
ZSCAN22	1.27614	0.541029
SLC25A20	1.27574	0.332798
TRANK1	1.27387	0.324532
GTPBP2	1.27362	0.164065
PORCN	1.29836	0.0495749
PPM1M	1.8948	0.0121708
NUMA1	1.2719	0.127612
GIMAP7	1.27184	0.651735
MKS1	1.27176	0.175941
GABARAPL1	1.27078	0.717583
ZNF180	1.27006	0.167579
STK11IP	1.26998	0.166669
CORO1A	1.26963	0.348085
FCHSD1	1.26852	0.0595439
KLF13	1.26803	0.0863681
ZNF224	1.26776	0.0724708
ARHGEF1	1.26718	0.19777
GBA2	1.26683	0.114283
RALGDS	1.26634	0.271017
PPP1R12B	1.09062	0.0383433
FBXL4	1.26528	0.313781
FXR2	1.26519	0.732544
GLRX2	1.26485	0.545848
S1PR4	1.26443	0.423303
KDM4B	1.26389	0.269646
SNX10	1.26385	0.437033
ASB2	1.26346	0.349669
STK36	1.26201	0.174169
PTMA	-0.527109	0.027992
LDB1	1.26024	0.20558
HECTD2	1.25826	0.324963
CIPC	1.25783	0.567593
PTPRK	-0.812996	0.000992321
NFXL1	1.25544	0.361411
NAA40	1.25532	0.368193
CENPK	1.25514	0.174395
TRIOBP	1.25483	0.199669
LY75	1.2538	0.313539
PI4KA	1.25278	0.182517
DEDD2	1.25232	0.687696
PPT2-EGFL8	1.25084	0.273146
KAT6B	1.25083	0.121232
RAB11B	1.75178	0.00263665
RABGAP1L	1.11323	0.00357143
DDX19B	1.2492	0.400403
PHLDB2	1.24829	0.131353
EXOG	1.24715	0.100419
FMNL1	1.24588	0.475336
RACK1	-0.430258	0.0292059
RANBP1	-0.725224	0.00733259
SEL1L3	1.24402	0.35837
RFX2	-1.24395	0.212127
PPP4R1	1.24356	0.142726
CDK13	1.24352	0.256749
IQGAP1	1.242	0.449351
PPARG	-1.24195	0.130888
MED22	1.23979	0.227115
FAF1	1.23968	0.318249
DOCK11	1.23934	0.193224
GCK	-1.23889	0.0716943
CEP170	1.23871	0.173483
PLCB2	1.23848	0.269646
SMOX	-1.23842	0.392469
BBS10	1.23836	0.101336
RP2	1.23812	0.241857
ZSCAN9	1.23808	0.492101
CCDC77	1.23791	0.108858
HPF1	1.23629	0.0716943
RAPH1	-0.690779	0.0175583
TRAPPC11	1.23508	0.352051
ZCCHC18	1.23437	0.148798
IL10	-1.23329	0.562549
DNAJB2	1.23315	0.300381
DMWD	1.23204	0.314877
JUND	1.23202	0.58134
ZNF92	1.23154	0.248348
TCF12	1.23124	0.220554
LIF	-1.23039	0.471069
SFXN5	1.23029	0.230168
PPP2R2B	1.23026	0.124634
RBMS1	-1.21714	1.66744e-07
KCTD18	1.22859	0.165805
ZDHHC21	1.22803	0.121159
CSNK1G1	1.22789	0.158561
OSBPL2	1.22784	0.148215
TOX2	1.2276	0.0740266
CCM2	1.22747	0.769425
LTA	-1.22714	0.791796
TRIM8	1.22533	0.347629
DHFR2	1.22508	0.37982
ZNF81	1.22395	0.279049
RBMS3	1.94775	0.000707931
EIF4E3	1.22366	0.400403
CD72	1.22324	0.402188
RCAN2	1.16606	0.00773322
DLG5	1.22314	0.381506
PITPNC1	1.22286	0.353685
RFESD	-1.58881	0.000731762
BRWD1	1.22226	0.151987
KLRB1	-1.22159	0.253155
MIS18BP1	1.22104	0.127082
JMY	1.221	0.438638
ARHGAP12	1.22026	0.584411
PLEKHM3	1.22019	0.161834
GGA2	1.22013	0.173483
U2AF1L5	1.21908	0.237087
RGS10	-0.966282	0.0144845
MBD6	1.21847	0.356418
ATF6B	1.21845	0.18322
PHIP	1.21813	0.229502
CEP128	1.21763	0.396444
RIPK2	-1.22968	0.00248473
PLEC	1.21693	0.237148
C1orf21	1.21671	0.458088
NUP210	1.21653	0.759581
PPIL2	1.21568	0.0828832
SLC24A5	1.21544	0.0673402
WRAP53	1.21508	0.0579861
RIPK4	-1.05131	0.0382903
AP4M1	1.21482	0.432759
PNPLA6	1.21468	0.161189
RITA1	1.27906	0.0310451
ANKRD36C	1.21319	0.143994
IL26	-1.21257	0.254627
C19orf12	1.21134	0.418022
HNRNPUL2	1.21114	0.284476
SCIN	-1.21109	0.0729092
ZFYVE16	1.21091	0.19222
EFR3A	1.2109	0.240771
ZNF576	1.21016	0.432759
PML	1.2089	0.282391
TMEM234	1.20876	0.293061
PHKB	1.20859	0.587222
RNASEL	1.59013	0.00847489
STAM	1.20708	0.11789
RNF24	1.20651	0.361314
PIKFYVE	1.20614	0.17696
IGHMBP2	1.20567	0.224598
NT5C	1.20562	0.215918
PIK3IP1	1.20551	0.614199
TRIM68	1.2049	0.123897
RFX3	1.20469	0.551252
SLC26A11	1.2046	0.449351
XRCC1	1.20337	0.500545
PPP1R18	1.2033	0.227471
JAZF1	1.20208	0.276287
RGS1	1.20193	0.302087
ERBIN	1.20159	0.17635
LRCH1	1.20153	0.106212
ATAD2B	1.20127	0.144758
CA2	-1.20126	0.737823
KANSL1	1.20113	0.179363
LPIN1	1.20103	0.17696
CIR1	1.20075	0.558997
SLC36A1	1.19991	0.226239
PREX1	1.19873	0.32041
PHF21A	1.19852	0.135316
ZFP36L2	1.19844	0.319365
HERC1	1.19828	0.352043
CAV1	1.19797	0.562895
COMMD7	1.19757	0.165805
CCDC88A	1.19654	0.18584
LEMD2	1.19654	0.256726
HLA-DPB1	1.19623	0.821941
SLC25A24	1.19587	0.243214
ZNF282	1.19527	0.133236
ADM	-1.19495	0.161916
RALBP1	1.19448	0.148798
SBF1	1.19429	0.177572
CENPC	1.19428	0.365035
PUM2	1.19378	0.453031
PPIP5K2	1.19322	0.397039
AP3B1	1.19253	0.12171
PPARD	1.19247	0.164568
ARL4C	1.19231	0.669596
AP1S1	1.192	0.129206
RNF115	1.92868	0.0142792
MED12	1.19146	0.411993
RB1	1.19111	0.0965726
SOX8	-1.19066	0.433262
TIGD2	1.1886	0.319365
NPR2	1.18856	0.637439
TBC1D10B	1.18781	0.143643
NDUFV2	1.18709	0.614161
C9orf64	1.18675	0.141603
LST1	-1.18651	0.157168
FECH	1.18575	0.341325
PNKP	1.18496	0.387523
DCP2	1.18421	0.141769
GCC2	1.18319	0.263796
PYHIN1	1.183	0.157168
PIGQ	1.18245	0.588247
CDH23	-1.18241	0.0533182
CD80	1.18191	0.259283
PLD2	1.18153	0.16306
HSPA1L	1.18114	0.759322
LYPLAL1	1.18106	0.434272
KRIT1	1.17692	0.269116
SUN2	1.17685	0.233554
BTBD2	1.17622	0.282314
FAM110C	1.17613	0.144883
ACTN4	1.17363	0.0720869
FAM199X	1.17301	0.170692
CAPG	-1.17288	0.150713
NCKAP1L	1.17266	0.307708
SKP2	1.17237	0.0826027
ZMAT3	1.1722	0.520261
TEP1	1.17188	0.238467
TRIM31	-1.17141	0.0637178
AKT1	1.17119	0.199418
FIG4	1.1711	0.345911
MTBP	1.17073	0.0761461
ITPRIPL1	1.17069	0.348596
PRKD2	1.17022	0.260031
TMEM245	1.16992	0.571719
ZNF283	1.16981	0.16766
MIGA2	1.16934	0.0821767
PHKA2	1.16758	0.33735
ZNF790	1.16748	0.192137
GLDC	1.16704	0.195608
RFX1	1.16673	0.456791
GGA3	1.16658	0.579754
RNPS1	-0.254406	0.0332393
CCPG1	1.16494	0.188423
CBR3	-1.16457	0.09845
FAM214A	1.16416	0.7009
LAIR2	1.16305	0.18858
PRKAR2A	1.16288	0.333896
ZFYVE1	1.16276	0.522221
HLA-DRB5	1.16212	0.806871
PPP1R3B	1.16137	0.507645
FLT1	1.16135	0.205366
ENTPD7	1.16045	0.283007
SLC9A6	1.15992	0.334866
ARHGEF5	1.15985	0.159049
ROBO3	-1.13463	0.0218671
PHLPP1	1.15975	0.319365
APOL2	1.15949	0.497213
LGALS3	-1.15945	0.353814
SEPHS2	1.15916	0.239671
GOLGA1	1.15865	0.114963
RGS14	1.1586	0.350632
RASAL3	1.15792	0.228506
TRIM4	1.15763	0.124897
CHPF2	1.15741	0.13121
RAB20	-1.15705	0.0611659
DCTN1	1.15692	0.316337
SMARCAL1	1.15684	0.357347
ARID3B	1.15659	0.473825
CDK2	1.15637	0.74983
RPL15	-0.593095	0.0470854
DPYSL2	1.15599	0.166784
SFT2D1	1.15585	0.394863
PRKCB	1.15583	0.324293
CNNM4	1.15503	0.108312
MYO5A	1.15486	0.251174
IL1RL1	1.15484	0.998393
MTA2	1.15386	0.121232
CC2D1A	1.15372	0.0728302
LGALS8	1.15341	0.135316
RPL23	-0.320081	0.028126
LRSAM1	1.15237	0.199418
CHMP7	1.15181	0.113272
IBTK	1.15178	0.632194
RNF213	1.15109	0.164901
CD200	-1.15091	0.0551993
GMIP	1.1508	0.356143
ARMC5	1.14993	0.538335
SIRT6	1.14988	0.124922
CLPTM1	1.14985	0.356418
ARL2BP	1.14959	0.0889134
BLM	1.14894	0.481531
ZNF765	1.14848	0.834635
PAQR3	1.14795	0.447086
SYNRG	1.14792	0.243214
SPAG4	1.14786	0.205366
SHMT2	1.14778	0.522221
ARAP2	1.14755	0.134477
SNAP23	1.1473	0.220027
SMCHD1	1.14697	0.138076
GPR82	1.14478	0.33735
MEF2D	1.14471	0.295173
ZNF337	1.14433	0.397258
FASTKD3	1.14416	0.361684
TCF20	1.14372	0.323741
PPM1K	1.14349	0.311017
DCDC2B	1.14345	0.0740266
GALNS	1.14283	0.510162
MUS81	1.14224	0.456479
RPL4	-0.438619	0.0307906
IL4	-1.14051	0.462547
SMARCA2	1.14028	0.611156
INTS3	1.14023	0.212681
DEGS2	1.13946	0.259283
CLASP1	1.13943	0.158966
TRPV2	1.13878	0.626501
EMP1	-1.13852	0.319045
MED15	1.13841	0.103076
F2R	1.13737	0.659817
CADM1	1.13735	0.948117
CCDC117	1.13685	0.148941
KDM2A	1.13622	0.144131
KIF1C	1.13541	0.170692
TMEM86A	-1.13518	0.141094
FAM193B	1.13498	0.331555
RPL7	-0.597228	0.0166795
KDM2B	1.1343	0.127082
ELF4	1.13404	0.0716943
CASZ1	1.1336	0.447172
DSN1	1.13344	0.54784
ATP2A3	1.13341	0.133746
ZDHHC20	1.13327	0.226974
ZNF292	1.13296	0.403206
TP53RK	1.13229	0.269036
SPOPL	1.13088	0.0940492
EGLN2	1.13068	0.13121
SWT1	1.1305	0.137964
ZNF671	1.13024	0.486575
SPATA9	-1.13013	0.103076
ROR2	-1.12973	0.731752
ZNF28	1.12971	0.290489
PIAS4	1.12907	0.314767
ZNF304	1.12869	0.924569
CLIP4	1.12708	0.341058
POT1	1.12627	0.493747
XXYLT1	1.12593	0.660497
CUL7	1.12573	0.0740266
TESK1	1.12539	0.282391
STX7	1.12449	0.530899
PAM	1.12367	0.243214
POMT2	1.123	0.256726
ZSWIM6	1.12284	0.0595439
EPS15	1.12267	0.502278
ICAM1	1.12236	0.633219
BBS4	1.12235	0.374393
PLCB1	1.12117	0.0863681
RPLP0	-0.732659	0.0353336
DNAJC5	1.12088	0.191559
SLC1A4	1.1208	0.0753551
KIFAP3	1.12029	0.590748
FRMD4A	1.11932	0.411759
PRDM4	1.11914	0.188319
CCSER2	1.11894	0.136474
EML2	1.11885	0.193777
EDEM3	1.11804	0.222108
ARRB2	1.11801	0.188926
ZNF549	1.11743	0.210791
NCOR1	1.11734	0.0826498
SLC8B1	1.117	0.252414
BCL9	-1.11552	0.213054
FBXO33	1.11545	0.692493
LIMK2	1.11538	0.353685
CD8B	1.11498	0.666021
HLA-DPA1	1.11457	0.847391
ANKRD12	1.11454	0.243214
ZNF585A	1.11441	0.421679
FHL3	1.11405	0.624969
ILK	1.11352	0.590748
RNGTT	1.11348	0.447086
CRIP2	1.11335	0.759581
RNF168	1.11326	0.435816
RPTOR	-0.491661	0.025387
NBPF12	1.11291	0.281762
ZSWIM3	1.11221	0.228506
KCTD20	1.11219	0.210891
PHLPP2	1.11147	0.631825
ITSN2	1.1113	0.200994
GRB10	-1.11127	0.0579861
AP2A2	1.11064	0.297186
AKAP11	1.10955	0.474989
CAPNS1	1.10947	0.248966
CDC42SE1	1.10866	0.0834151
KBTBD2	1.10852	0.299623
MIB1	1.10835	0.113272
TCEANC	1.10812	0.54053
SP3	1.1076	0.295481
USP50	1.10756	0.456657
KIF16B	1.10679	0.164901
GTF3C1	1.10567	0.239671
AKAP13	1.10537	0.65258
TRAPPC8	1.1053	0.13199
SCYL3	1.10508	0.397258
COG7	1.10437	0.131353
F3	-1.1043	0.49999
ALMS1	1.10429	0.257765
PSIP1	1.10422	0.310151
TMEM154	1.10407	0.29824
ADTRP	-1.10345	0.226974
AGO4	1.10342	0.112906
RASSF2	1.10297	0.251507
IL1RAP	1.10282	0.49999
GDAP1	1.10279	0.0828832
RNPEPL1	1.10208	0.389221
HDAC6	1.10165	0.577237
TMEM214	1.10136	0.0708229
ATG2B	1.10074	0.227115
CDC7	1.10042	0.191611
SELPLG	-1.10022	0.133682
GALM	1.09998	0.401735
TTC31	1.09824	0.475336
FAM160B1	1.09804	0.238526
TMEM217	-1.09754	0.380768
RB1CC1	1.09718	0.161183
ARRDC3	1.09601	0.321153
ARHGAP4	1.09568	0.599097
CHRNA6	-1.09534	0.175941
MAP2K7	1.09398	0.146374
ATP6V1H	1.09397	0.560793
RALGAPB	1.09381	0.29824
RBAK	1.09357	0.334211
TMEM53	1.09252	0.305871
TTC7A	1.09245	0.157168
LYSMD3	1.09219	0.545814
ZACN	1.09178	0.49999
GIPC1	1.09064	0.144758
SAMD10	1.71409	0.00168278
KCNK1	1.08996	0.515722
DHRS9	-1.08973	0.181268
RFC5	1.08968	0.0847696
ARHGAP1	1.08945	0.212127
GNB2	1.08928	0.279049
ERMARD	1.08923	0.45073
HINT3	1.08915	0.299761
PHF12	1.08889	0.318303
SERPINB1	1.08787	0.402957
SLC9A9	1.08779	0.17221
CBFA2T2	1.08764	0.270779
SPP1	-1.0874	0.22902
CHN1	1.08738	0.384317
ETS1	1.0868	0.64652
PPP1CA	1.08568	0.382262
TNFAIP8L1	1.08496	0.158561
MIDN	1.08409	0.193559
RNF123	1.08339	0.437747
CCDC141	1.08338	0.583877
GPR34	1.08274	0.139414
MYEF2	1.08222	0.247393
PAK2	1.08202	0.269116
MDM1	1.08184	0.441894
MPPE1	1.08112	0.676785
ADCY3	1.08103	0.384662
INPP5D	1.08075	0.662024
TRIM32	1.08061	0.409785
TENM1	1.07973	0.421562
NEURL4	1.07972	0.271017
USP35	1.07932	0.0821767
EBLN2	1.07914	0.334866
ADD1	1.07911	0.500545
NAA35	1.07904	0.210891
SERINC5	-0.841936	0.00852037
BATF3	-1.07836	0.161189
PIP5K1C	1.07835	0.349588
HOOK1	-1.07806	0.278067
RHOT1	1.07774	0.198822
CCNDBP1	1.0777	0.319365
BMPR1A	1.07718	0.231164
HECTD3	1.0769	0.546683
BTN2A1	1.07654	0.361027
KCTD7	1.07549	0.328757
MAPK1	1.0753	0.278404
NIPAL1	-1.07503	0.0820694
SFI1	1.28791	0.0244961
MCM3AP	1.0745	0.114283
STARD3	1.07449	0.366291
ZNF300	-1.07446	0.158966
SLFN11	1.07371	0.220589
AACS	1.07348	0.784301
DEPDC5	1.07343	0.216994
RFX7	1.0725	0.462547
N4BP1	1.07244	0.469107
CEP44	1.07187	0.305871
LAT	1.07126	0.148215
ATP6V0A4	1.07044	0.54784
DAPP1	-1.07018	0.166669
PTPN7	1.06999	0.199384
PRDM1	1.06984	0.277254
TSC22D4	1.0698	0.414284
TNFSF10	-1.06963	0.183869
INTS8	1.0694	0.618643
IGFL2	1.06903	0.148798
SKAP1	1.06876	0.174772
CCDC28A	1.06855	0.916617
BAIAP3	1.06825	0.271017
FAM219B	1.06777	0.161183
INTS6L	1.06738	0.324963
CD27	1.06699	0.948173
DDHD2	1.06699	0.17249
WDR26	1.06687	0.122367
CREB1	1.06633	0.324963
SFMBT1	-0.321923	0.04063
ZNF595	1.06556	0.308965
RAB11FIP2	1.06498	0.585964
CHFR	1.06435	0.476449
PHACTR1	1.06419	0.283007
CTCF	1.06411	0.174772
MAPKBP1	1.06355	0.268352
CASK	1.06349	0.235887
EIF4G3	1.06235	0.53273
SETD2	1.06228	0.148798
CCDC14	1.06112	0.156523
LBR	1.06077	0.366297
ZNF211	1.06067	0.375211
SLC22A1	-1.0605	0.0895406
GSPT2	1.05996	0.173562
SFR1	-0.844565	0.0481997
ARMT1	1.0593	0.425105
ZNF606	1.05924	0.300381
IQCE	1.05835	0.252754
TNIP1	1.05822	0.257765
MTMR2	1.05801	0.526023
MINK1	1.0578	0.671886
TNFRSF9	1.05779	0.164635
AP5B1	1.05776	0.37069
UBP1	1.05751	0.373595
ZRSR2	1.05731	0.184974
PIGS	1.0568	0.311879
CMTR2	1.05664	0.614161
TMEM216	1.05654	0.535639
RALGAPA2	1.05598	0.794924
PIK3C2A	1.05589	0.156927
FKBP11	-1.05508	0.0673402
TTC21A	1.05435	0.121232
NCEH1	1.05431	0.417305
BTN3A2	1.05406	0.456479
CNEP1R1	1.05395	0.101091
EXOC7	1.05367	0.434884
PDE7A	-1.05361	0.251872
MAT2B	1.05282	0.554865
GPR132	1.05219	0.513997
SH3BGRL2	1.83553	9.17901e-07
ZNF592	1.05123	0.24078
PI4KB	1.0509	0.477604
SH3BGRL3	-0.39831	0.0109415
TNFRSF1A	1.05032	0.399631
CCL5	1.05019	0.759581
ATRN	1.05015	0.17356
ITPR2	1.04993	0.40519
IFI44L	-1.04959	0.447792
IFT122	1.04956	0.32506
LIMD2	1.04942	0.0847696
KLRC1	1.04928	0.309232
USP47	1.04903	0.309854
ZSCAN26	1.04894	0.318249
PIH1D1	1.04803	0.455768
STT3B	1.048	0.0652011
DICER1	1.04759	0.423853
SPRY2	1.04749	0.49999
RGP1	1.04742	0.0729791
MAP1LC3A	1.04727	0.599889
ZCWPW2	1.04628	0.614161
GFI1	1.04616	0.210891
INPP5K	1.04608	0.75929
RABL2B	1.0459	0.338319
MED25	1.04494	0.589196
BRWD3	1.04446	0.635747
ARHGEF12	1.04444	0.338319
PLEKHB1	-1.04443	0.199058
TRRAP	1.04402	0.403206
PIK3R4	1.04394	0.543392
MTMR3	1.0437	0.586719
TNRC6B	1.04365	0.442088
DCAF5	1.04336	0.697236
NCOA1	1.04307	0.222706
ALG6	1.04307	0.203664
KCNN4	1.04286	0.419874
ARSA	1.04285	0.686905
ANKS1B	1.04077	0.135316
SELL	-1.03979	0.084291
TFE3	1.03922	0.156927
SLC48A1	1.03914	0.190012
GDPD5	1.03903	0.234399
ULK3	1.03884	0.800786
PTGS2	-1.03882	0.264452
KCTD9	1.03846	0.209384
SKA2	1.47964	0.0427319
ZNF772	1.03778	0.18322
HINFP	1.0373	0.205366
CDK5RAP2	1.03729	0.313539
RNF169	1.03688	0.581298
ACADM	1.03668	0.359666
ZNF264	1.03668	0.397396
PTPRM	1.0365	0.579732
SAV1	1.03646	0.419772
MTMR12	1.03625	0.557952
SPDYE1	1.03623	0.135647
DNAJC1	1.03592	0.259631
C16orf87	1.03577	0.159999
ZNF184	1.03555	0.362797
MSL3	1.03514	0.394409
E4F1	1.03431	0.27745
IGFBP4	1.03405	0.33312
NCBP3	1.03359	0.262728
ATAD5	1.03318	0.207148
SLA	-0.596339	0.0163772
EIF4EBP1	1.0323	0.736688
SOS2	1.03188	0.340593
B3GALT4	1.03181	0.172662
ZNF808	1.03172	0.418022
CDC25B	1.03051	0.257765
SIPA1	1.03042	0.325717
DCAF15	1.02902	0.257765
FAM174A	1.02729	0.270779
XRN1	1.02613	0.190012
SNX4	1.02591	0.686905
VIPAS39	1.02581	0.247887
FBXO32	1.02562	0.333897
DAG1	1.0255	0.294185
TLN1	1.02453	0.332798
KCTD17	1.02449	0.077567
APC	1.02396	0.450708
CASP3	1.02381	0.626501
WDCP	1.02214	0.350632
ETHE1	1.02194	0.596934
GOLPH3L	1.0216	0.17696
SMC4	1.02156	0.48451
ALKBH4	1.02146	0.333962
TUBGCP3	1.02087	0.231284
RCN2	1.02072	0.605966
TTC19	1.02018	0.350632
GIMAP5	1.02008	0.319698
OSBPL10	1.01975	0.0530147
SIN3B	1.01958	0.449551
RFNG	1.01869	0.323499
STYX	1.01868	0.340807
XAF1	1.01842	0.848343
ZNF382	1.0175	0.54053
TNFSF11	1.01739	0.414383
INTS4	1.01617	0.481257
PUS7L	1.016	0.159999
TXNRD2	1.01546	0.3784
HIP1	1.01545	0.0889134
THADA	1.01461	0.483088
IPPK	1.01438	0.554528
STAM2	1.01382	0.0735916
FBXO38	1.01345	0.215345
CD58	1.01278	0.377223
EMSY	1.01225	0.197775
NELFB	1.01211	0.422752
AKAP9	1.01167	0.488201
DGKZ	1.01127	0.389964
SRD5A1	1.01076	0.0834151
RIC1	1.01051	0.373595
NFE2L1	1.01047	0.113272
IL1A	1.00963	0.423986
WRAP73	1.00946	0.431729
LRP5L	1.00867	0.52408
ZNF451	1.00854	0.313455
LCP1	1.00822	0.545814
AGMAT	1.00805	0.625555
ACAD10	1.00797	0.532883
ZNF674	1.00795	0.365035
RASGEF1A	1.00787	0.165093
TMEM65	1.00753	0.493019
SPN	1.00752	0.331127
SLAMF1	-1.00029	0.00128287
RECQL4	1.00598	0.241857
USB1	1.00589	0.135316
STAT2	1.00472	0.165093
ZNF540	1.00461	0.102077
KIAA0753	1.00423	0.323499
PPP3CB	1.00389	0.410886
HAUS1	1.00381	0.633554
TAF9B	1.00334	0.560797
TMEM200A	-1.0033	0.0767393
MTMR6	1.00286	0.578183
CPT2	1.00187	0.116322
ENTPD5	1.00185	0.308965
DDX17	1.00127	0.257388
RBL1	1.00124	0.236279
ZNF43	1.00051	0.515111
KDM5A	1.00041	0.203664
ADGRG1	1.00033	0.220027
SLAMF7	2.11026	0.0409142
FAM76B	1.00009	0.0821767
GMPPB	0.999961	0.21313
GBA	0.999737	0.162121
ERF	0.999671	0.281959
MOB1B	0.998974	0.241527
UBR1	0.997305	0.329489
LYPD3	-0.997172	0.478823
MCM7	0.997029	0.332704
ZNF575	0.996606	0.694006
DIS3L2	0.996277	0.473825
ZC3H7A	0.995498	0.341598
HTATIP2	0.994831	0.509638
FBXW11	0.99465	0.565288
DHX40	0.994395	0.427984
PDS5B	0.993436	0.517712
PTBP3	0.993361	0.220027
MAP3K5	0.993293	0.256726
NHLRC2	0.992763	0.492551
TMEM41B	0.992657	0.230168
SESTD1	0.992548	0.632158
AGAP4	0.992393	0.183212
AP1S3	-0.991906	0.0623029
RECQL	0.991794	0.704605
IDE	0.991634	0.303493
LPGAT1	0.991529	0.144519
AHCTF1	0.99145	0.598211
FAM114A2	0.991401	0.355736
SEC14L1	0.990842	0.534664
HACD1	0.990493	0.165693
LIPT1	0.988986	0.410886
STK3	0.988982	0.161183
POU6F1	0.988593	0.52408
VCPIP1	0.98841	0.412662
SLC12A4	1.33129	0.0251729
TTC3	0.988295	0.232307
SERPINB2	-0.988292	0.10364
ASB8	0.98795	0.645718
CASP8	0.987122	0.313539
ZNF275	0.98696	0.290072
MED13L	0.986926	0.22252
SLC27A5	-1.39193	0.00019496
PDXK	0.985714	0.796373
DAGLB	0.985623	0.397258
ATP13A1	0.98556	0.062771
WSB2	0.985058	0.264949
HERPUD2	0.984528	0.828551
CTC1	0.984308	0.584411
LGMN	-0.983817	0.0898629
TAF1C	0.983745	0.398721
RALGAPA1	0.983173	0.289306
RAB3GAP2	0.982945	0.225296
RAPGEF1	0.98294	0.31706
SLC35G2	1.70856	0.0349238
WDR45B	0.982417	0.259283
NLRC3	0.982339	0.268451
CHAF1A	0.982056	0.0761461
HLA-DQB1	0.98191	0.944266
NCOA6	0.981206	0.307708
GBF1	0.981006	0.266457
CLDN1	-0.980695	0.18263
MOSPD2	0.980663	0.319258
GPR171	-0.980625	0.0761461
HDAC8	0.979998	0.438638
CARD6	0.979964	0.421114
ANKRD11	0.979676	0.331555
DCAF8	0.97943	0.331667
SLX4	0.979368	0.400957
CEP78	0.979338	0.304008
ABL1	0.979242	0.313539
PPP2R5C	0.978998	0.240771
HSPB11	0.978868	0.760762
OMA1	0.978802	0.127082
GALNT11	0.977997	0.189218
RBM41	0.977735	0.503582
RFTN1	0.977704	0.464396
CTSD	0.977474	0.358643
SEC24D	0.977421	0.298083
CCP110	0.976701	0.247503
SPRY4	0.976694	0.40802
CPM	0.97665	0.370354
TSPYL5	-0.976022	0.0956494
RAB30	0.975906	0.397039
EMB	0.975894	0.713226
ZFP36L1	0.975382	0.318768
ZC3H10	0.975337	0.194897
LMTK2	0.975299	0.458088
TAF6	0.975293	0.473278
PLEKHN1	0.975133	0.517339
SPAST	0.975012	0.264619
DDX60	0.974623	0.821941
LRRC8A	0.974598	0.371153
SLC46A1	0.974531	0.361684
GPHN	0.974428	0.384317
C17orf80	0.974246	0.266457
PLEKHO2	0.974163	0.526023
LSR	0.973542	0.723467
FLT4	0.972891	0.334038
TMEM135	0.972845	0.324839
PCNX2	0.972542	0.319698
ZNF510	0.97235	0.45073
CERS5	0.972165	0.331447
HIPK3	0.972011	0.20558
MAP4	0.971564	0.368193
NEBL	0.971547	0.121232
FLOT2	0.971546	0.368193
ANKRD52	0.971442	0.415327
MACF1	0.971055	0.159367
SLC44A2	0.970913	0.513997
SLC39A10	1.96128	0.0410375
PPP1R13B	0.970746	0.523003
PGM3	0.970704	0.55625
C5orf52	-0.969855	0.102077
IFI35	0.969383	0.605833
SLC25A25	0.968939	0.414709
P2RY10	0.968549	0.710251
TNIK	0.968224	0.321153
IL18BP	0.968209	0.231284
ARPC1A	0.967679	0.412425
MOB2	0.967358	0.244181
PCNX3	0.966701	0.358643
RNF170	0.96664	0.664905
ZBTB39	0.966307	0.358643
SLC40A1	-1.44709	0.0275093
CTSL	-0.966274	0.214053
CHRNA10	0.96559	0.644501
FBXO3	0.965562	0.204893
MED23	0.965292	0.400403
TBKBP1	-0.964986	0.182211
CNST	0.964563	0.159049
TEPSIN	0.964456	0.30272
NR3C1	0.964384	0.402371
ZNF436	0.964287	0.362072
TPRG1L	0.964208	0.356418
RAD21	0.964102	0.22902
SCUBE3	0.96397	0.0501157
ZNF230	0.963881	0.155062
HPS5	0.963844	0.334386
NHLRC3	0.963529	0.237295
UTRN	0.963186	0.32506
WBP1L	0.963074	0.161183
DEPDC1B	0.962461	0.0954301
TMEM181	0.962382	0.787123
CCR7	0.96214	0.858503
BRF1	0.961738	0.233554
UBE2M	0.961727	0.23752
ADCY7	0.961641	0.491373
LSM4	0.961501	0.351842
PGAP1	0.96115	0.500681
NCF4	0.960731	0.397396
ARL5B	0.960698	0.491671
GATAD2A	0.960537	0.254627
PAN3	0.960504	0.441894
CTSV	-0.960487	0.397415
GNG2	0.960271	0.420344
VAPB	0.960265	0.555192
SAMD9	0.95979	0.59027
CENPE	0.959543	0.146374
RDH10	0.959221	0.349588
UVRAG	0.958823	0.269998
XRRA1	0.958804	0.365461
MCAT	0.958565	0.307708
CPSF1	0.958543	0.566607
SLC35A3	0.958433	0.352051
LPAR6	-0.957645	0.27328
POLA2	0.956664	0.263796
GXYLT1	0.95665	0.220554
ARHGAP45	0.956581	0.530125
TYK2	0.95614	0.419939
PCM1	0.956059	0.253206
SLC4A7	0.95547	0.474253
TANGO2	0.955254	0.56333
FAM131A	0.954507	0.319365
TMEM229B	0.953713	0.316729
ACBD5	0.953694	0.412986
ATXN7L1	0.953502	0.481531
B3GAT2	0.953351	0.19273
C17orf58	-0.952643	0.425697
TCHP	0.95239	0.150175
SNX14	0.952215	0.397258
KIF22	0.95167	0.525722
STX2	0.951518	0.308965
INVS	0.951131	0.29384
SLC9B2	-0.722222	0.0278733
IGSF22	-0.950736	0.159999
AP4E1	0.950122	0.463651
KCNC4	0.949856	0.50109
AKNA	0.949469	0.279767
SUMO4	0.949345	0.513997
LMBR1L	0.948938	0.618865
PDZD11	0.948912	0.704605
GSTM3	-0.948873	0.562895
RALA	0.948664	0.426336
CAPN1	0.948654	0.634432
ZNF141	0.948511	0.247393
ANKRD26	0.948379	0.400403
YOD1	0.947829	0.51085
RICTOR	0.947799	0.349117
IRF5	0.947647	0.248575
AP1S2	0.946831	0.520986
TMX4	0.946625	0.699149
KDM5C	0.946528	0.492979
ZNF319	0.946424	0.401947
COMT	0.946077	0.473038
JKAMP	0.945811	0.850138
TRIB2	0.945745	0.517712
COG6	0.945675	0.515371
TAB3	0.945302	0.368917
WASF2	0.945018	0.269859
LIMS1	0.944905	0.760435
PYGO2	0.944603	0.590609
CHGB	0.944241	0.331859
CDKN3	0.944099	0.309536
SNAPC1	-0.571336	0.000221316
DCK	0.942743	0.529138
COX15	0.942238	0.373904
ELMO2	0.941661	0.491901
SUGP2	0.941538	0.319365
CRLS1	0.941335	0.523848
PRSS23	0.941147	0.708752
ROCK1	0.941053	0.261917
NFATC3	0.940874	0.163648
DMPK	0.940506	0.165978
CLCN6	0.940377	0.455628
SECTM1	0.940224	0.368165
UPP1	0.94017	0.691809
PCGF3	0.939574	0.493382
IVNS1ABP	0.938646	0.421425
ZNF227	0.938545	0.0821767
GOLGA8B	0.937746	0.488201
EFNB1	0.937598	0.566796
RAB27A	0.937577	0.348176
MICAL1	0.9372	0.477216
CDYL2	0.937135	0.593215
TTC38	0.937059	0.403206
PARP8	0.936986	0.174169
TAF10	0.936235	0.656368
CCDC88C	0.936166	0.397875
RNF111	0.935753	0.366291
ANKRD28	-0.9349	0.141942
PURB	0.934752	0.177572
CPNE8	0.934632	0.60723
KAT7	0.934484	0.537411
ZBTB34	0.934429	0.257497
SPTBN1	0.93423	0.385805
LGALS9	0.933865	0.26652
CRAMP1	0.933633	0.56333
CASP4	0.933505	0.443921
PMEPA1	0.933292	0.340481
ZNF791	0.93324	0.507141
DNM2	0.933003	0.313539
SLC2A9	-0.93294	0.056508
UBXN2A	0.932741	0.431019
PIK3CA	0.932046	0.256732
KIF5B	0.931844	0.269116
C6orf47	0.931584	0.380819
SYP	0.931419	0.323499
RIC8B	0.930942	0.575308
MB21D2	-0.930809	0.103076
RPL39L	0.93051	0.135145
ZNF281	0.929679	0.193224
ANKZF1	0.929568	0.717583
TMEM218	0.9295	0.319365
ELMOD2	0.929268	0.464396
LENG8	0.929189	0.477362
WDR44	0.928984	0.576045
TSC22D3	0.928857	0.955757
PTDSS2	0.928818	0.234399
HDHD2	0.928581	0.598986
NPHP3	0.928116	0.531128
ZBTB1	0.927617	0.321153
ANKIB1	0.927162	0.350632
STX12	0.926914	0.114115
KRBA2	0.926853	0.432824
ELF2	0.926502	0.303169
VOPP1	0.926413	0.357026
MGRN1	0.926344	0.289306
SIDT2	0.925595	0.314535
PMM1	0.925467	0.313869
ERLIN2	0.925382	0.389498
FEZ1	0.925063	0.406222
TMEM150A	0.924652	0.325947
PLEKHA5	0.924486	0.278829
ZNF407	0.924381	0.823738
ZFP82	0.92393	0.432759
ENDOD1	0.923542	0.653663
RPRD2	0.923475	0.412986
BIRC6	0.923431	0.438638
CLCN3	0.923292	0.599097
CASC3	0.922628	0.51091
UBXN7	0.922067	0.59129
ARID3A	0.921988	0.148798
TRIM24	0.921961	0.455357
SMARCC2	0.921596	0.204893
DYNC2H1	0.921488	0.555192
ARFGEF2	0.92131	0.630647
FBXO9	0.921261	0.44327
NOA1	0.92051	0.180282
DZIP3	0.920453	0.262535
SNX8	-0.440447	0.0218671
SLC36A4	0.919504	0.314731
GNAS	0.91946	0.131266
ZNF417	0.91941	0.382843
SLC25A40	0.919359	0.367405
MOB3A	0.919283	0.321153
GIMAP4	0.919015	0.630988
CD2	-0.918281	0.077567
ASB7	0.918131	0.409811
SZT2	0.917862	0.275897
TMEM104	0.917582	0.321153
PARN	0.917517	0.384974
NUDT10	-0.917402	0.307946
ATE1	0.916733	0.43315
BMP2K	0.916469	0.408336
RSPH10B	0.916246	0.193777
WDPCP	0.916245	0.217308
EOGT	0.916096	0.653472
ACTA2	0.915973	0.349117
ZNF181	0.915422	0.474253
XYLT2	0.915351	0.327451
SOX30	-1.15977	0.0226364
PLCG1	0.91448	0.442733
MAP4K1	0.914414	0.605346
TCIRG1	0.914332	0.409067
ITM2C	0.914196	0.254627
PARP14	0.914122	0.773729
TWF1	0.914069	0.324839
TTLL5	0.913883	0.572841
TXNDC9	0.913733	0.813672
UBALD1	0.913554	0.443502
LEMD3	0.912774	0.475336
USP34	0.912577	0.318249
ACADVL	0.911844	0.411718
ZNF276	0.911536	0.348936
GIGYF1	0.91135	0.624969
LCORL	0.911249	0.779947
TP53I11	0.910854	0.559663
LRRC14	0.910656	0.618202
ZSWIM8	0.910511	0.263796
CABLES2	0.909969	0.890929
SLC26A4	-0.909736	0.26386
AMFR	0.909733	0.425306
ZNF142	0.909395	0.366291
ARG1	0.90921	0.0748162
HDX	-0.909142	0.332704
FAM76A	0.909072	0.492918
LRCH3	0.908732	0.487555
JAK3	0.908721	0.743485
FRMD6	0.90867	0.483694
STK38	0.908366	0.444622
FHOD1	0.908251	0.560348
JADE2	0.908247	0.312697
FZD5	0.907919	0.694994
TRIP13	-0.907908	0.324839
ZNF155	0.907432	0.440508
C2CD3	0.907223	0.323106
C12orf76	0.907206	0.604958
FFAR3	-0.90705	0.319045
USP9X	0.906976	0.312464
UBR3	0.906931	0.174772
PODXL	0.906711	0.0728302
CYTH3	0.906504	0.786409
ZNF341	0.906405	0.259283
MAU2	0.906051	0.318249
ZNF528	0.906048	0.410012
TTN	0.906029	0.311364
SPIN1	0.905928	0.748164
MTHFD1	0.905102	0.361684
ZBTB41	0.905024	0.352203
WDR45	0.903844	0.479252
GNPTG	0.903698	0.341598
ZNF106	0.903465	0.240101
VPS13D	0.903435	0.256749
SLC2A13	0.90336	0.342384
ZNF383	0.902996	0.350792
ZYX	0.901756	0.254627
TSHZ1	0.901711	0.802983
HIC1	0.90152	0.755862
RERE	0.901393	0.456479
SACM1L	0.901254	0.64591
FEM1B	0.900925	0.28082
GLG1	0.900795	0.510919
OSTM1	0.900656	0.582099
SPIRE1	0.819466	0.027992
SIK2	0.900434	0.340242
ANAPC2	0.900267	0.413304
CLEC11A	-0.900215	0.0951048
C11orf54	0.900175	0.331662
MYO18A	0.900038	0.492223
PDE4A	0.89994	0.447086
ENGASE	0.899862	0.404538
MICAL2	0.899265	0.692834
RPS6KC1	0.898604	0.425843
ZADH2	0.898252	0.532889
ABLIM2	0.898209	0.885704
RNF187	0.898017	0.473825
MSI2	0.897853	0.182517
USP22	0.89774	0.41062
MANEA	0.897464	0.581739
GNG8	0.897427	0.625268
AGPAT1	0.897131	0.759581
ANXA2R	0.897086	0.848343
PABPN1	0.896985	0.610788
ZNF654	0.896879	0.773959
ZBTB20	0.896162	0.694116
CEP250	0.896077	0.33735
HERC2	0.895742	0.366291
REXO1	0.895205	0.675461
FGFBP2	0.894863	0.403206
FAM160A2	0.894586	0.47727
INPP4A	0.894333	0.526986
GAB2	0.894316	0.778151
RABL6	0.893838	0.574556
SLC39A4	-0.893763	0.439104
FRA10AC1	0.893672	0.648023
GALNT2	0.893542	0.426562
PITPNM1	0.893237	0.333896
CARS2	-0.893224	0.205578
CCDC97	0.892496	0.323499
BCAS3	0.892453	0.861488
CENPF	0.892245	0.408682
SMARCAD1	0.891973	0.788339
DSTYK	0.891705	0.368193
DPYSL4	-0.891373	0.336207
MYD88	0.891212	0.37069
CLIC1	0.891107	0.59027
MIER3	0.891031	0.525042
FOXK1	0.890983	0.269782
ABCC1	0.890833	0.513997
WDR19	0.890506	0.403206
CNIH3	0.890471	0.18322
PKN1	0.890402	0.259283
PPWD1	0.889673	0.367405
PYGB	0.889474	0.737823
SPG11	0.889197	0.4376
FBRS	0.889119	0.299498
MYC	-0.88879	0.218719
SLAMF8	0.888766	0.522027
STAC	3.09715	0.000235637
ZBTB4	0.888626	0.368193
SPRY1	-0.888604	0.0579861
ZWILCH	0.888603	0.435385
ABHD12	0.888073	0.381506
LRRC37A2	0.888058	0.146201
ZNF684	0.88804	0.656645
LHPP	0.887886	0.372704
FANCA	0.887803	0.474253
NAA30	0.887712	0.353277
PARP15	0.887662	0.503106
SCYL2	0.887505	0.218513
JOSD2	0.887151	0.820846
PRRC2A	0.886822	0.720073
KAT2A	0.88611	0.653472
PICALM	0.885438	0.239671
SH2D3C	0.885338	0.654266
AP1AR	0.884629	0.741028
NISCH	0.884537	0.332664
SAP30L	0.884249	0.273764
CLIC4	-0.884105	0.205366
PPA1	-0.883758	0.340481
MEI1	0.883626	0.917167
EP300	0.883199	0.158966
FAM135A	0.883076	0.256726
JRK	0.882817	0.736872
RAB11FIP4	0.882294	0.530964
GEM	-0.882273	0.182565
GALNT1	0.882113	0.500545
ERO1B	0.882007	0.44327
RALB	0.88171	0.765614
GIT1	0.881581	0.432824
SUDS3	0.881547	0.603549
CDKN1B	0.881278	0.865326
ORAI2	0.881145	0.645353
AHR	0.879823	0.655344
FBXO46	0.879509	0.45206
IRF9	0.879464	0.703299
LRBA	0.879453	0.481531
ARFGEF1	0.879143	0.144468
FAAP20	0.878857	0.590748
HEATR5A	0.878639	0.123342
PXMP4	0.878639	0.362797
EHD4	0.87862	0.611322
GFPT1	0.878315	0.456504
ANKRD27	0.87792	0.630647
KCNK5	0.877828	0.773798
ZNF266	0.87778	0.382337
PCNX1	0.876617	0.456255
RASGEF1B	0.876275	0.770533
FGD3	0.875939	0.531128
UFSP1	0.875791	0.207148
TBL2	0.875578	0.551777
BRI3	0.875564	0.397258
GPD2	0.875562	0.559925
AMBRA1	0.875486	0.483088
SACS	0.875174	0.554528
CGRRF1	0.875079	0.709876
MAP4K2	0.875072	0.377223
POLI	0.873931	0.425211
WHAMM	0.87381	0.743485
NCALD	0.873719	0.182529
ZNF200	0.873473	0.0803368
NKAPL	-0.873001	0.108062
ASPH	-0.87295	0.182211
SKIV2L	0.872863	0.677389
GNPTAB	0.872749	0.45321
GOLGA5	0.872084	0.372704
ERCC6	0.871978	0.257497
SPDL1	0.871605	0.56333
RAP2C	0.871577	0.535639
LMAN2L	0.871541	0.666393
VPS33A	0.871248	0.432824
PRG4	-0.870573	0.433182
UBALD2	0.870143	0.641678
PIK3CD	0.870139	0.765388
ZNF8	0.870057	0.191412
NRAS	0.87005	0.300738
CAMK1D	0.869911	0.362785
BTRC	0.869659	0.632194
TBC1D13	0.869615	0.607448
PLCD1	0.869314	0.873659
TNS4	0.86901	0.13746
APEH	0.868863	0.0716943
EXD2	0.868624	0.113272
PAK4	0.86845	0.335549
ZNF831	0.868274	0.753092
RBM45	0.868193	0.504556
RUNX2	0.868108	0.545814
ACAA2	0.868024	0.799395
MFSD13A	0.867928	0.127572
NCAPD2	0.867923	0.654917
POLE	0.867538	0.385439
FAM122B	0.867478	0.319365
TUBGCP6	0.866682	0.849483
ARF3	0.866406	0.682121
NEURL1	-0.866234	0.549276
UTY	0.866219	0.382655
DIP2B	0.865733	0.473825
MIGA1	0.865645	0.400957
TTI1	0.865632	0.338428
PSMG3	0.86532	0.41766
USP33	0.865265	0.319351
ITPRIP	0.864886	0.659817
IGF1R	-0.864716	0.324293
RAB37	0.864417	0.492101
ILVBL	-0.864283	0.171382
PEX2	0.864115	0.333847
AP5Z1	0.863917	0.397396
PRR14L	0.863894	0.315531
B4GALT1	0.863719	0.609931
PSD4	0.863261	0.876979
STAMBPL1	2.28567	1.47048e-06
PWWP2A	0.862577	0.545484
EVL	0.862442	0.440435
ITGB1BP1	0.862395	0.473825
TNF	-0.8622	0.807996
UHRF1BP1	0.862075	0.517733
KLHL26	0.861695	0.918987
SPAG5	0.861551	0.710897
SP100	0.861462	0.731741
BCL2L1	-0.861403	0.862387
GTDC1	0.861017	0.594942
RGPD8	0.860991	0.121232
STAP2	-1.21485	0.00959077
ZNF623	0.860777	0.405516
ZNF879	0.860215	0.381506
CASP7	0.859925	0.582591
ZNF786	0.859678	0.708752
NEB	0.859554	0.481531
CDK17	0.859256	0.257497
ZNF514	0.859044	0.471096
ATP2C1	0.8585	0.187824
CUL4B	0.858199	0.517712
CHD2	0.858133	0.594818
PRR7	-0.85798	0.1073
SLC25A28	0.85797	0.525612
UBE2H	0.857829	0.646344
SRSF4	0.857554	0.411485
TNC	-0.857474	0.160997
ZNF257	0.857349	0.286229
IGSF3	-0.857239	0.421679
COG4	0.857211	0.815938
ORC5	0.85719	0.851129
NFATC2	0.857074	0.412986
AARS2	0.856838	0.760334
TIPARP	0.85668	0.525902
ZNF615	0.85668	0.58536
DOK1	0.856608	0.572841
GTF2E2	0.856511	0.586515
FAM13A	0.856391	0.628742
HPS6	0.856357	0.705199
ENO3	0.856345	0.492321
KALRN	0.856339	0.307776
BOLA1	-0.856321	0.403206
RASGRP1	0.855916	0.440435
WDR1	0.855653	0.306112
GPBP1L1	0.855452	0.772107
PRKAG1	0.855203	0.3784
GSK3B	0.855176	0.384317
PDIK1L	0.855067	0.615921
PFN1	0.854813	0.47458
SNX13	0.854707	0.525722
IL1RN	0.854635	0.49556
AGPAT4	-0.854495	0.60575
KIF21B	0.854343	0.513997
DCAF11	0.85429	0.59027
ZFAND3	0.85407	0.257497
LAX1	0.853981	0.630848
MDC1	0.853963	0.773729
S100PBP	0.853773	0.278829
LRP1	-0.85365	0.16306
TFB1M	0.853355	0.529138
NANOS3	-0.853333	0.479252
ZFP1	0.852587	0.475336
DOCK2	0.851663	0.726242
MBP	0.851445	0.300381
FAM168B	0.851279	0.426562
TCEAL1	-0.850802	0.239088
PCID2	-0.850576	0.114936
TRPC4AP	0.850539	0.239088
STK39	1.52017	0.0327874
ZKSCAN1	0.85028	0.205366
OAS1	0.850066	0.873265
NARS2	0.849941	0.65072
PHF14	0.849847	0.530125
GBP3	0.849806	0.421588
KIAA2026	0.848814	0.247247
C6orf201	0.848338	0.858503
SNRNP35	0.848272	0.680317
CAMK2B	0.848049	0.269914
WDTC1	0.847719	0.577373
KCNJ2	0.84759	0.142726
SOD2	-0.847323	0.146374
IRF3	0.847132	0.468376
MAP4K5	0.846552	0.300381
SMC2	0.846364	0.694994
ZNF79	0.84634	0.48424
PCMTD1	0.846023	0.537566
GPAM	0.845338	0.687998
CABYR	-0.845134	0.221356
FRMD8	0.844928	0.456479
ARMC7	0.84481	0.686905
CCDC88B	0.844771	0.680317
ZFYVE21	0.844731	0.734119
MATK	-0.844727	0.282953
TTC21B	0.844691	0.611156
SYNE1	2.00461	0.0478751
FGFR1	0.844564	0.677173
CAGE1	-0.843275	0.0744948
INTS9	0.843219	0.515549
GNB1L	0.84311	0.640269
POLM	0.842934	0.275675
SLF1	0.842832	0.440435
KLHDC3	0.842751	0.399631
TSNAX	0.842225	0.583877
PLEKHA1	0.842119	0.569046
SYNJ2	-1.00715	0.0154766
AGGF1	0.841837	0.367139
VPS52	0.841566	0.626501
EVC2	0.841538	0.481531
TMEM127	0.840983	0.473825
MARK2	0.840906	0.37982
TAOK3	1.56533	0.00508991
OSBP	0.840555	0.389221
ZDHHC18	0.840535	0.20558
MPHOSPH8	0.840327	0.626501
C9orf72	0.840289	0.488201
MBNL3	0.839911	0.873496
PACS1	0.839888	0.655344
PLOD3	0.839751	0.668458
FMNL3	0.839626	0.530899
HTT	0.839574	0.861682
KLC1	0.839501	0.346143
RGS13	0.839401	0.247393
PPP3CC	0.839342	0.737823
OAF	-0.839093	0.0681051
CBX6	0.838876	0.600169
TRAPPC12	0.838307	0.269205
NDE1	0.838145	0.390857
GRPEL2	0.838129	0.619715
ODF2L	0.838078	0.844005
TACC1	0.837691	0.310151
SERPINB8	0.837426	0.74327
GZMB	0.836704	0.45321
ANKRD54	0.836514	0.709876
CUBN	-0.836504	0.241372
RDH14	0.836416	0.398721
CIT	0.836372	0.107955
MYO9A	0.836159	0.74983
SMPD1	0.835847	0.619715
GSDMD	0.835578	0.463651
RABEP2	0.835531	0.43152
TBC1D9B	1.58826	0.0196852
MAP3K11	0.835177	0.586541
SLC6A6	0.835152	0.457323
TCAF2	1.42379	0.0402649
TTC37	0.834205	0.473003
SEMA4A	0.8342	0.704605
PHF7	0.834129	0.581294
FAM117B	-0.834106	0.280792
SERTAD3	0.834095	0.813672
PHF3	0.834037	0.402592
ATP11A	0.833854	0.66789
EPSTI1	0.833489	0.473825
SS18	0.83306	0.53273
AGPAT3	0.833017	0.607796
CASKIN1	0.832981	0.545247
TMEM115	0.832976	0.397126
PXN	0.832717	0.446759
ERI1	0.832644	0.474253
HAUS3	0.832082	0.599317
ZNF571	0.832057	0.384317
PAFAH2	0.831966	0.635557
CPSF2	0.831785	0.400226
CLTC	0.830943	0.642859
BOD1L1	0.830782	0.336964
ZBTB2	0.830776	0.464705
CD59	-0.830628	0.109844
EFCAB7	0.830417	0.368165
SMARCD1	0.830415	0.403206
DUSP16	0.83037	0.614108
PRIM2	0.830173	0.423986
PLA2G6	0.829882	0.56333
BEX5	-0.829873	0.210891
RIPK3	0.82956	0.644396
TMPO	0.829473	0.520261
DHX8	0.829408	0.456255
ALPK2	-0.828922	0.543141
TMX3	0.828638	0.716472
ERAP2	0.828626	0.447128
TNFRSF13C	0.828358	0.888684
RMI1	0.827373	0.425751
MAN2B1	0.82717	0.418022
HMGCR	0.827051	0.904237
COMMD4	0.827042	0.621263
CMAS	0.826905	0.336502
SLC16A6	0.82684	0.617411
HELLS	0.826725	0.59027
PARVB	0.82656	0.282391
PTTG1	0.82623	0.734798
TBX21	-0.826214	0.114283
GLTP	0.826179	0.37982
ENPP4	0.825935	0.749674
TADA2B	0.825719	0.401478
FMR1	0.825599	0.488201
TCF4	1.50555	0.000103267
ARHGAP35	0.824816	0.535804
NCBP1	0.824359	0.279049
TRAPPC10	0.82431	0.232314
VPS54	0.824165	0.630988
ZNF519	0.824075	0.434272
CREB3	0.82368	0.743485
SMARCB1	0.823398	0.476859
KIFC3	0.823376	0.370354
SNAPC3	0.823151	0.656368
HMOX1	0.823106	0.849483
KCNK6	0.822652	0.70403
TMEM220	-0.822438	0.0892866
OSBPL3	0.822139	0.512641
CNP	0.821997	0.400403
SPOCK2	0.821883	0.896322
DRAM1	0.821697	0.331504
CYB5R1	-0.821543	0.0834151
GAK	0.821323	0.585964
POLL	0.821219	0.49999
CGA	-0.821017	0.56333
VNN2	0.820894	0.408763
TADA2A	0.820885	0.477584
PLXNB1	0.820551	0.34003
COL27A1	-0.820167	0.0908553
ACIN1	0.82001	0.318516
TRAT1	0.819955	0.821941
PCED1A	0.819955	0.346056
STK38L	0.819942	0.554865
MAPK9	0.819672	0.594902
CBX7	0.819659	0.371758
TSPAN5	0.819587	0.464396
DOCK8	0.819587	0.663841
ELK3	0.819551	0.537673
TFPI2	-1.37475	7.69383e-05
NTRK2	-0.81892	0.131312
LCOR	0.818854	0.430896
HLA-DRA	0.818775	0.742493
PRKACA	0.818749	0.543578
FYTTD1	0.818581	0.516494
MKNK1	0.818366	0.659817
RNF14	0.81818	0.200424
LCK	0.818173	0.774797
SYNJ1	0.818146	0.696773
TMEM14A	0.8179	0.305871
PPP6R2	0.817734	0.269544
TCEA3	-0.817599	0.0828832
HOOK2	0.817564	0.773729
PLAC8	-0.817544	0.605862
RHBDD1	0.817286	0.782846
CD79A	0.817071	0.151987
MTMR4	0.816964	0.632704
SLFN12	0.816372	0.262535
MCUB	0.816261	0.648023
TNFRSF18	0.816177	0.493382
DTNB	0.816082	0.508532
ACVR1B	0.816044	0.479252
RANBP2	0.815732	0.182394
ZNF799	0.815658	0.715713
UBA7	0.815657	0.614148
LZTR1	0.815644	0.530827
TRIM33	0.815626	0.44309
DCAF7	0.815486	0.539116
ABHD17B	0.815463	0.294185
KIF1A	-0.81522	0.198822
HLF	-0.815164	0.26652
CPSF3	0.814909	0.368165
AKR1C3	0.814491	0.319351
CYTH2	0.814029	0.52408
ALAD	0.814021	0.664307
MON2	0.813999	0.481531
KATNB1	0.813822	0.545484
TNFSF13B	0.813805	0.583675
MYSM1	0.813748	0.680317
MAFG	0.813457	0.475336
TTYH3	0.813418	0.144131
RHOT2	0.813195	0.444122
XPO6	0.813015	0.502278
TIGIT	3.07812	5.82667e-13
TNPO3	0.812815	0.638308
C5orf63	0.812814	0.49999
[truncated: 8,691 more rows]

## Sheet: Tregs DE analysis
Gene name	Log2 fold changes	q-Value
CA8	0.956667	0.0664081
LILRA4	0.742097	0.674115
PLIN4	0.69747	0.272903
TACR1	0.661143	0.279671
FAM81A	0.646284	0.343183
RAB36	0.604771	0.293858
KCNC2	0.505498	0.788938
ABI2	-1.00939	0.00146641
CCDC121	1.03588	0.166652
ACTG2	2.73609	0.00427885
KRTAP5-2	0.606346	0.337947
PPP1R3D	0.604862	0.766078
GABRG3	0.894245	0.0976458
TRIM54	0.531586	0.791643
ZDHHC14	0.52932	0.187997
DTX1	1.00864	0.0700721
ANK1	1.66338	0.0442136
TTC30A	0.630745	0.314568
KIF19	0.477258	0.628743
ANK3	-1.63843	0.000199496
PTPRD	0.774563	0.219326
RAB3D	0.730282	0.126856
RGS13	0.812111	0.108573
ITIH5	0.6021	0.353077
LRRC49	0.681183	0.202445
ZNF117	0.572972	0.283263
PLXNB1	0.92314	0.131054
ASAH2	0.648512	0.327069
CEBPA	0.542442	0.296791
PON2	0.516878	0.446978
SLC1A1	0.603528	0.445666
PERM1	0.379458	0.730983
CPNE7	0.882939	0.279485
CYP7B1	0.964898	0.240428
WNT10A	0.741988	0.309637
C1S	0.632994	0.517139
GALR2	0.678165	0.39326
CDC20	0.687865	0.619696
AP3S2	0.937522	0.0263509
MS4A1	0.664682	0.617447
SLC11A1	0.409969	0.637576
SLFN13	0.658533	0.29624
RBFOX1	0.477535	0.723431
SCN3A	0.429649	0.759665
HES1	0.97924	0.230199
DISP2	0.648556	0.71305
AKR7A2	0.323139	0.946343
BFSP2	0.604557	0.332935
ABCA3	0.722274	0.735737
PIK3R3	0.62231	0.602757
SMIM14	1.01448	0.131054
NAGS	0.731279	0.459304
IFT81	1.0018	0.141105
TAS2R20	0.602095	0.692889
TNFRSF13B	0.473671	0.928556
SPATA32	0.512188	0.391656
BHLHA15	0.293073	0.933123
ESR1	0.579199	0.441764
ZNF93	1.10178	0.131992
TPD52L1	0.527252	0.776501
FAM218A	0.430388	0.881675
TRAIP	0.713	0.292072
MXRA8	0.417171	0.775237
BORCS6	0.557798	0.509656
KIF14	0.527379	0.81787
ACSS2	0.818663	0.445666
PSPN	0.424507	0.790377
ARC	-1.24626	0.0115626
MAGEE1	0.430947	0.817032
TMTC2	0.678911	0.674115
ABHD17C	0.263249	0.945511
EYA1	0.0736416	0.991975
PDE10A	0.073144	0.994632
OR51D1	0.00691722	0.998103
FAM72B	0.00504981	0.99671
NPIPA3	0.242832	0.957922
CHRNA7	0.121638	0.987768
P2RY1	0.487352	0.836952
C15orf62	0.319471	0.912345
DAPK2	0.131049	0.981696
CFB	0.337283	0.797162
FANCD2OS	0.475204	0.895633
CHDH	0.388403	0.81787
ABCA10	0.111494	0.986296
DSC3	0.00444335	0.998866
KCNJ6	0.00444335	0.998866
ADHFE1	0.314823	0.787073
RAB43	0.582572	0.441764
CYP46A1	0.281943	0.965403
ARHGEF35	0.512123	0.804962
MYRF	0.494198	0.780977
TNS1	0.0921365	0.989161
ANKRD23	0.590821	0.374654
FGFBP3	0.622517	0.65443
PRELID2	0.779539	0.477003
ANKRD6	0.618762	0.762377
ZNF497	0.847416	0.484034
PTK7	0.22845	0.933123
TEN1-CDK3	0.424958	0.780977
SPATC1L	0.052199	0.99454
OR3A1	-0.0375853	0.987768
PXT1	0.498115	0.744669
TRIM31	0.277116	0.908957
HOXA1	0.210711	0.945452
CTIF	0.369078	0.809496
CALN1	-0.000855814	0.998866
S100A13	0.294259	0.964776
DMGDH	0.825311	0.51122
AREG	-2.60948	1.62459e-09
CLEC4M	0.304078	0.967446
PLCB1	0.284389	0.956747
ZNF70	0.779442	0.540798
SCRN1	0.420261	0.850703
AUTS2	-1.72306	0.00187632
DOK3	0.400746	0.933123
L3MBTL4	0.204438	0.984926
STOX2	0.170548	0.979145
COL3A1	0.0216293	0.998103
FRRS1	0.415685	0.809496
TREML2	0.722294	0.759138
ENAH	0.383314	0.87591
IGFBP4	0.259322	0.979145
ADAM28	0.536688	0.621973
ATP1B2	0.898434	0.284697
HVCN1	0.326946	0.893641
CSMD3	0.138187	0.962719
FBXL13	0.0824732	0.983998
F2R	0.220628	0.981016
HSD11B1L	0.445316	0.674115
GFER	0.589036	0.519767
ZKSCAN7	0.564518	0.493599
FOXD2	0.138016	0.987768
ARNTL2	0.413307	0.905807
GALNT8	0.484014	0.881675
SAP30	0.518113	0.519767
MSS51	0.535981	0.782368
PINLYP	0.526653	0.815157
CTPS2	0.35984	0.893641
FGF18	0.416873	0.933123
YPEL4	0.250999	0.968373
LIPN	0.267849	0.940011
ZNF439	0.0854339	0.983321
NPPA	0.521045	0.720113
KCNH5	0.110752	0.982371
MAPK8IP1	0.151419	0.971055
ANKRD50	0.0341218	0.996732
OR51L1	-0.00404508	0.998739
KCNQ1	0.104941	0.99454
SLC2A13	0.27942	0.913788
SLC30A10	0.280567	0.940814
CRYGS	0.700785	0.517791
PDGFD	-0.0768792	0.979145
ORC1	0.0358356	0.996732
TDRD12	0.0787185	0.988614
CRIP3	0.211273	0.929264
CCDC168	0.654265	0.674115
CCSER1	-0.0805384	0.989355
CDC42BPG	0.0711873	0.982513
CDCA2	0.253043	0.933123
CEP131	0.107846	0.976619
MRM2	0.14685	0.977523
KATNAL1	0.251238	0.933123
SLC1A2	-0.00511011	0.98545
APOA1	0.271761	0.96562
FCGBP	0.0221207	0.995279
DCLK1	0.0456867	0.989355
DYNC2LI1	0.547429	0.595554
LAIR1	0.576232	0.630098
LRGUK	0.543228	0.76204
ARHGEF11	0.193574	0.96912
SAC3D1	0.3422	0.911752
C2CD4C	0.159193	0.978008
ICOSLG	1.02344	0.275441
FLRT1	0.45793	0.88852
ARHGAP33	0.666844	0.513412
OR4D1	0.2962	0.924267
SRGAP3	-0.0836203	0.989161
RELN	-0.0155806	0.998103
FBXL17	0.467618	0.787073
EBPL	0.558098	0.736085
VAMP7	0.265751	0.943163
ZNF777	0.467173	0.828857
PPFIA2	0.0297049	0.98545
CITED4	0.170259	0.987768
FUT10	0.929277	0.285648
SNTA1	0.458725	0.807236
MAPT	0.399122	0.836952
ALG1L	0.497446	0.723431
TPM1	1.0614	0.272903
SH3D21	0.900655	0.707559
ZNF449	1.13825	0.327069
GUCY1A2	0.0325952	0.988807
SEMA4B	0.219893	0.979859
ERP27	0.811553	0.746913
NUDT17	0.655786	0.725929
TEF	0.811048	0.622866
ATG4C	0.42184	0.859055
ZBTB45	0.825547	0.509656
PNLDC1	0.300882	0.88852
CLMP	0.779034	0.692889
MAGI1	0.158431	0.962719
GNG7	0.111541	0.977523
CACNB4	0.197517	0.945511
BCL2L14	-0.853451	0.0149303
CENPH	0.689086	0.584889
DSCC1	0.268027	0.89325
MICALL2	0.878128	0.446978
NCAPG	0.0812514	0.994054
GGT1	0.566738	0.446978
MATN2	0.140196	0.956727
HUS1B	0.140634	0.971055
GNMT	0.41785	0.881675
SLC14A1	0.372183	0.911752
TRIM9	0.166344	0.961083
CCDC102A	0.372189	0.91713
LRRC8E	-0.0799053	0.971055
CNPY4	0.773924	0.653732
GPER1	0.205728	0.960935
DENND2C	0.619741	0.581645
C2orf16	0.564042	0.771268
DIAPH3	0.748191	0.730612
RHOBTB3	0.254499	0.963251
FAM171B	-0.00282306	0.99671
TPM2	0.17952	0.984564
XKR8	0.309638	0.904751
GLI4	0.277556	0.896646
VLDLR	0.0288666	0.984926
CMC4	0.00404946	0.989355
GKAP1	0.343245	0.961083
GULP1	-0.0205266	0.989539
DEPDC1B	0.758233	0.648156
SSH3	-0.0513806	0.990634
LRRC56	0.69595	0.759138
CCDC15	0.602331	0.674115
RNFT2	0.155624	0.96718
NRP2	0.291608	0.940637
NAP1L3	0.646968	0.87591
LRRC34	0.0930707	0.997117
IGSF6	0.470984	0.820505
OTOF	0.376102	0.895633
WBP1	0.195376	0.961083
ZMYND10	-0.0870696	0.977523
FGR	-0.0145643	0.987768
CACNB3	0.363094	0.962238
USP35	0.267947	0.963251
SCN2A	0.0585057	0.994632
AMZ1	0.704601	0.514829
DISC1	-0.0631693	0.97648
SLFN14	0.150402	0.982513
ESAM	-0.11189	0.988807
DNAH5	0.0651167	0.998103
MOB3B	-0.105281	0.974117
ANO7	0.671025	0.748384
RIBC1	0.348467	0.912345
PTPN14	0.116651	0.998103
CDK5	0.378398	0.891185
ARHGAP6	-0.0739701	0.993342
PRDM11	0.886459	0.164455
FRAT1	0.285131	0.87643
LRRN4	0.254795	0.943595
ARPC4-TTLL3	0.0993232	0.989355
ZNF572	0.0796119	0.99671
IGSF9	0.749698	0.690299
STARD8	0.272736	0.958463
CCNB2	0.187882	0.956929
DMTN	0.31082	0.917406
C2orf88	0.441118	0.692889
AMOT	-0.0155448	0.998866
GIPC1	1.29711	0.0555179
FRMD5	0.335713	0.919088
B4GALNT3	0.320329	0.945345
S100A1	-0.0794783	0.977523
FAH	0.262594	0.899873
SLC22A25	-0.154271	0.97148
MYO16	0.196058	0.979145
GLT8D2	0.0822215	0.989161
STAP1	0.43836	0.878608
SLC35G6	0.613576	0.680002
BCL7C	0.948892	0.0391971
ZNF726	0.603755	0.674115
PPP1R37	0.114604	0.995729
SLCO5A1	0.836835	0.779264
MCOLN3	0.139532	0.993328
RPUSD1	0.803968	0.250498
CRAT	1.06532	0.17393
ABCD1	0.243979	0.943057
STXBP1	0.364239	0.77851
SOGA1	-0.110449	0.991623
DNAJC6	0.0152742	0.99454
B3GNT7	-0.0616119	0.987768
ZNF30	-0.0300967	0.97148
BBOF1	0.596229	0.780977
ADAD2	-0.121939	0.956747
MMP9	-0.125663	0.943595
NUF2	0.436111	0.699414
PSD3	0.0817571	0.986689
PDF	-0.0688659	0.988614
MKI67	0.180858	0.963342
TBC1D3	0.0935828	0.986296
RALGPS1	0.0333228	0.998103
CALCB	0.279128	0.950479
COL4A4	0.394297	0.881675
OVGP1	0.137526	0.984823
TP73	0.142705	0.984202
SEZ6	0.59515	0.723431
C10orf105	-1.05674	0.0407233
TCAF1	0.323736	0.949873
MAPK10	0.0410898	0.979145
CCDC24	0.247958	0.952586
NNAT	0.0568419	0.976528
RPH3AL	0.505408	0.870546
ABCD2	0.36895	0.856212
SYNPO2	0.526555	0.674115
PCTP	0.447513	0.834915
ASAP2	0.0103508	0.998866
SPIRE1	0.264841	0.948549
LDHAL6A	0.267842	0.976091
GTSF1	0.692578	0.880591
UBE2C	0.0194449	0.995729
CPNE8	0.499714	0.74778
TKTL1	0.539703	0.915997
LRRC4	0.521873	0.881675
CEACAM4	0.254022	0.961083
BUB1	0.206164	0.987768
SPATA6	-0.412837	0.808763
SNX15	-0.158719	0.933123
DSEL	0.181613	0.929264
TLR6	0.969162	0.658797
XKRX	0.438949	0.964608
SLC30A4	-0.0422014	0.990782
RTP4	0.972294	0.705055
LNP1	-0.0566546	0.979812
SLAMF8	0.125112	0.962719
CHRNA1	0.0720935	0.99671
NAV2	0.755438	0.62719
FRRS1L	-0.00105867	0.981016
KCNA6	0.0913945	0.990634
PTPRS	-0.0877136	0.974922
SMIM24	0.0670019	0.995166
KDF1	0.0754993	0.991623
USP6	0.511443	0.77851
AMER1	0.121677	0.963214
NAALADL2	-0.123526	0.957922
ADM5	0.156337	0.998103
GNAO1	-0.00905703	0.990527
MYO1H	0.270738	0.976619
ZNF322	0.265362	0.964776
ADAMTS13	0.243655	0.933123
UBAP1L	0.120875	0.981016
IGF2BP3	0.744096	0.309637
RASD2	0.609981	0.897679
KCNAB1	0.1226	0.964608
KMT5C	0.25772	0.946471
PPM1L	0.109359	0.980839
ANKK1	0.271349	0.938244
GET4	0.281905	0.893641
TPH1	0.312631	0.945511
PARD6A	0.199447	0.974117
FADS3	0.178381	0.943008
KIF11	-0.00567788	0.986052
CDCA5	0.424376	0.864331
KRTAP4-12	-0.0807613	0.985252
CYP2E1	-0.0510737	0.979145
REM2	0.237931	0.962001
COLQ	-0.0977452	0.982513
ECM2	-0.0679681	0.987768
TIMP2	-0.0489185	0.957922
UNC45B	0.358084	0.912058
FDXR	0.612736	0.72152
DMPK	0.909569	0.247658
MEF2C	-0.224147	0.928556
SLC35F3	-0.0062308	0.969885
C8orf82	-0.00225346	0.991623
ABCC2	0.626107	0.848635
NPC1L1	-0.164435	0.956666
PRSS27	0.349887	0.978388
PLOD1	0.497334	0.820505
CROCC	0.463462	0.900634
DDR1	0.46535	0.915252
PLEKHG5	-0.158949	0.980673
TTLL10	0.585704	0.777034
TCEA2	0.137268	0.995166
TSSK4	0.205295	0.957922
RAB40B	0.187634	0.995166
ERVFRD-1	-0.234405	0.933123
KCTD4	0.193715	0.953775
PSEN2	-0.183324	0.940814
SCNN1D	0.0326115	0.99671
GCSH	-0.0828877	0.990782
LSMEM1	-0.0809287	0.978008
DNAH8	0.968973	0.693751
MREG	0.279306	0.950725
RAI1	1.1637	0.306147
CTTNBP2NL	1.37717	0.091708
LRP6	-0.0783982	0.991623
AUH	0.57115	0.622866
IL6	-0.0297944	0.996732
AKAP12	-0.195571	0.970432
PAQR6	0.275003	0.923438
PTCHD4	0.0537859	0.994054
INCENP	-0.140288	0.980839
SNX21	0.814101	0.180391
DLG5	-0.0370555	0.957716
PROCA1	0.889374	0.456427
VWA7	0.23226	0.933123
POLQ	-0.297709	0.940814
GPR161	0.268005	0.936641
KCNJ13	0.552363	0.546642
ATP10B	0.350586	0.881675
RAP1GAP	0.110128	0.989161
ABHD17A	0.51917	0.92111
PAPLN	-0.0217009	0.980725
AFMID	0.630456	0.762377
MDK	-0.0779564	0.982513
P2RX5	1.29896	0.0803045
CILP2	0.429257	0.953775
KRBA2	0.372474	0.89325
MT1G	-0.135362	0.956929
ARHGAP28	-0.0283031	0.994632
CDON	-0.0730301	0.971055
ALDH16A1	0.894088	0.471686
LIMS2	0.372657	0.899873
AGXT	-0.428907	0.575894
KIR3DL2	-0.196779	0.978008
HAP1	0.137046	0.968373
C8orf58	0.285784	0.930033
PAX9	0.110113	0.994632
GAS7	-0.21843	0.933123
RASA4B	0.340763	0.917908
MTUS1	0.27898	0.976528
TRPC1	0.253202	0.978008
KCNA1	-0.473599	0.762548
TMLHE	0.667462	0.391656
KLHL34	0.166665	0.953775
ABCG2	-0.308198	0.724343
CFAP43	0.0119078	0.995166
HCG27	0.261032	0.921269
PIK3AP1	0.541824	0.81787
PTPDC1	0.4012	0.936641
TMEM45B	0.175961	0.971055
MYL6B	0.649728	0.484034
KYAT1	0.189871	0.964608
KNL1	0.192803	0.984564
EYS	0.00303154	0.994632
MGAT4C	0.0979374	0.943057
SLC35D2	0.403655	0.848635
STAR	0.0936019	0.988614
INSL3	0.29192	0.942101
ZMYM3	0.330352	0.889001
FBXO10	0.322195	0.971055
TMOD2	0.76083	0.51122
GOLGA7B	0.523474	0.881675
CCDC149	-0.445896	0.397653
ANTXR1	-0.398835	0.508602
DOK6	-0.277662	0.88852
RNF31	0.30146	0.933495
ACHE	-0.0420302	0.984564
AGTRAP	0.130572	0.983998
LTBP1	-0.368455	0.695676
PAPPA	-0.0696958	0.976091
AZIN2	-0.0726623	0.991623
ZNF578	0.345973	0.930033
ATP13A4	0.131728	0.978008
TXLNB	0.352419	0.913788
OPN1SW	0.317067	0.881675
LRRK2	-0.0460177	0.987768
LRRC37A3	0.0199216	0.998103
TNNC1	0.444598	0.909549
C4orf48	0.229888	0.980839
ARRDC5	0.0967574	0.996618
TSPAN12	-0.120635	0.953775
RARRES1	0.00234976	0.988394
C18orf54	0.555987	0.692889
C16orf74	-0.209992	0.893641
RASD1	0.134594	0.953775
LCAT	0.516069	0.885085
RHPN2	0.188291	0.97148
CBX4	0.408745	0.893287
CACNA1D	-0.0614475	0.982624
CBLN3	0.208736	0.976091
C4orf19	0.290836	0.939147
HEYL	0.49641	0.931428
LAMC3	-0.15587	0.971055
CCDC175	0.331128	0.943595
IL15	-0.0662937	0.97381
TMEM150C	0.145988	0.971055
SAMD14	0.0370715	0.982513
CIT	0.286727	0.959747
CHGB	1.0506	0.597605
PIP5KL1	-0.0794217	0.937684
RMI2	-0.0135488	0.995166
FJX1	-0.0511401	0.983105
OR2A7	0.31937	0.891185
C12orf60	0.246808	0.978008
EDN1	-0.0730601	0.955883
RTEL1	0.176184	0.952586
SUGCT	-0.18226	0.933123
NEK11	0.674855	0.837687
ATP6V1G3	0.179968	0.980839
ZNF554	0.231915	0.933123
ITGAX	-0.178663	0.940814
PPFIBP2	0.105673	0.987768
FLRT2	-0.0445898	0.964608
TUBA4B	0.507463	0.74778
TXNRD3	-0.252943	0.899873
IFT140	0.665678	0.606643
FAM178B	-0.00349751	0.996732
PLAG1	-0.382744	0.62624
TBC1D2	0.148883	0.984564
CD79A	1.53392	0.279485
CCDC30	0.359597	0.933123
KLHL17	0.969565	0.266574
EXD3	0.733392	0.374654
BRCA1	0.208315	0.961083
C17orf97	0.0488404	0.984823
RAB38	-0.131686	0.967446
VSTM4	0.486338	0.946471
GLI1	0.304448	0.893641
RSPH10B2	0.330473	0.895633
LIN7A	0.0461262	0.995279
BCL2L2	-0.226579	0.963067
IRF2BP1	0.619511	0.616197
AP3B2	0.0732475	0.998808
TNNC2	-0.211436	0.946343
NLGN4Y	0.319786	0.933123
GPR63	0.401061	0.909119
ZNF90	0.0605291	0.987768
CAPN5	-0.229814	0.940011
PGP	1.10108	0.112293
GAL3ST4	0.259883	0.957922
AHDC1	0.341428	0.961083
CDC25C	0.0133135	0.982513
SH3RF3	-0.132707	0.971055
SLC43A2	0.401903	0.933123
SDHAF4	0.0730732	0.991623
TRPM6	-0.368231	0.601347
BAMBI	-0.163191	0.978008
CHCHD10	0.123203	0.985833
MEX3A	0.116942	0.981016
TROAP	-0.138781	0.968573
CHRNB2	0.365101	0.925187
PDE1B	0.3022	0.987768
NID1	0.0236747	0.998866
MYO1B	-0.180829	0.964776
RAPGEFL1	1.39049	0.430324
DPY19L2	0.527016	0.809496
RXFP4	-0.118082	0.989355
CCT6B	0.190313	0.953775
PLXNA2	0.474215	0.878608
RBM43	0.238656	0.942015
ZNF865	0.970978	0.203399
ZNF517	0.0501429	0.989355
NAALADL1	1.12365	0.49133
LIPT2	-0.540466	0.137914
ALX3	0.541453	0.677482
PTAFR	0.25399	0.929264
SORBS3	0.23222	0.974957
NT5C1A	0.271693	0.998103
OR2B11	-0.505514	0.509656
ZNF433	0.280304	0.961083
NUDT18	0.801118	0.531165
TXNDC5	-0.193311	0.933123
SPIN4	0.509206	0.807326
ZNF362	0.592989	0.81787
ARFGEF3	-0.281523	0.911752
FTCDNL1	-0.341582	0.909119
CADPS2	-0.337594	0.912058
CDC42EP4	-0.366413	0.829641
ADCY4	-0.222281	0.928556
ID1	0.199343	0.986296
POPDC2	0.198002	0.988614
BUB1B	-0.40713	0.483915
ZCCHC24	-0.457019	0.446978
RNF212	-0.340475	0.78116
SLC25A29	-0.209795	0.912058
CARD17	0.55903	0.723431
SCARB1	0.288238	0.953775
ITGA11	-0.134155	0.946343
SPECC1	0.495803	0.86961
TSSK2	-0.0844979	0.980246
DLGAP3	-0.13093	0.961083
TLE2	0.203102	0.976755
ZNF667	0.00674345	0.980839
CCHCR1	0.44451	0.923145
LYRM9	0.0745546	0.979145
RHD	-0.021657	0.982513
JAKMIP1	0.105001	0.991623
DNAH2	0.0136944	0.99957
GRIP2	0.441959	0.779264
BCO2	-0.11727	0.980839
BACE1	-0.0605365	0.962719
CENPJ	0.0502676	0.988614
CABP4	0.446674	0.974922
ZNF85	0.982918	0.368849
LRRC27	0.181491	0.949873
ARHGEF10	0.277165	0.95059
PCBP4	0.129784	0.964608
SUOX	0.637827	0.705055
NECAB3	0.0546199	0.994054
PKHD1	-0.210307	0.92111
FAM156A	-0.0543321	0.97648
TRADD	0.70484	0.787073
ROR2	-0.564227	0.27328
ZNF229	-0.187036	0.978008
ZCCHC12	0.490604	0.945395
SULT2B1	-0.358711	0.758319
TUBG2	0.300777	0.849395
ABCC6	-0.0212199	0.994054
SCCPDH	-0.34427	0.817032
EFCAB8	0.0196316	0.978287
KIT	-0.0297501	0.978388
RGS12	1.07846	0.531165
VAV2	-0.138227	0.955813
CCR2	0.329154	0.896646
SRD5A1	0.622569	0.913788
CLDN7	0.457262	0.765568
DNAH6	0.374613	0.85
PPP1R16A	1.99119	0.1215
ABCG8	-0.110686	0.978008
CCDC65	0.230938	0.933123
CDO1	0.0348922	0.998103
TFR2	-0.0129529	0.982513
PKD1L1	0.202049	0.953775
LRP1	0.107059	0.998103
RAB19	0.738528	0.537117
ABCA6	-0.364492	0.866844
MYO10	-0.279667	0.881675
KIFC3	0.69096	0.660741
MAPK3	0.414798	0.933123
PLEKHG7	0.272511	0.980839
TNNT3	0.324923	0.942101
ZNF185	0.405086	0.899873
KLHL35	-0.250929	0.930064
NOS3	0.370469	0.831183
HMCN2	-0.236429	0.937702
HPX	-0.404924	0.782712
DHRS13	0.79251	0.788938
CD101	0.292689	0.898679
TNFRSF11B	-0.580351	0.706476
AK4	-0.350705	0.861131
RFPL3S	0.0954886	0.991623
KCTD17	1.55937	0.140135
GIMAP1	0.197029	0.987768
APBB2	-0.242375	0.936305
FAM209B	-0.0879657	0.930033
SCARB2	0.410447	0.919088
WWC1	0.871908	0.807917
C8orf37	0.225923	0.995166
PPP5D1	0.125133	0.97648
CCDC146	-0.0928003	0.988807
FEZ1	0.183553	0.969416
MEN1	0.558183	0.817032
COL7A1	0.112142	0.995166
CDC6	-0.18358	0.930033
BIVM	-0.493632	0.386458
FANCE	-0.0896634	0.983998
HPGDS	-0.428781	0.775989
IQCH	-0.272681	0.881099
USP27X	0.298043	0.968573
TTC28	-0.249373	0.895633
NPIPA5	0.422211	0.827291
CDC42BPB	0.250153	0.961083
ASPM	-0.243059	0.92514
NPIPA7	-0.127268	0.971055
TGFB3	0.570348	0.800535
ZNF607	0.519211	0.885166
FBLN5	1.21385	0.895633
CLLU1	0.208303	0.969416
HSPA12A	0.327888	0.85772
ACAN	0.198445	0.953775
TINCR	0.550751	0.912058
CAMK1	0.38055	0.933123
PMEL	0.668028	0.621973
DRD3	-0.502696	0.312895
C11orf80	0.250025	0.980725
CDCA3	-0.367925	0.846566
PECR	0.41294	0.895633
RGS5	0.0106587	0.991623
RAD51AP1	-0.1042	0.964608
GOLGA6L4	-0.192333	0.941138
FBXO40	0.5802	0.817756
TIRAP	0.848912	0.471686
MEOX1	-0.14869	0.945511
ARHGAP19	0.39396	0.971055
SMTNL1	0.500966	0.780977
KIF18A	-0.336138	0.841857
SMC1B	0.391811	0.913788
ROGDI	-0.179932	0.940814
ZP1	-0.16028	0.961083
OTUD7A	-0.342891	0.913788
EXO1	-0.556893	0.242711
ZFP41	-0.0128415	0.987768
PCSK6	0.072156	0.991975
ABI3BP	0.0401941	0.985833
IFT172	0.746145	0.616197
EXPH5	0.0875443	0.980246
TCEAL2	-0.609707	0.237422
DPYSL4	0.321677	0.88852
C1orf194	-0.097718	0.945511
NLRX1	0.381614	0.929264
ZNF599	0.427324	0.93075
KCND1	0.225282	0.976091
CCDC125	0.00866138	0.989161
RECK	-0.211415	0.881675
ZNF662	-0.0124738	0.964608
ALOX12B	-0.527287	0.247657
OSMR	-0.132548	0.933123
DNA2	-0.251391	0.87591
APOBEC3H	0.267838	0.983998
CTSO	0.426067	0.893287
KCNN3	0.144996	0.995166
SLC22A18	0.988683	0.775989
ST6GALNAC4	0.575665	0.803465
DRGX	-0.243322	0.961083
GZMH	-0.26292	0.909119
TAT	-0.525798	0.329191
HYAL1	-0.440248	0.547591
D2HGDH	0.166431	0.991623
SPNS3	-0.13156	0.962699
CNIH3	-0.229639	0.895633
SH2D5	0.935371	0.679553
C1orf167	0.293678	0.933123
HMGN5	0.771211	0.955272
COL27A1	0.0373319	0.982513
TMEM266	-0.131129	0.953442
SERPINA1	-0.557466	0.302984
HYDIN	-0.157967	0.964608
SLC12A9	0.367927	0.894539
NME9	-0.020213	0.99671
ATP8B3	-0.196457	0.881675
METRN	-0.257507	0.893641
EVC	0.586061	0.585554
CLIP3	0.840642	0.420147
FMN1	0.308348	0.971055
TTC23L	-0.352816	0.783522
PLEKHA8	0.492583	0.913307
DIP2C	-0.148307	0.971055
HYI	0.520462	0.909549
ACBD4	0.111958	0.995407
CCDC40	0.129216	0.996359
PYGO1	-0.535375	0.580534
ARMC12	-0.0054793	0.979145
FBF1	0.749311	0.707564
STS	-0.0406041	0.96353
ZNF519	0.314531	0.919495
COQ2	0.494232	0.885085
FSTL3	-0.223968	0.96562
CC2D1A	0.904414	0.496129
SULT6B1	0.549726	0.724026
FAM228B	0.470979	0.956747
ITSN1	0.086572	0.995166
ASB13	0.22302	0.964608
MEGF8	0.75379	0.765568
TMEM86B	0.608812	0.514906
ANKRD61	-0.43408	0.756189
POU5F2	0.548744	0.588272
POTEE	0.396888	0.930033
CNKSR3	-0.216053	0.962719
NRSN2	-0.3101	0.87591
TMPRSS13	0.013242	0.995166
ANKRD16	-0.106127	0.933123
TTC13	0.815068	0.807236
GATAD1	0.6717	0.864331
DHDH	-0.457986	0.690299
SMPD3	0.0367405	0.998103
PPARA	0.802954	0.558895
TRIM16L	-0.0346441	0.957922
ABLIM3	-0.0107508	0.999655
KIAA1549	0.27384	0.933871
NCKAP5L	0.264756	0.980839
MAP3K10	0.568131	0.602699
C2CD4D	-0.0101731	0.987768
LRRC29	0.374488	0.92951
HOXB2	0.576785	0.820968
ERCC6L	0.346298	0.936641
OOEP	-0.00836778	0.979499
NDRG4	0.163933	0.96295
FKBPL	0.196576	0.971055
MSMP	0.520775	0.830821
OCEL1	-0.297254	0.930033
WNT7A	-0.306523	0.909549
SLC26A1	-0.214126	0.909119
MGAT4B	0.421025	0.978008
MAGIX	0.116597	0.957922
INHBA	-0.666971	0.20011
KIAA0895L	-0.0419079	0.987768
ZNF135	0.631157	0.832873
ERBB3	-0.0193316	0.943163
FAM106A	-0.0267071	0.968573
FAM171A1	0.00483286	0.989136
CCDC144A	-0.309022	0.889001
ZNF385C	0.233546	0.971055
DRAM1	0.321455	0.933123
CYP2D6	0.489989	0.809383
NLGN2	0.0609501	0.991623
SULT1A1	0.0787208	0.99671
NBPF3	0.301995	0.940814
NENF	0.253983	0.947462
CDC34	0.250721	0.97148
MAMDC4	0.291649	0.987768
NDRG2	-0.16875	0.942101
UBE2E2	0.151862	0.995166
IRAK1BP1	0.998392	0.589076
BEST4	0.0514877	0.993098
SIT1	0.949847	0.815358
CLEC17A	-0.129146	0.987768
CSF1R	-0.00777441	0.990408
CCDC73	0.328154	0.881675
HNF1A	0.231004	0.946343
UGT8	-0.419421	0.668568
MXRA7	-0.234293	0.957922
SMCO4	-0.248203	0.946471
TNFRSF19	-0.393315	0.675857
AOC3	-0.0741435	0.979145
DHFR	0.0917373	0.994054
PI16	-0.202728	0.933123
ACY1	-0.024422	0.984174
GPT2	-0.140267	0.949899
IQCC	-0.0113639	0.978388
GPRIN1	0.800763	0.758319
MYO5B	-0.597356	0.302984
DPCD	0.32411	0.933123
SMARCD3	0.0475548	0.978388
CD160	0.260603	0.868638
ATP9A	-0.177992	0.964557
CACNA1C	-0.0924929	0.98545
NTHL1	-0.39367	0.850703
KIAA0825	0.480265	0.893641
MRPL23	0.19267	0.980673
ZFPM1	0.648763	0.565459
ITIH4	0.11681	0.98419
C4orf47	-0.177327	0.962238
MYEF2	0.943283	0.744669
PPM1N	0.420261	0.896431
FMO4	0.860073	0.519767
AASS	0.0923601	0.981016
SCN4A	-0.65344	0.091708
KIF23	-0.0038333	0.987768
C5AR1	-0.212124	0.948549
JAM2	-0.057031	0.978287
LST1	0.39729	0.81113
EEPD1	-0.335299	0.900537
ADCK1	0.604027	0.964968
SEMA6A	0.392865	0.946471
NBPF1	0.50195	0.929264
MT1F	-0.157168	0.978008
CA11	0.543375	0.754085
SPA17	0.262011	0.957922
MSANTD3	-0.0502032	0.964608
WDR27	0.763571	0.701266
RBFOX2	-0.441839	0.596061
P2RY14	1.10161	0.277153
ACTR3C	0.227043	0.957922
CD200R1	-0.344735	0.91314
MET	1.29703	0.126856
ZNF490	1.26103	0.617447
ACTA1	0.338151	0.909549
MYLK	0.219339	0.960675
MUC16	-0.192766	0.987768
FOXH1	-0.0170204	0.979145
LEAP2	-0.0362804	0.978388
PLCB3	-0.140949	0.892932
TCTN1	0.0931454	0.998103
HSF5	0.581605	0.726917
HLA-DOA	0.501608	0.987768
MARK4	0.634442	0.817756
RAVER2	-0.322009	0.593735
KIAA1958	0.38539	0.942101
LRRC61	0.609007	0.961083
SMARCA1	-0.00734647	0.980839
HLA-DMB	0.330256	0.962719
CABLES1	-0.00683485	0.988394
AGFG2	0.731733	0.850703
ZNF174	0.389486	0.929264
ART3	-0.396371	0.809496
LIN9	0.98004	0.484138
ST20	0.468695	0.744669
CD79B	-0.245525	0.904105
MUC12	0.689744	0.692889
RWDD2A	-0.083299	0.971055
DEPTOR	-0.123965	0.981696
TMEM236	0.0282685	0.987768
TRPV3	0.358623	0.964608
CALHM2	0.480899	0.893641
BMF	1.2992	0.516121
NUMBL	0.376544	0.871686
IDH1	0.282719	0.957922
SPDYE6	0.145101	0.998103
STARD10	-0.29689	0.930033
TNFSF12	0.0297549	0.987768
FAM217A	-0.20154	0.891185
FAM83D	-0.189534	0.971055
PPP2R3A	0.0875716	0.980673
PLCD3	0.270243	0.943057
GPA33	0.447908	0.888703
SUSD3	0.724162	0.692855
ZNF175	0.858163	0.377996
IL20RB	0.186487	0.964608
PLEKHA6	-0.171348	0.933123
TMEM204	-0.207639	0.942216
SLC7A7	-0.219802	0.878608
USP18	0.295315	0.961083
SERPIND1	0.679548	0.798189
NPAS2	-0.0111101	0.953775
ATP10D	0.171416	0.97148
TMOD4	-0.0383681	0.99671
TMEM170B	-0.308834	0.936641
IL11RA	-0.0751421	0.986296
SIPA1	0.366825	0.961083
SCUBE3	0.43655	0.928556
CCDC120	0.785453	0.717571
PLPP6	0.609459	0.854963
NKAIN3	-0.262303	0.899873
ZNF233	-0.510901	0.679553
DPY19L4	0.0362003	0.995514
KCNB1	-0.229443	0.913788
AGPAT2	0.0168673	0.994054
CAB39L	1.23174	0.0803045
EID2	0.196211	0.989223
NKD2	-0.405503	0.837553
SPAG8	-0.0772982	0.940814
ACTRT3	0.329849	0.967189
MORN1	-0.236059	0.899873
SGO1	-0.280819	0.930033
ZBTB46	0.421895	0.959535
GFI1B	0.0734928	0.998103
MTA1	0.329943	0.981528
ERI2	-0.416759	0.809383
NCR3	0.397976	0.92514
RDH8	-0.738022	0.0999242
FAIM	0.612581	0.846566
PPP2R2B	-0.0930453	0.970793
EFNB2	0.0745028	0.987768
HIP1	0.783131	0.537117
SLC25A43	-0.0775844	0.995166
ADGRE1	0.442324	0.928556
NSG1	0.213767	0.991623
DLG4	0.0273661	0.961083
RGL1	-0.342159	0.908957
ITGA10	-0.0958814	0.978008
KCNAB3	0.0905398	0.99454
DNAH10	-0.343252	0.923439
CREB3L4	0.48719	0.788938
ACACB	0.00160857	0.974922
ING2	0.276805	0.957922
GTF2H4	0.440339	0.791412
EVC2	0.350042	0.945345
DTNA	-0.696569	0.112369
MDP1	-0.299852	0.672656
SLC6A16	-0.289451	0.928556
GSTM4	0.236918	0.961083
GMDS	0.106336	0.979145
NBEA	0.0237191	0.99671
TSHR	0.470724	0.967446
TMPRSS7	-0.32888	0.88852
EFCAB11	-0.122348	0.933123
RAB4B	-0.210724	0.942993
MTMR8	0.0995023	0.987768
SCN11A	0.157585	0.982513
ABHD4	0.467956	0.940814
GOLGA6L9	0.204029	0.990782
APBA2	0.253773	0.940814
ZNF605	0.0254005	0.995166
AMY2B	0.167398	0.982371
GPR75	0.732468	0.807553
SUFU	-0.235696	0.92036
DFFB	0.000627726	0.976091
PAQR8	-0.213031	0.917481
USP6NL	0.36012	0.946343
KLF8	-0.267687	0.881675
TDRD1	-0.291859	0.946343
ZNF418	-0.0437265	0.983916
TFPI2	-0.526831	0.446753
LRCH4	-0.393595	0.850306
TIMD4	-0.0828377	0.994054
CATSPER2	0.354712	0.961083
TSSK6	-0.14595	0.933495
TM7SF3	0.531715	0.747017
TTC38	0.432876	0.933123
ZFP57	0.252883	0.948691
CDK14	1.32918	0.328374
TSPYL5	-0.107572	0.956747
SELE	0.202393	0.989355
EFCAB13	-0.205654	0.898679
PELI3	0.0360833	0.987768
ACSM3	0.0594652	0.995166
ATPAF1	0.012689	0.981016
FGFR4	-0.0436791	0.981528
ACADS	0.233274	0.987768
BBC3	0.759477	0.765568
CAPS2	-0.576842	0.434209
PGBD2	0.711282	0.706476
GPD1	0.123628	0.980839
EOMES	0.122395	0.978388
KIAA1522	0.0140915	0.971055
RFXAP	0.336688	0.980839
LMOD3	0.188542	0.964608
RASAL1	-0.224629	0.948822
GPR146	-0.314569	0.809496
PDZD2	-0.0192196	0.969416
JPH3	-0.0318542	0.976427
SLC27A1	0.093887	0.962719
NUDT7	-0.475412	0.782368
VASN	0.293782	0.962719
CCDC184	0.19541	0.976528
LIPC	-0.0978074	0.959535
NPTXR	0.260884	0.964608
MUC20	-0.0970324	0.943008
TEAD4	-0.432312	0.891185
XKR9	0.185772	0.989539
MYLK4	0.178855	0.964608
AOC2	0.556002	0.762377
SEMA4G	0.58797	0.874121
SEBOX	0.155732	0.953775
BSPRY	-0.618778	0.219326
CDC45	-0.527969	0.5586
KCNJ11	-0.20267	0.887674
MRPL53	0.0869924	0.997117
PKN3	-0.303272	0.830305
PXYLP1	-0.226194	0.865122
HDAC11	-0.0527685	0.967446
LRP2BP	0.690866	0.723431
BNIPL	-0.461073	0.81787
C7orf31	-0.414969	0.898679
EFHC2	-0.432107	0.692889
ADAM22	-0.422386	0.791087
ECI1	0.492611	0.913788
ZNF688	0.0971779	0.996427
NAGLU	0.380911	0.850703
LCTL	0.212259	0.936641
SPATS2	-0.102064	0.978008
RAPGEF3	-0.750475	0.192619
C14orf28	0.259686	0.964608
JMJD7-PLA2G4B	0.00855972	0.968373
ZNF133	-0.133212	0.931058
CHTF18	0.207254	0.984564
SLC25A42	0.472463	0.791087
FAM222A	-0.351514	0.898679
CCDC171	-0.578875	0.218039
CEP57L1	0.255575	0.930064
HSD3B7	-0.411988	0.81787
PTPN12	-0.0400399	0.99671
BBS1	0.0985452	0.998103
RPEL1	-0.115609	0.961083
PNPLA4	0.473358	0.881675
PLD2	0.717322	0.893641
OVOL3	-0.145496	0.942101
DOCK4	0.0297476	0.988614
PEX11G	-0.279812	0.861131
SYCP2	-0.146083	0.971055
TCN1	0.945302	0.692889
EHBP1L1	-0.45749	0.763816
DMD	0.0520122	0.961083
MPST	0.861745	0.445666
SERPINE1	0.169165	0.961083
CDT1	-0.306238	0.85583
SIRPB1	0.383008	0.891185
GSDMB	-0.294486	0.917459
FAAP24	0.331213	0.933123
E2F7	-0.291132	0.871686
MDGA1	0.362701	0.980725
ASTN2	-0.184238	0.941287
GZMK	0.128662	0.998103
NUDT14	-0.338871	0.820505
EBI3	0.662902	0.76204
C17orf67	0.847341	0.508602
LRRN2	0.496519	0.957401
PNPLA7	1.05704	0.504655
FBXL14	0.791178	0.432844
LRFN4	0.101372	0.986296
ZNF440	0.0616503	0.998693
ZNF620	0.792359	0.881675
ZWINT	-0.0400493	0.997117
TP53I13	-0.298595	0.746913
KCNIP4	-0.404675	0.713206
HDAC10	0.0857909	0.991623
DBNDD1	0.017763	0.995279
GPX3	-0.117237	0.952586
TCEA3	0.29145	0.978388
ZNF772	0.0756937	0.989355
CRABP2	0.356019	0.981696
CCDC136	-0.50794	0.692889
LSM14B	0.950966	0.674115
C2CD4A	-1.51459	0.0158141
ASB14	-0.268064	0.930033
GPR160	-0.200333	0.839595
PDGFB	0.726809	0.839595
CFAP45	0.0469833	0.964776
CHRNB1	0.48937	0.85583
NKD1	0.280702	0.96562
C2	0.0181597	0.991623
PRSS23	-0.613128	0.349623
ARHGAP11A	2.35507e-05	0.957922
ARRB1	0.111685	0.978006
ASAH2B	0.19311	0.962719
GRIK1	0.671957	0.979145
CTRL	0.686436	0.540798
GJC1	-0.549162	0.679332
PTMS	-0.59	0.514829
TK1	0.139332	0.997117
PSMA8	-0.591304	0.493599
PKD2	0.0757092	0.984926
YIPF7	0.00703863	0.97148
ESRP2	0.0784915	0.978008
ASF1B	0.713322	0.880283
EFR3B	-0.272257	0.976619
MPND	0.104413	0.995166
C1QTNF9B	-0.627979	0.471686
NANOS1	0.635313	0.653441
CNIH2	-0.158163	0.952571
CHST3	0.384775	0.995729
PHF24	-0.19648	0.982513
ZFP28	-0.0753293	0.964608
MKRN2OS	-0.142124	0.936641
SOWAHC	0.318611	0.912345
XYLB	-0.111473	0.947666
CAMK1D	1.13014	0.0211523
FZD3	-0.179015	0.937643
PDK2	0.213694	0.933123
TDRD9	-0.356257	0.79085
ZFP69	0.602464	0.668568
C1RL	0.297824	0.933123
TMEM81	0.487681	0.930033
KCTD11	1.05254	0.820968
SLC2A11	0.160139	0.983998
F12	-0.083761	0.958727
KLB	-0.311011	0.930033
KALRN	0.709694	0.664657
CPVL	-0.707256	0.646999
ZFYVE28	0.35791	0.981016
SLC5A5	-0.223762	0.930033
GGACT	0.534133	0.874951
INSL6	-0.261411	0.878608
DBP	0.18964	0.971055
GAPDHS	0.206225	0.989161
TNFRSF11A	-0.000699972	0.998103
SRD5A3	-0.605782	0.723431
BMP1	0.207898	0.989355
MYO1E	1.92567	0.108793
CARD14	-0.316653	0.748258
ZSWIM4	0.00705555	0.959251
LAIR2	1.32437	0.780977
ALDH4A1	-0.526104	0.616197
PAGR1	0.073915	0.997868
SLC45A1	-0.439476	0.940814
ATP6AP1L	-0.635786	0.589076
OVOL1	-0.691835	0.327069
NLGN3	-0.0619559	0.989161
CNTNAP1	-0.146208	0.964608
LRRC7	0.236527	0.953775
MAPK7	0.368716	0.983105
CD8B	-0.596066	0.705055
LRRCC1	-0.136376	0.969416
KLLN	-0.151299	0.898679
TTC9	0.688562	0.762377
NR1I3	0.477811	0.804886
HDX	-0.263575	0.849412
ACER2	-0.245421	0.930033
AKAP5	-0.0629492	0.97381
TCF19	0.40212	0.953775
ETV1	0.256431	0.953775
TCEAL1	0.936407	0.762377
ALDH1L2	-0.499258	0.582651
FGGY	-0.220594	0.935824
PILRA	-0.0510505	0.964608
BRIP1	-0.11499	0.98545
PCSK5	-0.0189799	0.928341
RENBP	-0.502207	0.622866
NTNG2	0.0312233	0.995729
AAMDC	0.789335	0.543151
MAP1B	0.0523965	0.998103
CPNE2	0.542561	0.889001
PTDSS2	0.950322	0.612587
KCTD15	0.0669486	0.960675
KIFC2	0.612072	0.762377
ARHGAP32	-0.233498	0.933123
MFSD3	0.169815	0.962719
SMYD4	0.000142244	0.964776
MPZL1	0.659038	0.861131
LHFPL4	-0.492246	0.893641
DIRAS3	0.0902422	0.989161
CCL20	-3.29382	4.55344e-05
SCRN3	0.647852	0.802014
BTK	-0.387761	0.936305
TONSL	-0.316816	0.92902
DIXDC1	0.600574	0.931058
ZNF273	0.793107	0.479453
RPS6KA4	0.759086	0.708946
GRB10	-0.707886	0.228077
MLYCD	0.203259	0.997117
NKAPL	-0.377518	0.864557
MAP7	0.343992	0.929264
POTEJ	0.214633	0.96353
MARVELD3	-0.761188	0.396331
GREB1L	0.0708737	0.972009
ZNF704	-0.0138157	0.980839
C6orf58	-0.432289	0.748258
IQCE	0.0228072	0.987768
MCM8	0.62254	0.909549
SRMS	-0.577044	0.832009
LIN7B	0.219947	0.947462
AMPD3	0.185402	0.995729
SRC	-0.510438	0.739223
VSIG10	-0.440176	0.846566
SLC7A8	-0.585767	0.896646
STMN3	-0.440151	0.949899
SLC16A4	0.0217206	0.991623
HMCN1	-0.277364	0.940814
TMPRSS3	0.356103	0.949899
PPP4R4	-0.251691	0.899873
MICU3	0.0880901	0.957922
ALS2CL	0.115495	0.998103
ALDH6A1	0.114139	0.998103
PLK1	-0.508778	0.81787
PFN2	-0.0993623	0.982513
AGO4	0.0157249	0.991623
SRGAP1	0.0852442	0.994054
DAPK1	1.31776	0.692889
TTYH3	-0.0809129	0.940814
NREP	-0.572653	0.759665
SPICE1	0.513253	0.783522
ANKRD34A	-0.398302	0.942101
ZC3H11A	0.21579	0.942101
KLHDC1	-0.426749	0.595554
ARID3A	0.392407	0.981016
PDE9A	-0.167365	0.957922
MYO1A	-0.610541	0.85533
GALNT3	0.151952	0.998103
PRSS21	-0.259088	0.898679
CA13	-0.42178	0.83616
ZNF486	0.501899	0.692889
CYB5RL	-0.00856993	0.987768
S100A5	-0.0878106	0.97148
ZNF563	1.0698	0.509656
LYZ	-0.836034	0.126961
C5orf63	0.771185	0.928341
NANOS3	-0.569132	0.279485
B3GAT1	-0.114261	0.946343
TRIM65	-0.097514	0.987768
SNAI3	0.163592	0.976427
OSGIN1	-0.318307	0.91314
GAREM2	0.302633	0.976427
HIGD1B	-0.363233	0.686853
DNASE1L1	0.460604	0.889233
S100A2	0.266558	0.980367
SCRIB	0.752977	0.63997
UBTD1	0.00472017	0.978008
TCTN2	0.522038	0.926841
CD8A	-0.0252077	0.984823
SLC26A6	0.0813443	0.995166
SENP8	-0.0143058	0.972719
LAGE3	0.128657	0.997868
ZNF501	0.0183967	0.984564
FSCN1	-0.581623	0.723431
USP44	-0.168994	0.928556
PLEKHM3	0.199691	0.962327
PRIM1	0.810773	0.51122
KHDC1	-0.456082	0.837521
PLS1	-0.623448	0.653732
TSPAN2	-0.711939	0.548979
ZNF436	0.929499	0.691968
CX3CR1	-0.444523	0.919495
SDR42E2	-0.278995	0.937643
PCP2	0.0111429	0.99671
NRIP2	-0.0336413	0.982371
GRK4	0.112505	0.978287
AXL	1.07564	0.513412
ZFP30	-0.0600546	0.964608
YPEL3	0.826876	0.573553
ZHX1-C8orf76	0.194552	0.971055
UBXN10	-0.249301	0.913788
WWC2	-0.408647	0.81787
SLC26A4	-0.268307	0.852906
NR2F6	-0.0904001	0.998103
EFCAB2	0.18236	0.961083
RFNG	0.361137	0.953775
NAP1L5	0.888464	0.871686
AFF3	0.581159	0.928556
ZNF580	0.450434	0.899873
TCF4	1.39057	0.183529
ZNF680	0.236868	0.96562
GSTM1	0.735745	0.836952
BMPR1A	-0.554858	0.76585
ZNF862	0.196024	0.971055
PAK4	0.613918	0.879553
PPP1R9B	0.0145865	0.991623
TNS2	0.185015	0.987768
DST	0.116804	0.988437
GSAP	-0.0872847	0.987768
ZNF835	-0.526295	0.70246
FMNL2	0.0807628	0.964608
GINS2	0.686362	0.92514
C8orf44	-0.0375465	0.974922
ACSF2	-0.162543	0.980839
TMUB1	0.136915	0.995514
GXYLT2	-0.524911	0.673184
TMCO3	1.08441	0.874951
MTA3	0.848588	0.762377
DGAT2	0.0480519	0.994632
ZFR2	0.112885	0.987768
WDR62	-0.138575	0.976091
ZNF208	-0.191665	0.973491
CCDC173	0.329352	0.99454
ZNF280B	-0.2868	0.949899
CAV1	-0.628858	0.646999
DOCK6	1.09108	0.591112
FGD6	0.278997	0.924741
C19orf71	-0.29871	0.892932
ICA1L	0.426721	0.904105
TMEM91	0.320406	0.962001
CCL2	-0.918878	0.131054
C7orf57	0.397334	0.933123
HOMEZ	0.47248	0.942015
ARAP3	1.48209	0.332935
ANXA4	0.208904	0.942993
WDSUB1	0.586296	0.680067
ZBP1	-0.0181509	0.998103
GSTZ1	0.316719	0.948822
SGO2	0.624086	0.807326
TMEM139	-0.522273	0.725437
AGAP9	0.11246	0.987768
MTCP1	0.081179	0.995166
FAM189B	-0.719469	0.320876
PTGR2	0.0484497	0.987768
CHI3L2	-0.0506804	0.974922
SLC6A9	-0.351055	0.923581
AVPI1	0.16316	0.994632
ZP3	0.250873	0.993328
TRMT1L	0.634226	0.702977
TP53I11	0.330273	0.979145
STKLD1	-0.338317	0.839651
CHRNA10	0.325261	0.970636
NCALD	0.437721	0.889791
CCSAP	-1.08805	0.00767922
ADIRF	-0.333326	0.837553
SOX15	-0.262737	0.774239
SCLY	0.313546	0.933123
POU3F1	-0.245118	0.880591
CDKN2A	-0.105204	0.947666
ZFAND4	0.386657	0.942993
GIMAP8	0.22126	0.953775
PGAM2	-0.338461	0.798589
SNURF	0.243514	0.893641
CDK1	-0.123649	0.962719
HYLS1	0.81067	0.895633
DBNDD2	-0.394578	0.707045
GPR19	0.202054	0.999903
ZNF487	-0.0346221	0.936305
GPR22	0.184093	0.984202
SLC2A6	0.41473	0.894539
TOM1L1	0.278192	0.964608
SMOX	-0.714567	0.221258
LHX6	-0.860549	0.166652
KCNQ5	0.042567	0.98504
WAS	0.420255	0.942101
LZTS2	0.127691	0.983998
TPX2	1.40829	0.730983
SLC44A1	0.0273705	0.99454
CDHR3	0.461714	0.961083
KCNJ15	-0.328641	0.945345
CHPF	0.753165	0.940011
RIDA	0.120986	0.99957
CDCP1	-0.183889	0.936972
POLE2	-0.438194	0.637242
CDKN2B	-0.280282	0.924741
CREB5	-0.568423	0.705178
MAGI3	0.0774866	0.945511
ATP23	-0.295955	0.898379
RHPN1	0.138616	0.988614
GSTM2	0.193887	0.980839
CCDC61	-0.319988	0.928556
FAM9B	-0.826875	0.155885
NPEPL1	0.208956	0.956747
CAPN3	0.0737486	0.99671
SAMD10	0.690348	0.881675
RBBP9	-0.24809	0.942101
FAM43A	0.908868	0.904751
CDK19	0.551716	0.881675
IL17RC	0.235747	0.994054
ZNF248	0.393725	0.949873
DNAL1	0.644821	0.978008
ZC2HC1C	0.302294	0.994632
NAV1	-0.118204	0.989139
ZNRF2	1.02821	0.430324
IL1B	-0.616665	0.850703
SAMD1	0.985591	0.728437
CHAF1A	-0.0702196	0.947666
NEK10	-0.619506	0.692889
ACP5	1.1191	0.746913
GSN	-0.524097	0.739481
SFXN5	0.0466022	0.971055
ZFP37	0.0972287	0.998103
PLXND1	-0.348843	0.928848
ERMAP	0.299051	0.940814
CENPQ	0.309911	0.953847
CENPU	0.565089	0.891185
C20orf194	0.510003	0.832009
SYCE2	0.143996	0.971055
GPNMB	-0.385909	0.81787
HSDL2	-0.459304	0.847221
NUDT16	-0.53926	0.848635
MCEE	0.163659	0.979305
SIM1	-0.563643	0.679553
FLYWCH1	0.80603	0.595554
LRRC37B	0.0825014	0.987768
RECQL4	0.414202	0.929264
CALML4	0.438697	0.881675
ADRB2	-0.318416	0.9218
TAZ	0.738601	0.919088
GFPT2	-0.51201	0.893641
CCDC69	1.20567	0.327069
SYP	0.577079	0.851857
GLDC	-0.586511	0.405088
NRL	0.0593053	0.981016
ANO10	-0.0440089	0.981528
DNLZ	0.330178	0.988614
FBXO6	0.358012	0.940814
TNK2	0.804748	0.854447
BCAS1	0.0876404	0.982513
PAWR	-0.228178	0.77851
CXCL16	0.308208	0.933123
DTL	-0.228534	0.956747
CYB561	0.0832966	0.980246
NR6A1	0.218902	0.981016
NR1H3	-0.261042	0.759138
FBXL8	0.00918286	0.962719
SOX8	-0.435272	0.889001
CD40LG	-2.05793	7.24061e-07
TP53TG5	0.148081	0.961083
OMD	-0.360495	0.895633
NHLRC1	0.170752	0.996732
ATP8B4	0.308765	0.92514
ATG9B	0.0346485	0.987768
PGPEP1	0.189714	0.982513
C3	0.403817	0.971055
PPIP5K1	0.614575	0.855894
BAIAP2L1	-0.480348	0.893641
NHEJ1	0.403699	0.940011
C15orf48	-0.715686	0.516967
NAIF1	0.585197	0.86862
ZNF470	0.910346	0.752855
WDR83OS	0.188541	0.979145
CLDND2	-0.704637	0.692889
SYTL5	-0.860048	0.616197
PLEKHA5	-0.4505	0.752855
PRIMPOL	0.679195	0.618926
RAB26	-0.151476	0.976755
SGMS2	0.0674014	0.984564
C2CD2	-0.157852	0.980839
METAP1D	-0.285337	0.950479
CLHC1	-0.0776816	0.933123
ABI3	-0.579094	0.668568
SYTL1	0.594782	0.881675
FXYD7	-0.227417	0.942216
MYH7B	0.0109503	0.984823
TAX1BP3	0.360708	0.929264
IFFO1	0.72102	0.731815
FAM83F	-0.274496	0.942216
USP13	-0.171121	0.978388
RNPEP	0.204856	0.955075
C12orf42	0.00542745	0.964608
AK1	0.38484	0.941287
BTBD11	0.0881177	0.99957
BTBD18	-0.230361	0.84067
RAB11FIP5	0.740927	0.794241
ANGPT2	0.120921	0.989136
RYR3	0.246612	0.995729
EPS8L2	-0.151763	0.891185
RBM11	-0.0121507	0.971055
TMEM94	1.44349	0.131992
AGBL2	0.0644398	0.976892
PRKACA	0.510617	0.759665
TMED6	-0.235335	0.833519
GM2A	-0.137315	0.991623
RRAD	0.101316	0.946343
ARHGEF40	-0.38806	0.896431
VARS2	-0.248151	0.874951
PHLDA2	-0.155551	0.96562
C14orf39	-0.222808	0.898679
PRX	-0.269383	0.909119
SERGEF	1.02087	0.319412
CHST10	-0.637386	0.690299
ACTR3B	0.194434	0.994054
PTPRN2	0.543908	0.891185
NACC1	0.293595	0.933513
MMS22L	1.28639	0.514829
ULK2	-0.0165317	0.976294
HLA-DQB2	0.363553	0.982513
ZNF66	0.823493	0.692696
SLC2A14	-0.436763	0.839651
PPP1R12B	0.0240407	0.998103
AKR1C3	0.0319435	0.96939
CLYBL	0.295926	0.962001
GAREM1	-0.500194	0.705055
BMP8B	-0.354971	0.841727
ARL6IP4	0.669494	0.46413
FAM110A	0.415492	0.964608
TRAF3IP1	0.16853	0.969885
RNF207	-0.124812	0.961083
CTSK	0.044834	0.97148
RMI1	0.650293	0.828857
STARD5	1.45343	0.173087
ENG	-0.700212	0.297913
C9orf64	1.58652	0.0979409
TTC12	0.78813	0.491931
ACCS	0.330051	0.957922
ANKAR	-0.010916	0.984926
ZNF225	0.963452	0.762377
PTCH2	0.251254	0.987768
TENM2	-0.356813	0.885085
LPCAT1	0.196752	0.976427
EFHC1	0.357573	0.998866
XKR6	-0.303421	0.746051
CD47	-0.900031	0.0128127
TFEB	1.37965	0.509656
TMEM117	-0.211442	0.853607
PARP3	0.125006	0.998103
ROM1	0.129301	0.989161
ZNF443	-0.452805	0.692889
ZNF577	0.601066	0.81787
MMP21	0.230009	0.940011
C11orf21	-0.11396	0.937643
MBLAC2	-0.130156	0.988614
SREBF1	0.239469	0.971055
RGPD2	0.589614	0.831019
DLK2	-0.0442871	0.98419
AKIP1	1.66804	0.357647
CFAP70	-0.260028	0.788938
TLR1	0.217008	0.987768
PPP1R3F	0.397424	0.989355
POTEI	0.526513	0.761307
PRC1	-0.138102	0.956666
TSPAN13	0.31955	0.979145
TMEM182	0.79397	0.690299
SMIM18	0.171667	0.990527
MKS1	-0.551672	0.540756
HPS3	0.627766	0.878608
MYBL1	0.00896843	0.951708
GGH	0.31852	0.998866
FAM111B	-0.753277	0.471686
PLPPR2	-0.00685602	0.987768
RCN3	-0.628557	0.622866
GNA11	0.00693327	0.980839
CEMP1	0.162486	0.987768
MCC	0.134244	0.981696
LILRB3	-0.17744	0.895633
GNAL	0.206873	0.995166
DHRS9	-0.658592	0.622866
KIF1A	-0.67487	0.622866
CAND2	0.063226	0.995166
CDK2AP1	0.484414	0.917908
HBA1	-0.123475	0.986296
MAN1C1	-0.134413	0.957922
DVL3	0.74089	0.782368
PICK1	-0.301095	0.894539
ARMC2	-0.169824	0.980367
PLEKHF1	0.262272	0.942101
KRT8	0.229963	0.963251
ILDR2	-0.719359	0.371947
RNF130	-0.543233	0.831183
IFITM3	-0.0228528	0.979145
CABLES2	0.868331	0.809496
CPA5	-0.0224473	0.980839
FAM71E1	0.0296979	0.987768
RILPL1	0.635468	0.669401
ZKSCAN2	0.83613	0.328098
IZUMO4	0.41278	0.939147
NRM	0.282715	0.987768
PPL	-0.488665	0.5586
MMEL1	0.677067	0.674115
OTUB2	-0.226815	0.793545
CUBN	0.252108	0.974434
POLR2J2	0.31052	0.909549
PPT2	-0.42435	0.881675
CHST2	0.430264	0.85772
CDKL3	-0.361423	0.850703
SLC18B1	0.801318	0.619981
ANKHD1-EIF4EBP3	0.372232	0.995166
NME4	-0.244074	0.909119
LY6G5C	0.186539	0.981016
CLEC11A	-0.680417	0.81787
FAM8A1	0.552826	0.978008
SSBP4	0.930569	0.882833
TMEM25	0.848316	0.947645
NUDT13	0.205068	0.976755
OR1F1	-0.321719	0.723431
ABCA1	-0.844135	0.242711
FLT4	0.122068	0.964557
CEP112	-0.824185	0.108275
LIPG	-0.789121	0.446753
CCDC191	-0.188322	0.880591
GHRL	0.222383	0.980246
CMIP	0.201437	0.980839
DAPK3	0.334966	0.997117
NEFL	-0.545499	0.849009
PHEX	-0.64123	0.592256
DCDC2B	0.189847	0.967329
ABCG1	-0.21962	0.895633
RAP1GAP2	-0.116746	0.949899
DLG3	0.0652907	0.994054
ZDHHC24	1.01486	0.646027
LLGL2	0.831741	0.788938
OGFRL1	0.0719258	0.973106
ZNF253	-0.0860734	0.983998
MAP3K9	0.899916	0.677482
NT5DC2	-0.355541	0.980839
CMTM4	0.276229	0.99454
ZNF700	1.14879	0.422458
CH25H	0.843234	0.907176
HERC5	-0.0426888	0.987768
FAM219A	-0.197747	0.956747
SNX30	0.343283	0.933123
FN1	0.24334	0.967189
COL6A2	-0.904266	0.15207
ARHGEF37	0.227536	0.985833
KLHL3	0.617842	0.913788
CACNA2D2	-0.0975011	0.976427
LDLRAP1	0.75912	0.692855
ERCC2	0.243354	0.96353
OLFM2	0.405314	0.933123
NAA40	0.382032	0.963214
RPGRIP1L	-0.00442624	0.981696
STK39	0.357349	0.911752
NFIA	-0.320947	0.881675
EMILIN2	0.600868	0.874951
NRG4	-0.182611	0.956666
HLCS	0.974614	0.84782
CHST12	0.441157	0.956747
CERS4	0.226863	0.968373
VASH1	0.595907	0.929264
CEBPB	0.620407	0.967446
RNF166	0.496218	0.895633
GCSAM	0.30551	0.971055
ZNF710	0.594033	0.883816
PLEKHG1	0.354149	0.981016
RNF152	-0.503281	0.685152
AIF1	-0.706418	0.441764
ZNF71	1.44967	0.106545
INAFM1	-0.007145	0.99454
GNB4	-0.0502605	0.980673
ZNF138	0.484197	0.764436
SAP30L	0.43546	0.870319
DOK5	1.436	0.414507
MIEF2	0.226716	0.98545
GCNT7	0.317496	0.946343
ZNF782	-0.159996	0.994732
KDELR3	-0.0102128	0.999669
LTBP2	0.120171	0.962719
VPS26B	0.69107	0.956747
ABCB6	-0.531331	0.873235
MFSD4A	0.631514	0.756189
ADAMTS3	1.09209	0.349623
COL5A3	-0.872733	0.547591
PPP1R3E	-0.0312924	0.988614
DENND6B	-0.16537	0.995166
ZNF446	0.524803	0.9218
ANKRD18A	0.437201	0.933123
KIF2C	-0.16985	0.962719
DLG2	-0.302126	0.731686
ST8SIA1	0.00289118	0.956632
EPM2A	0.279832	0.936641
BSCL2	0.170245	0.961083
DENND1A	0.0341196	0.994054
MRC1	1.28205	0.17393
BCAR3	-0.692067	0.81113
SPNS1	-0.167831	0.953775
SLC46A3	0.182129	0.940011
ZYG11B	-0.344076	0.911752
ITGA3	0.360074	0.979145
CBFA2T2	0.289294	0.896431
BBS12	0.535488	0.815157
TMEM220	-0.167892	0.953775
SPACA6	-0.129804	0.961083
APAF1	0.203624	0.980839
CHAMP1	0.732422	0.850703
GRHL1	-0.469586	0.942993
ZBTB18	0.44992	0.928341
CPNE5	0.295619	0.972517
RNF215	0.747706	0.592598
VWA8	-0.0404803	0.991623
LRRC37A2	-0.326914	0.957922
PHTF1	1.48766	0.271106
ZNF280D	0.69565	0.809496
PARS2	0.49751	0.88443
MTUS2	0.0497098	0.991623
ZFP64	0.713547	0.956747
ARL6	0.0144545	0.987768
AHCYL2	0.184359	0.987768
WIPI1	-0.44247	0.770043
PTPRM	-0.027605	0.987768
NMNAT1	0.144654	0.989355
TMEM62	0.010331	0.933123
ZNF547	0.443789	0.841857
TOX2	0.239754	0.986442
TUBB2B	-0.0971285	0.928556
GIN1	0.775935	0.946343
ITM2C	0.825163	0.861131
SMKR1	-0.0168062	0.995407
PAQR7	0.629946	0.680002
LY96	0.36808	0.92902
MAK	1.01707	0.537117
ZNF35	0.814578	0.882833
CDC20B	-1.72198	0.0135697
PROZ	-0.343642	0.940814
DOCK7	0.242234	0.960758
IFNLR1	0.362355	0.762377
ZNF546	0.145701	0.979145
FBXL22	-0.146843	0.980839
ZNF799	-0.361753	0.782712
ZNF852	0.410752	0.81787
BASP1	1.51205	0.316206
TBCEL	-0.173535	0.913788
FLT3LG	0.394585	0.837304
OSBP2	0.569838	0.912058
RAB37	-0.172228	0.998103
PCCA	-0.206234	0.794241
IL17RB	0.256599	0.991623
EPPK1	-0.306135	0.933123
ZNF34	0.795578	0.881099
WDR86	-0.505834	0.930064
SNRNP25	0.925034	0.311399
CYP4V2	0.95103	0.903618
TSPAN18	0.180385	0.988868
RIC8B	1.07176	0.58225
MAP2K5	0.372582	0.943008
NUP210L	-0.271708	0.911752
DENND6A	-0.33315	0.73796
ZNF251	0.730484	0.705178
FHL1	1.46084e-05	0.964776
HYAL3	0.276563	0.998103
FAM20A	-0.470132	0.620168
CASD1	-0.0456548	0.977523
ZNF514	0.643135	0.611567
ARMCX1	-0.224726	0.989355
RBM14-RBM4	0.176747	0.991623
RPL39L	0.803038	0.435186
ENPP2	-0.62018	0.690299
CPOX	1.01843	0.512892
ZBTB22	0.361707	0.899873
SERF1A	0.0570097	0.988394
SCRN2	0.217769	0.9762
CETP	0.379441	0.980839
NDUFC2-KCTD14	0.290888	0.92111
FAM186B	-0.608403	0.292072
ZGRF1	-0.292283	0.881675
PRODH2	-0.726852	0.933123
SPINK2	-0.625007	0.723431
MYO15A	-0.417994	0.742594
CD99	2.11317	0.923581
PDE4A	1.0455	0.277153
AURKA	0.0268561	0.984564
FNDC8	-0.303531	0.724026
FAM89B	0.56213	0.90868
ZNF283	0.610994	0.930033
MGST2	0.305501	0.979145
SERPINE3	0.531768	0.804962
CTSV	-0.472529	0.896431
HEBP1	-0.505422	0.639845
GLIS3	-0.724764	0.406767
NDC80	0.135103	0.97148
MMP25	-1.00146	0.288888
ZNF714	0.455913	0.895633
LAMB1	-0.222871	0.821462
C1orf50	0.271398	0.952586
FAM214B	0.55995	0.817032
CEP19	0.514451	0.85533
RAB15	-0.445358	0.933123
DLL1	-1.10531	0.0876433
PPP2R5B	-0.206194	0.942101
COQ8A	-0.158991	0.933495
PRSS53	-0.166427	0.971055
FUZ	0.608644	0.936305
ARSB	0.024866	0.989355
TSHZ1	1.5512	0.706476
MOK	0.759675	0.85533
CHKB	-0.0205605	0.962745
TOP2A	-0.129241	0.987768
ARMCX4	0.355625	0.930033
FCER1G	-1.00728	0.602757
SLC25A6	-0.73197	0.105234
ANKRD13B	0.518679	0.891506
C1QTNF6	0.198311	0.958727
RMDN2	-0.410957	0.946343
ACP6	-0.354988	0.817032
ARMC9	-0.479785	0.914723
GZMA	-0.980243	0.165264
MICALL1	1.13387	0.110982
TMEM185A	0.07844	0.991623
POTEF	0.424837	0.831077
ZNF516	-1.07178	0.448473
TTBK2	0.0192068	0.969885
RNF157	0.600472	0.933123
SIPA1L3	-0.665252	0.893641
SCAF1	0.583712	0.893641
DHTKD1	0.592294	0.929264
FERMT2	-0.209319	0.987768
FBXL2	-0.117314	0.88852
FGF9	-1.08614	0.139059
P4HA3	-0.477104	0.563026
CDKN1C	-0.00933593	0.987768
CFAP54	-0.187957	0.928556
WDR92	-0.374019	0.610719
FIZ1	0.399933	0.913788
ZGLP1	-0.24872	0.87643
GXYLT1	1.16652	0.169621
FAM120C	-0.443071	0.820968
SARDH	1.05463	0.660741
POMGNT2	-0.320168	0.874951
CLCN2	-0.170665	0.933123
ZC3H12B	0.427657	0.960675
COQ3	0.258983	0.946471
ALDH1B1	1.11031	0.277153
CD40	0.113205	0.962719
LHPP	0.288379	0.99454
SYT4	0.477872	0.997117
HYAL2	0.40086	0.946343
TRIM3	0.368705	0.936305
NR3C2	0.2136	0.981696
CHPT1	-0.772304	0.643534
CARD6	1.29427	0.391656
SDHAF1	0.33331	0.893641
SESTD1	0.628907	0.969416
CPT2	0.688544	0.77851
BMT2	0.462287	0.881099
UNC119	-0.0659371	0.911752
ACOT4	0.424871	0.79085
TEAD1	-0.46718	0.692889
CLSPN	-0.00136662	0.981016
PRRG4	-0.0984871	0.991623
LLGL1	0.479374	0.936641
CD72	0.220921	0.984574
TIGD5	-0.16122	0.883719
METTL15	1.0167	0.327069
FOXP4	0.651397	0.964608
PRRT3	-0.0636942	0.957922
LRRC28	0.0838684	0.961083
RAB34	0.686708	0.963214
TK2	-0.166216	0.969885
ZMYND8	0.953241	0.622866
DUOX1	-0.147773	0.946343
TCAP	-0.274606	0.896431
XXYLT1	0.507484	0.903675
GOLPH3L	0.571396	0.957401
FANCG	0.371292	0.93075
CENPE	0.114735	0.991623
SLC25A24	1.20533	0.618538
PHACTR1	0.741277	0.762377
ZNF821	0.526348	0.852906
IL12A	-0.333047	0.933495
RNASEL	0.48836	0.880591
HSD17B8	-0.891469	0.108275
AQP11	-0.809707	0.514829
BMP6	0.254785	0.978008
LIMK1	0.383859	0.949873
DDRGK1	0.293209	0.941287
LRP12	-1.09012	0.242711
SLC9A9	0.650915	0.705178
ALPK2	-0.714142	0.514072
AK5	-0.66843	0.427685
RBPMS	-0.341164	0.894539
RELL2	0.978287	0.364827
FDX2	0.438197	0.928556
CEP162	0.0976859	0.985038
ADM2	-0.387172	0.933123
SCAI	0.193329	0.964608
DIAPH2	0.699402	0.893641
CABYR	-0.508897	0.880591
ZNF367	0.0348735	0.980839
ARRDC4	-0.452032	0.817274
PRPSAP1	1.16589	0.0702054
MAGI2	-0.889859	0.413338
ABHD17B	0.970903	0.878608
DTX3	0.655346	0.679553
CERKL	1.36579	0.0385738
MXD4	0.298707	0.980839
ZMAT1	0.0309868	0.99454
ZBTB42	0.545112	0.988614
DSN1	0.153265	0.998866
AVIL	0.0662767	0.991623
ZFHX2	0.616142	0.626481
ZNF428	0.0583131	0.974922
ZKSCAN4	0.140967	0.971055
TRIM62	0.251567	0.933495
CAMK2N1	0.370496	0.839595
AIFM2	1.04024	0.648156
TNFSF11	-0.0303309	0.988614
SRGAP2C	-0.59381	0.519767
LAMA3	-0.964881	0.438687
IQSEC1	0.518903	0.897891
SPP1	-0.622275	0.893641
BCKDHB	-0.0513978	0.980839
KIZ	0.724783	0.706476
PLEKHN1	0.0155709	0.978388
SHC4	-0.31844	0.891185
F8	-0.0413218	0.99454
FAM110C	0.595601	0.893641
ADARB2	-0.0208548	0.997117
RBL1	0.148947	0.979145
TEC	-0.0220717	0.978008
RXRA	0.568867	0.933123
FBXO32	0.0900817	0.979145
ABCB10	1.11215	0.535201
PWWP2B	-0.543545	0.854205
CCDC189	-0.304038	0.881099
CYSLTR2	0.258517	0.995166
CENPF	-0.027972	0.998103
TDRD7	1.05415	0.829641
CHTF8	0.102901	0.984823
ZC3H11B	-0.0331661	0.974508
MYH3	-0.170214	0.980246
ULBP1	0.344694	0.979145
SLC1A4	0.841619	0.81787
PIAS3	1.28886	0.563377
RCCD1	0.261072	0.957922
DERA	-0.0300101	0.998103
GRINA	0.207809	0.964608
AGRN	0.10311	0.982513
FAM160A1	-0.700176	0.690402
DDAH2	-0.270897	0.974026
TCEAL8	0.922806	0.895633
RPS6KA2	-0.0204267	0.940814
FKBP14	0.638166	0.776501
ZNF75D	0.469421	0.933123
SHB	-0.649749	0.602757
EFCAB7	0.406338	0.893641
BCAP29	-0.172446	0.815157
CLCN5	0.329961	0.974922
MYO1F	0.103122	0.980673
L2HGDH	0.554225	0.882604
TMEM14A	-0.249005	0.890048
CCDC88A	0.185181	0.997117
ZNF510	0.093259	0.987768
WBP2NL	0.293565	0.956747
CCL22	0.0246802	0.848635
ZNF254	0.0106462	0.988614
ACSL6	-0.818109	0.614443
ST3GAL3	0.198263	0.978008
GRIN3B	0.534354	0.946343
C3orf33	-0.134286	0.913788
AGAP6	0.0434622	0.981696
CCDC17	-0.805071	0.817032
IRGM	-0.621978	0.881675
RHOV	0.123833	0.991623
TJP3	0.343441	0.987768
PRSS12	-0.432888	0.928556
CHEK1	0.655303	0.843463
OGFOD2	-0.437457	0.643534
ADGRL1	-0.0970169	0.945345
CD302	0.573161	0.803963
ZNF738	0.902568	0.465488
AGAP3	0.189049	0.976427
CARF	-0.0393745	0.976528
ADAP1	-0.166417	0.953775
AVEN	-0.293749	0.956747
TMEM218	0.792111	0.79085
TRIP6	1.07684	0.87591
NPIPB15	-0.115696	0.956747
BRCA2	1.09132	0.11132
FAM111A	0.33669	0.99454
TGM5	-0.869479	0.582828
JAKMIP3	-0.319194	0.949899
SPDYE5	0.271486	0.962719
THBS3	-0.234287	0.995166
ZNF213	-0.141721	0.957922
ZBTB7B	0.0980672	0.981696
RHCE	0.367592	0.910676
PRKCZ	0.515962	0.979812
SGPP1	0.926984	0.473625
ZNF444	0.301029	0.995443
CHRM3	-0.244371	0.878608
UNC119B	0.654754	0.809383
NTRK1	0.52775	0.966408
SLC46A1	0.585972	0.893641
TFDP2	-0.118398	0.933123
STK11	-0.077331	0.995279
PPP1R35	0.252749	0.940814
IRF5	0.868583	0.707178
PYCARD	0.00266427	0.978008
LIPT1	0.510323	0.933123
ANKRD26	0.128358	0.991623
NDUFA7	0.354558	0.909119
SLC9A3	-0.333482	0.679553
ADORA2B	-0.753501	0.850703
NRP1	-0.824908	0.304775
CD24	-0.893361	0.519767
INPP5A	-0.069324	0.912884
SLC2A9	0.19785	0.983105
AACS	0.827839	0.761307
GNAT2	0.369454	0.930033
BMP8A	0.082305	0.998103
DDR2	0.118334	0.994054
SPAG16	0.869213	0.49018
THEM5	0.226234	0.929264
ZNF429	0.756817	0.433325
BDH2	-0.0719794	0.906649
MAPK9	0.894677	0.315163
TM7SF2	-0.0860942	0.957922
RGPD8	0.0891607	0.956666
ATP6V1E2	-0.2763	0.949899
[truncated: 9,016 more rows]
