# Supplementary material for: FCRL3 is an immunoregulatory receptor that restrains the activation of human memory T lymphocytes
Source: J Exp Med. 2025 Oct 15;223(1):e20242474. doi: 10.1084/jem.20242474 (PMC12524113; doi:10.1084/jem.20242474)
Supplement: Data S2 — shows shotgun proteomics of CD8+ T cells, FCRL3+ versus FCRL3−. [file jem_20242474_datas2.xlsx]

## Sheet: Description
	Note:
	Differential expression tests were performed by applying the PAIRED Student's t-test on imputed Spectronaut Intensity (SN).
		log2FC:	log2 fold change between the two given conditions; Ex: if log2FC A-B = log2FC Intensity A -log2FC Intensity B > 0, then the protein is more expressed in A compared to B.
		adjpval:	adjusted p-value (FDR-controlled Benjamini and Hochberg multiple test correction)
	Protein imputation:
	Protein-level imputation is performed if there is a minimum number of detections in at least one group.
	If there is at most 1 non-zero values in the group for a protein, then the remaining missing values are imputed by a left-censored method (Gaussian draw).
	This is done on a per sample basis, whereby one draws values from a gaussian distribution of width 0.3x sample standard deviation centred at the sample distribution mean minus 2.5x sample standard deviation.
	Any remaining missing values are imputed by the Maximum Likelihood Estimation (MLE) method.

## Sheet: Imputed Values
Protein	DonorA FCRL3-	DonorB FCRL3-	DonorC FCRL3-	DonorD FCRL3-	DonorE FCRL3-	DonorF FCRL3-	DonorG FCRL3-	DonorA FCRL3+	DonorB FCRL3+	DonorC FCRL3+	DonorD FCRL3+	DonorE FCRL3+	DonorF FCRL3+	DonorG FCRL3+	Log 2Fold-Change	pAdjusted
A1BG	78.505	51.4273	279.915	1626.37	464.852	404.733	313.634	95.2209	35.8096	200.73	1770.89	694.281	370.447	337.427	-0.00629601	0.987471
A2M	1318.94	656.811	5469.06	26557	9517.99	8347.2	5656.23	1529.31	230.612	2550.56	27643.2	12503.5	7777.09	6297.76	-0.270374	0.631981
AAAS	255.265	273.092	244.216	212.22	191.992	243.696	262.198	333.488	225.549	253.023	239.66	206.499	212.184	218.106	-0.00343914	0.989049
AAK1	1220.74	1269.46	1297.34	1289.35	1273.91	1226.46	1285.78	989.19	1237.7	955.943	990.893	953.926	1058.19	1120.18	-0.28422	0.0401349
AAMDC	1.16829	1.6514	0.745205	0.732071	1.15193	0.702315	0.901497	1.72157	2.75823	1.6162	1.85183	2.94964	0.919834	1.21622	0.847559	0.0386707
AAMP	96.646	89.0286	74.3803	36.8689	80.5222	45.5589	70.8843	91.1417	107.445	86.5403	58.7845	68.7999	78.124	77.6415	0.251508	0.34637
AAR2	1040.89	743.163	802.18	854.486	1173.78	845.253	884.537	1086.91	1005.78	801.953	891.613	1075.87	778.531	731.406	0.00591282	0.976461
AARS1	902.951	964.515	865.211	812.044	839.873	894.09	974.603	853.677	1094.26	996.405	880.178	922.19	954.055	999.596	0.0980176	0.168066
AARS2	143.092	136.912	137.834	127.262	76.8115	121.404	89.998	140.861	129.43	113.595	122.198	100.182	100.945	100.688	-0.0232069	0.907429
AARSD1	124.104	121.248	80.0351	132.859	118.503	83.8062	121.025	147.76	103.385	100.365	119.266	133.447	78.7353	128.83	0.0520089	0.766028
AASDHPPT	234.472	200.087	199.407	156.464	241.142	248.656	146.25	270.384	176.177	285.219	171.78	201.147	196.145	190.816	0.0647094	0.809607
AATF	115.241	111.799	151.35	146.057	162.162	129.828	141.788	96.7254	116.161	124.944	104.107	95.9992	122.852	128.249	-0.277623	0.165972
ABAT	119.855	73.8197	142.423	77.1856	80.0799	60.4231	44.1872	125.858	86.9098	125.758	79.1533	69.4314	45.9913	43.0172	-0.0679274	0.68155
ABCB1	184.491	152.045	275.903	231.864	100.568	153.144	126.868	116.254	63.884	108.526	113.743	71.3538	43.6693	76.7207	-1.04597	0.0328
ABCB7	59.2243	71.7876	52.2139	55.9588	49.9053	53.1684	43.5116	71.0065	48.3793	48.6481	75.2369	31.4048	56.0676	35.1125	-0.126226	0.706097
ABCC1	111.329	144.386	66.4084	60.5043	38.7643	67.195	84.7458	88.1755	84.7654	69.3356	78.9942	45.7472	83.9797	63.0806	-0.0747328	0.835807
ABCD3	170.417	125.45	163.711	76.8027	141.799	98.5909	90.1831	153.576	145.021	130.751	152.49	106.904	63.4565	46.7627	-0.180932	0.720103
ABCE1	485.924	445.877	448.148	396.324	409.701	460.976	378.387	392.506	410.889	341.374	398.925	408.631	379.178	415.212	-0.137244	0.331311
ABCF1	722.789	703.749	694.913	688.174	620.768	709.764	528.65	746.341	693.407	744.141	662.967	614.11	685.825	617.166	0.0325858	0.682686
ABCF2	356.856	381.095	379.684	495.566	475.386	453.88	354.052	314.864	340.156	305.197	390.815	296.655	257.756	358.097	-0.354634	0.119143
ABCF3	186.696	221.341	167.384	129.115	157.641	189.966	184.257	175.437	224.227	220.591	167.944	171.938	192.751	177.133	0.113693	0.438179
ABHD10	560.533	557.776	538.977	510.864	459.089	478.357	485.552	548.927	497.95	485.053	612.807	470.692	476.213	470.086	-0.0143757	0.905554
ABHD11	23.794	22.6248	20.1735	13.1585	25.44	12.2492	13.7466	10.6337	23.808	17.2902	11.8772	18.7448	19.1219	13.3628	-0.185377	0.665733
ABHD14B	2070.06	2218.69	2093.21	2572.35	1702.95	2430	1970.18	1872.52	2124.68	1713.05	2117.2	1691.35	2026.49	2233.2	-0.124042	0.324838
ABHD16A	111.366	135.238	117.071	127.543	101.89	132.969	97.2194	168.336	118.368	164.655	148.095	122.475	86.3391	111.605	0.136139	0.681932
ABHD17A	102.564	88.6655	66.2082	98.81	65.9461	69.2073	49.6065	92.1208	70.3641	96.5377	74.2075	70.0652	84.1947	35.5576	-0.0668042	0.832844
ABI1	330.881	277.966	363.959	438.221	478.826	277.294	527.522	250.446	342.35	374.536	381.712	288.875	328.693	361.901	-0.18378	0.538761
ABI3	1389.96	1562.75	1465.64	1719.87	1515.05	1450.24	1341.45	1776.49	1689.52	1647.22	1423.29	1501.9	1664.83	1653.74	0.121486	0.4336
ABLIM1	238.931	246.285	292.349	235.344	203.861	231.427	289.867	175.044	216.311	295.154	215.416	137.817	170.21	199.884	-0.327751	0.079111
ABR	309.308	423.263	282.207	249.137	285.217	334.085	353.65	355.765	387.996	310.836	314.947	367.612	374.594	369.883	0.164275	0.180335
ABRACL	5746.43	4587.76	5004.59	3597.79	3655.18	4351.75	3752.49	3716.48	3188.68	3638.12	2735.83	3630.47	3212.07	3911.93	-0.342371	0.097798
ABRAXAS1	96.3821	106.607	94.1863	79.0271	102.281	101.401	101.788	105.54	113.745	112.865	90.2436	111.363	103.692	104.75	0.124757	0.0709847
ABRAXAS2	429.639	584.927	461.589	388.116	478.68	482.808	375.867	536.807	511.932	565.666	388.39	439.637	400.47	521.867	0.0720411	0.761092
ABT1	199.949	260.804	210.793	178.205	137.096	213.086	204.563	235.94	186.164	251.721	168.342	177.9	181.871	167.959	-0.0301161	0.912047
ACAA1	179.179	175.201	172.991	120.633	143.808	166.137	167.262	180.621	179.628	147.425	128.484	140.526	168.106	135.645	-0.0586821	0.606458
ACAA2	6282.7	5076.48	6750.89	6435.36	6360.34	4967.21	3752.18	7264.09	4846.7	5280.14	5007.75	6532.25	4985.62	5159.58	-0.0100641	0.968503
ACAD8	593.085	656.796	631.362	522.2	223.234	509.329	526.866	537.599	683.59	637.887	500.709	391.451	577.972	380.894	0.0564017	0.865635
ACAD9	221.382	232.294	234.205	172.69	214.004	179.825	176.618	231.456	252.149	223.571	245.574	190.941	258.318	192.476	0.157934	0.413632
ACADM	2111.33	1478.89	1241.94	1948.83	2578.81	1925.1	1707.83	1766.75	1235.67	1221.36	1650.76	1997.86	1569.7	1558.24	-0.224974	0.0395607
ACADS	1283.43	1175.51	960.428	1358.92	961.387	605.487	1208.62	1248.89	1198.33	1004.29	1366.51	918.672	617.251	1160.91	-0.00501041	0.905554
ACADSB	559.422	696.544	598.238	614.134	495.39	513.167	499.943	540.557	611.518	536.814	568.452	527.838	533.364	530.275	-0.0389897	0.67351
ACADVL	1455.39	1451.56	1508.38	1408.3	1410.66	1658.61	1220.01	1587.71	1388.52	1430.44	1378.51	1327.04	1701.77	1350.44	0.00707761	0.931574
ACAP1	1520.34	1624.06	1587.22	1455.43	1340.35	1562.06	1590.74	1596.33	1277.63	1347.06	1289.6	1491.21	1357.95	1748.9	-0.0854813	0.576751
ACAP2	451.586	495.633	453.738	464.006	477.29	410.416	424.964	503.893	500.338	428.299	447.218	444.788	418.515	427.365	-0.00429819	0.953752
ACAT1	4251.1	4084.91	3275.81	3660.7	3832.99	3360.25	3248.83	4606.75	3553.61	2478.39	3867.82	3465.6	3374.88	3189.6	-0.0819707	0.549126
ACAT2	643.596	788.397	729.193	579.152	530.14	690.407	789.751	815.371	734.577	667.957	548.711	708.185	631.382	825.375	0.0553322	0.77148
ACBD3	262.768	274.481	261.451	305.079	278.08	235.178	293.133	301.703	292.52	276.264	291.381	264.237	242.862	243.988	0.0017662	0.990363
ACD	78.2215	72.5129	62.3462	30.7346	36.8642	49.0635	58.0576	85.7922	78.3622	92.6494	62.5806	48.14	55.8747	45.9715	0.296907	0.337013
ACIN1	1506.32	1642.36	1497.59	1855.76	1848.64	1541.56	2008.54	1581.91	1711	1574.68	1657.11	1737.85	1685.88	1842.26	-0.00656152	0.946652
ACLY	1975.03	1961.45	1429.15	1864.63	1859.15	1901.69	1681.26	2255.76	1699.98	1520	2125.53	2069.68	1831.37	2080.9	0.0958932	0.452469
ACO1	1080	1139.82	1165.45	1126.24	983.022	1134.41	1139.42	957.072	1110.36	1082.38	1056.52	1219.81	1134.05	1257.77	0.00606859	0.967152
ACO2	6010.07	6248.91	5897.28	6465.71	7212.71	5965.84	4985.81	5920.54	6113.22	5399.04	6463.94	6339.35	6258.23	5321.24	-0.0291873	0.716799
ACOT1	250.182	253.757	90.654	103.755	179.379	143.222	176.93	306.642	212.397	62.7824	141.126	239.204	216.147	171.775	0.131002	0.692801
ACOT13	457.764	744.3	722.213	755.966	347.447	142.328	318.938	246.627	413.465	159.643	414.504	341.279	274.554	311.631	-0.556616	0.438179
ACOT7	289.938	105.581	102.624	74.9625	147.679	179.146	130.627	215.963	121.876	107.741	124.505	83.7991	139.58	106.51	-0.126815	0.759183
ACOT9	614.466	690.448	610.242	702.066	714.8	649.425	505.379	777.805	691.781	720.108	769.42	946.552	763.088	684.893	0.255742	0.057985
ACOX1	86.0879	18.7241	58.0588	103.219	220.95	116.93	116.201	84.3192	56.8399	60.4824	143.343	84.7142	73.4391	74.4961	-0.0843778	0.917555
ACP1	2556.71	3067.67	2696.17	3302.97	3066.6	2817.97	3310.31	3136.55	3121.22	2403.42	2631.74	2886.95	2672.69	3038.47	-0.0658283	0.662462
ACP2	330.407	497.093	374.162	252.042	343.385	356.614	346.123	415.472	651.781	580.983	300.139	577.319	429.639	506.284	0.453592	0.0304191
ACP6	157.285	199.037	275.979	60.9288	195.968	165.659	152.077	58.4862	213.238	234.606	93.3006	88.602	93.6981	179.133	-0.382634	0.501167
ACSF2	59.5193	52.7366	45.1204	40.2474	56.0364	35.7968	55.8051	73.7723	68.4709	68.5562	60.1996	71.815	66.0746	49.8494	0.421448	0.0986239
ACSF3	298.332	331.865	342.987	266.705	360.741	307.303	211.947	239.316	324.579	335.358	215.1	220.085	284.558	151.275	-0.286156	0.134996
ACSL3	283.711	317.721	300.783	212.52	292.349	243.097	181.653	309.871	302.775	288.213	257.802	244.061	274.156	234.183	0.0791819	0.641605
ACSL4	229.85	234.988	217.467	193.942	216.309	197.417	183.077	249.981	196.489	216.255	195.754	242.886	202.032	201.632	0.0297334	0.799365
ACSL5	304.354	268.319	238.546	162.077	275.19	222.138	196.486	444.718	278.759	287.006	336.564	241.593	271.309	261.727	0.348213	0.226122
ACSS1	414.343	411.234	372.827	372.645	372.005	430.631	303.271	551.309	428.674	451.98	425.849	486.071	429.182	340.031	0.212613	0.0893825
ACTA2	10143.9	9433.2	10237.5	9574.24	9859.61	9504.29	10050.4	11858.1	12351.8	12417.8	13735.5	10857.9	9891.53	11744.1	0.262117	0.0565227
ACTB	68108.8	61078.3	67145	72589.5	97801.6	53801.4	75655.2	70246	60984.5	70748.5	79602.8	71050	56181.6	73324.8	-0.027553	0.87087
ACTBL2	26105.4	25097.4	22380.2	31532.3	28385.2	32553.7	38579	28920	21768.4	31743.2	28976	29286.9	29548.6	26029.4	-0.0482306	0.864546
ACTG1	7361.32	5585.76	8871.96	12755.4	17854.2	6490.82	11054.9	6296.53	8056.43	9122.38	11908	9230.37	8951.84	6393.31	-0.147729	0.747602
ACTL6A	1413.63	1416.5	1248.85	1536.39	1877.39	1439.49	1735.28	1509.06	1407.11	1453.4	1691.03	1820.95	1494.22	1749.06	0.066151	0.319904
ACTN1	618.022	534.195	692.779	629.668	608.161	742.848	626.012	339.285	426.62	837.387	513.414	280.817	322.402	248.635	-0.694533	0.125151
ACTN4	17323.1	17626.5	17442	19765.1	18518	16102.2	16613	22476	16480.3	17241.1	18507.1	22911.7	17465	17440	0.0945055	0.497756
ACTR10	29.5877	41.2147	28.3906	32.0503	29.1396	32.5476	29.0366	29.884	35.5304	24.201	29.8848	28.572	33.4164	30.7169	-0.0628886	0.491874
ACTR1A	1269.77	1350	1112.69	877.106	1298.04	1087.32	1100.19	1345.28	1440.54	1139.73	866.179	1108.37	1000.39	1142.72	-0.014264	0.888108
ACTR1B	733.122	716.66	512.154	789.188	647.911	749.981	797.72	690.437	674.453	501.143	686.925	545.35	794.279	868.923	-0.0640231	0.531561
ACTR2	18188.1	17542	15900.2	15362.6	18648.3	15604.3	15229.4	21892.3	17983.7	17962.5	18309.8	18970.1	15141.6	17158.3	0.126534	0.159676
ACTR3	16636	16937.5	14592.1	15517.4	17295.9	15708.1	18489.6	19853.9	17026	14987.6	16441.9	17813.2	15564.5	18584.2	0.0601912	0.365902
ACTR3B	3512.9	3822.44	4466.84	6486.62	6209.6	5165.6	6560.18	4380.39	3458.61	3180.22	5071.12	4350.99	4475.88	7464.59	-0.172113	0.469836
ACTR5	48.119	60.5794	43.1969	47.8661	47.6449	46.4928	54.2907	43.0122	51.2065	48.5188	46.7487	34.4187	43.0601	44.7532	-0.161332	0.270813
ACTR6	42.0337	43.6462	37.0228	117.272	77.6386	33.2468	43.8736	29.8683	45.4005	37.225	66.6274	42.3417	44.3284	25.925	-0.351798	0.340242
ACTR8	19.5667	25.9597	35.7037	34.0855	38.0471	37.1786	35.2897	46.5158	35.08	36.4003	33.1986	25.6584	40.9719	27.8135	0.128841	0.788301
ACYP1	334.04	402.474	327.319	437.255	447.683	341.55	467.709	222.986	368.873	276.565	381.443	235.115	315.249	380.743	-0.355776	0.119953
ACYP2	121.135	265.985	138.512	156.592	323.886	203.25	45.9705	229.506	121.11	190.77	156.003	196.616	197.981	77.9043	0.0351829	0.956062
ADA	1330.36	1158.52	1351.94	1592.55	936.626	1225.56	1334.02	1270.87	1154.5	1110.14	1384.14	1030.54	1186.23	1385.76	-0.0588504	0.597009
ADA2	395.926	558.209	501.164	444.057	473.587	589.386	603.797	590.425	618.393	685.293	718.054	499.106	671.474	859.072	0.377369	0.0661302
ADAM10	353.377	272.08	460.394	421.437	396.357	387.106	258.136	357.274	238.81	336.292	363.111	285.984	249.62	218.962	-0.311672	0.0820155
ADAP1	105.553	129.29	96.2727	146.974	112.051	89.212	69.6245	185.207	173.457	132.378	231.084	175.822	152.311	111.245	0.635031	0.00842556
ADAR	1011.26	998.917	1007.46	949.873	977.289	1026.51	806.372	1030.52	970.228	1085.86	991.349	1036.16	1030.64	941.57	0.0669658	0.281594
ADARB1	89.2748	71.6284	76.4677	70.379	82.0117	74.2235	75.761	57.2519	82.3155	107.606	74.422	78.2752	88.9075	93.8308	0.0906965	0.762268
ADD1	1606.44	1675.09	1632.85	1776.14	1593.96	1470.96	1886.1	1492.86	1576.7	1536.27	1751.23	1754.29	1724.25	1722.83	-0.00923081	0.938599
ADD3	596.123	579.443	570.456	660.793	688.942	580.447	615.287	575.449	525.675	565.908	709.858	524.458	595.109	582.758	-0.0765085	0.524599
ADGRE5	515.821	458.625	554.752	613.433	511.125	417.437	639.566	532.527	378.548	494.035	533.819	445.949	452.816	557.936	-0.12501	0.24151
ADGRG1	31.2652	63.0033	21.436	37.5453	24.2201	28.6104	28.4369	115.208	78.6473	42.0819	97.7205	67.3068	63.1238	40.3407	1.09649	0.0395607
ADH5	4896.7	6260.99	5959.49	5869	8636.82	5804.04	7266.24	4596.46	5899.94	5347.43	5477.73	5982.3	5620.37	7867.03	-0.127777	0.370935
ADK	1025.29	1254.38	995.11	946.965	862.19	897.407	888.497	696.005	801.285	653.571	576.716	663.114	655.096	920.955	-0.472636	0.0462429
ADNP	136.072	140.867	146.965	138.38	146.561	115.897	144.954	135.166	145.688	140.601	141.154	127.132	131.878	126.124	-0.0308423	0.786492
ADO	260.409	270.928	331.836	356.922	378.128	287.017	299.739	328.891	250.076	409.98	386.596	360.365	356.35	267.867	0.103163	0.529331
ADPGK	175.23	167.586	178.338	201.627	171.526	190.072	122.028	145.429	129.558	151.11	148.902	111.644	146.67	154.919	-0.280825	0.204322
ADPRS	375.954	398.607	359.123	392.026	359.534	370.826	427.618	371.897	428.637	369.83	394.939	463.434	420.182	416.752	0.0930816	0.365902
ADRM1	481.552	608.431	437.955	760.599	373.503	405.846	305.65	449.399	490.234	396.862	465.008	511.867	548.73	305.106	-0.0537288	0.875705
ADSL	654.558	619.859	580.527	699.948	832.652	634.987	574.901	471.125	531.931	538.479	585.543	477.484	493.623	503.424	-0.345453	0.0770374
ADSS2	1704.65	1578.51	1501.94	1619.87	1859.51	1764.81	1705.61	1859.61	1483.41	1700.31	1717	1857.36	1751.75	1941.59	0.0676331	0.374458
AFF4	14.6641	7.86739	9.97483	10.6013	9.78864	10.4915	12.7493	9.79175	9.42682	26.2667	15.7381	10.2829	8.99291	8.56984	0.131536	0.818132
AFG3L2	550.567	633.078	567.14	465.258	481.511	513.788	422.966	534.894	507.486	554.48	607.358	362.223	442.08	451.955	-0.0772359	0.720103
AFM	55.4068	42.2431	166.666	912.305	399.612	267.443	176.227	97.3384	20.065	92.8938	867.882	414.871	223.644	177.253	-0.196001	0.693393
AFTPH	241.012	311.352	193.662	199.873	172.168	182.069	204.516	242.528	254.472	162.079	204.297	253.725	217.204	228.711	0.0668675	0.78083
AGA	427.695	748.197	536.979	618.19	351.497	324.692	477.874	495.274	1196.66	500.807	416.583	335.744	491.144	457.862	0.0983307	0.780848
AGAP2	399.873	410.477	497.023	381.543	318.893	444.257	332.04	353.239	376.131	350.065	323.645	314.665	390.155	337.564	-0.175841	0.16813
AGFG1	322.947	318.838	339.949	351.887	308.646	313.721	327.361	257.891	337.179	285.653	291.483	310.078	248.789	289.288	-0.181837	0.141276
AGFG2	237.698	314.636	256.058	259.614	257.533	201.574	338.776	203.444	330.552	249.729	217.648	235.915	276.321	376.517	0.00530632	0.981512
AGK	1164.5	1241.18	948.859	740.947	1099.12	961.883	674.925	1937.28	1362.04	1357.12	1464.69	1479.81	1366.51	1221.62	0.594205	0.037438
AGL	473.318	459.577	440.976	417.797	522.538	500.671	481.934	541.547	555.411	580.204	542.142	632.505	661.541	572.498	0.309314	0.0104822
AGO1	520.486	589.777	612.197	621.215	526.191	574.811	530.861	577.787	599.253	599.011	602.823	536.438	552.237	561.758	0.0215061	0.720103
AGO2	177.893	187.503	211.547	130.253	177.638	201.064	198.31	173.728	182.242	214.732	168.187	151.096	205.924	163.948	-0.0226381	0.897533
AGO3	52.5074	85.7344	58.2845	66.2129	74.5452	54.4092	63.1239	62.7259	66.0978	49.1578	64.7471	71.2653	47.4078	51.9547	-0.13447	0.377912
AGPAT5	177.354	209.597	211.738	114.302	125.579	154.769	91.6982	145.005	132.702	145.018	117.851	101.55	111.141	124.166	-0.25696	0.353598
AGPS	130.987	136.119	140.552	138.601	127.101	139.333	126.879	130.505	126.637	108.571	154.704	98.7207	120.726	109.77	-0.157671	0.257997
AGT	83.3618	47.5786	302.336	1515.86	581.265	479.315	297.393	136.586	62.3656	163.47	1781.03	760.698	508.807	295.726	0.13063	0.750124
AGTPBP1	21.0835	113.795	47.3242	30.1099	17.6346	22.8141	10.6182	77.0262	32.8591	43.2966	55.2384	34.9241	48.1363	16.4381	0.502541	0.572995
AGTRAP	225.972	155.115	229.822	213.847	312.3	237.033	138.819	419.226	259.12	461.009	435.233	375.465	256.948	176.913	0.627618	0.0577277
AHCTF1	206.074	209.515	222.832	185.113	194.429	194.301	143.718	223.474	225.636	225.541	187.041	175.422	194.376	145.377	0.0178545	0.801459
AHCY	2635.01	2632.44	3155.3	2761.27	3342.66	2715.94	2883.77	2075.11	2344.03	3276	2493.02	2389.26	2559.51	2555.65	-0.1928	0.144291
AHCYL1	366.903	409.362	338.74	497.352	410.29	373.02	434.105	342.597	325.133	313.049	375.667	376.906	350.603	401.834	-0.181877	0.085197
AHCYL2	54.8111	64.9422	46.4635	55.9531	67.5027	40.878	22.7468	27.2313	38.5872	18.8891	40.4515	30.6951	15.1681	27.7742	-0.829421	0.085197
AHDC1	17.8804	14.7515	53.3136	161.321	53.8536	11.6529	10.0039	22.1747	8.09602	26.5403	135.809	76.0817	6.86838	5.61875	-0.415157	0.348198
AHNAK	17227.2	23894.6	18441	24558.1	18776.4	16679.9	25443	16553.4	18417	12508.1	19843.7	23995.6	19941.1	24722.4	-0.104394	0.695901
AHSA1	925.755	786.65	835.983	898.823	717.056	851.912	947.711	851.267	767.172	883.766	905.12	902.225	765.96	879.489	0.00046498	0.997377
AHSG	690.839	501.443	637.913	1105.48	638.353	427.096	1189.19	773.205	743.372	1042.84	1843.06	832.915	542.118	1111.43	0.401044	0.0937942
AIDA	193.712	236.345	193.622	229.367	130.883	122.278	241.72	207.902	249.145	185.277	155.631	202.346	223.179	194.853	0.105804	0.79447
AIFM1	2214.64	1919.34	1931.19	2287.82	2302.01	2006.57	1535.74	2301.65	1905.91	1986.69	2074.46	2061.85	1847.04	1921.41	-0.00144645	0.993584
AIMP1	1316.91	1129.23	1326.99	1561.21	1334.8	1577.7	1385.42	1193.29	1185.31	1135.03	1349.92	1136.72	1359.32	1195.71	-0.166664	0.0709847
AIMP2	623.753	639.618	639.388	509.921	449.321	716.907	588.38	631.68	535.315	583.73	554.988	497.976	567.146	578.931	-0.065843	0.645557
AIP	3709.97	3696.7	3357.25	4816.55	5081.37	3659.32	4426.92	4047.13	3960.56	4013.13	4540.76	4549.75	4337.26	4381.57	0.0668947	0.583427
AK2	5133.2	5347.51	4478.38	6351.47	6485.86	4961.09	5381.57	5494.8	4966.31	4175.56	6622.47	5211.44	5248.67	5842.37	-0.0235724	0.861576
AK3	796.596	1023.84	658.241	621.657	830.73	727.337	683.651	828.684	702.119	558.6	706.73	796.058	747.535	834.054	-0.0391555	0.869102
AKAP11	90.9419	90.498	49.4552	37.9451	48.6152	36.7234	62.4778	91.6548	84.1552	88.3062	76.1316	78.9105	36.4189	70.3547	0.372215	0.266436
AKAP13	345.991	397.629	341.762	315.56	352.326	334.424	340.495	354.473	357.319	320.085	325.073	364.737	358.541	334.407	-0.0066537	0.930249
AKAP17A	13.7823	9.6705	9.8638	9.48743	30.0496	6.00961	6.57438	9.16711	10.3817	7.05479	7.50573	10.4664	5.01753	10.3892	-0.347026	0.485009
AKAP8	268.044	257.756	313.625	268.221	268.087	241.449	254.409	223.577	273.516	291.291	233.244	273.996	256.831	240.389	-0.0636387	0.541873
AKAP8L	199.785	176.378	164.486	176.238	202.391	163.766	166.683	176.246	168.853	202.829	166.406	178.917	203.195	174.954	0.025565	0.885845
AKAP9	150.076	179.748	182.047	150.298	118.514	145.947	134.263	140.042	172.816	145.199	145.764	149.469	160.561	146.055	0.00955295	0.956864
AKNA	380.339	332.04	395.814	495.515	438.145	476.691	386.546	461.693	329.245	438.413	508.748	493.851	554.148	513.502	0.178936	0.108395
AKR1A1	2147.12	2220.46	2236.75	2033.76	2245.5	2118.34	1956.93	1840.04	2134.97	1661.17	1698.22	1908.42	1868.22	1835.3	-0.21102	0.0536145
AKR1B1	3465.68	4326.22	3997.32	4003.43	4595.96	3614.03	4259.78	3356.64	4343.58	3364.06	4466.22	3578.73	4035.06	4256.97	-0.0477491	0.764834
AKR1B15	783.888	626.274	697.359	555.547	401.862	475.223	342.653	555.632	854.356	880.331	827.525	635.022	549.752	408.176	0.283613	0.306343
AKR1C3	25.9195	34.4007	21.9668	40.0686	62.5979	25.5155	5.80465	27.6534	43.3527	77.4052	24.2974	27.647	29.7736	13.008	0.24719	0.769351
AKR7A2	2635.88	2834.97	3091.25	2748.1	2082.63	2445.65	3356.12	2461.28	2865.99	2895.37	2306.12	2022.56	2447.71	3285.15	-0.0717756	0.277982
AKT1	261.021	289.675	258.246	275.731	258.966	255.963	268.267	339.229	311.781	312.079	274.57	298.093	258.498	261.223	0.132872	0.245737
AKT2	76.0629	59.3766	70.676	59.5155	27.172	57.8179	54.1929	80.8175	59.1077	89.1618	98.1757	53.7287	22.4857	31.5873	-0.00278119	0.997252
AKT3	51.3229	12.9346	14.6002	230.301	156.608	15.7895	70.3998	12.1198	50.8968	50.1623	47.6435	61.7413	79.8288	41.4162	-0.0526779	0.976663
ALAD	687.102	703.759	634.5	652.043	612.888	767.983	822.322	643.389	648.196	820.094	653.81	589.489	623.177	787.905	-0.036955	0.825348
ALB	45042.7	31158.2	126829	490313	225745	167159	132792	55360.1	27513.4	101813	462405	263987	146432	147943	-0.0132506	0.946652
ALDH16A1	423.781	429.811	480.926	479.576	447.952	480.335	349.948	552.702	367.349	565.567	466.867	528.056	413.443	430.292	0.0958479	0.619852
ALDH18A1	487.04	492.451	391.856	345.104	390.791	386.59	294.049	476.995	514.346	399.686	411.531	490.974	425.468	363.544	0.155539	0.147737
ALDH1B1	344.282	419.356	225.823	359.99	411.153	404.685	300.979	399.482	315.634	235.22	383.911	324.719	489.993	260.777	-0.045017	0.842097
ALDH3A2	119.864	152.598	115.532	132.24	99.5841	100.092	98.8664	193.965	214.524	198.308	229.287	127.922	135.928	107.345	0.525821	0.0354417
ALDH4A1	28.7374	24.2468	37.3758	41.6402	42.9167	30.7508	17.9138	47.4872	30.9661	41.8578	36.3083	41.4437	27.4239	22.1028	0.161543	0.511954
ALDH5A1	384.915	503.095	589.664	506.896	343.423	422.127	431.501	313.095	520.492	524.348	491.517	399.364	480.575	404.791	-0.0214427	0.893005
ALDH6A1	676.234	807.425	824.919	780.439	759.995	701.154	665.8	557.028	768.6	717.677	750.128	595.721	613.426	614.123	-0.181384	0.0573709
ALDH9A1	4385.33	7103.11	6485.86	7711.87	9104.06	7782.73	8454.08	5032.5	7260.12	6988.96	7646.18	8388.33	8372.76	9071.67	0.059227	0.430442
ALDOA	23176.4	22000	21251.9	25647.8	20441.2	19095.1	22243.8	22817.1	23922.4	18291.4	24613.8	19375.3	19875.4	22926.7	-0.0219054	0.806472
ALDOC	744.395	700.362	798.902	1068.69	871.021	809.87	1055.61	560.459	824.011	769.341	896.453	547.025	709.986	789.468	-0.251851	0.236092
ALG1	32.6882	12.0695	25.851	10.8212	8.92576	7.82303	6.51932	15.2466	10.5326	12.1803	7.16804	9.59326	9.06803	15.394	-0.202855	0.763611
ALG12	241.124	180.839	186.193	97.333	95.1992	68.3806	108.513	102.509	266.9	80.3311	71.2482	112.645	155.28	75.3882	-0.204966	0.781276
ALG2	196.771	249.365	219.316	201.462	218.251	133.249	168.15	150.889	218.277	198.225	188.697	105.973	141.784	184.189	-0.233814	0.419337
ALG5	199.942	232.327	197.526	128.713	163.602	182.576	119.633	249.393	196.439	217.502	166.992	129.735	138.451	106.667	-0.0439806	0.87087
ALKBH5	117.076	132.914	96.4544	130.77	178.077	87.4252	109.509	137.017	151.726	124.015	115.532	120.57	78.3525	117.787	-0.00197748	0.995071
ALKBH8	13.1957	5.23424	18.3676	8.15767	18.0839	10.2821	5.22981	32.8787	10.073	8.58794	16.1532	12.459	12.4151	5.16399	0.266645	0.707797
ALMS1	14.488	17.2772	12.6721	16.8626	9.38229	13.6931	13.8156	14.5183	17.7128	9.89961	5.55552	6.2731	9.29358	17.1643	-0.392273	0.391281
ALOX5AP	864.162	946.268	1082.16	1727.06	4150.24	1076.65	1736.02	440.872	393.242	742.724	899.458	510.309	551.768	1189.78	-1.17932	0.0863717
ALYREF	1170.04	1246.01	1277.63	1302.73	1262.65	1337.81	1005.92	1130.83	1099.69	1184.86	1276.45	1233.35	1154.51	1000.71	-0.088786	0.143734
AMBP	317.221	290.246	557.191	2223.67	1038.22	870.3	761.725	292.315	238.358	597.728	3173.72	1433.02	841.869	716.77	0.0773858	0.753361
AMDHD2	177.594	253.474	210.123	125.272	113.943	216.738	166.562	190.15	260.73	217.622	126.359	161.144	227.324	155.936	0.0965796	0.490621
AMPD2	455.177	416.439	615.958	616.787	526.927	570.603	540.297	407.984	342.143	386.835	418.327	377.2	346.205	441.365	-0.452512	0.035937
AMPD3	153.776	124.038	197.066	240.046	174.503	134.483	135.871	100.367	170.527	153.787	139.867	124.581	128.271	112.969	-0.302003	0.308594
ANAPC1	136.778	168.348	141.522	124.948	150.851	140.018	179.111	146.099	137.802	148.596	129.102	118.243	123.313	145.928	-0.129494	0.359761
ANAPC2	32.8123	26.5812	22.3749	18.4088	13.7087	10.6669	14.9744	29.3316	28.7206	18.7683	7.91549	23.7213	25.0511	18.4798	0.114993	0.86436
ANAPC4	41.3537	117.942	121.45	109.157	120.769	64.0812	80.7401	165.117	60.6055	153.513	106.502	113.177	68.0367	87.6793	0.207287	0.776528
ANAPC5	18.81	29.2757	19.8951	10.1593	12.0073	15.1419	10.3929	22.8653	20.807	23.9272	10.0761	19.2203	22.8838	13.5744	0.243315	0.399039
ANAPC7	80.3694	84.3909	81.9122	51.678	39.6711	67.4635	50.9778	96.3776	83.6699	79.0579	52.9095	69.2834	77.2473	77.5612	0.262536	0.270813
ANGEL2	26.4253	31.3116	29.4201	12.3517	8.81864	20.4132	24.2437	32.695	33.4924	24.7454	27.9215	15.464	20.3677	19.6978	0.262685	0.523299
ANK3	14.8156	9.74897	9.09446	11.9634	14.813	5.40997	16.4668	2.67515	14.756	5.35833	8.02576	7.64889	5.54752	16.5901	-0.58816	0.414369
ANKFY1	473.047	491.881	487.169	471.442	408.649	499.893	468.088	524.322	492.769	469.973	474.026	504.869	546.67	494.592	0.0886673	0.307995
ANKHD1	129.23	126.914	129.438	116.831	130.361	136.565	146.018	138.94	142.029	131.832	103.755	117.666	125.517	129.591	-0.0456659	0.683469
ANKMY2	78.3586	70.3557	64.0988	79.9287	52.4293	45.6774	52.9158	84.3031	73.2715	61.4663	70.8523	98.3056	49.7487	47.6212	0.11538	0.695507
ANKRD12	23.6048	24.0038	24.4308	29.861	23.803	20.3194	19.6007	23.229	20.6204	23.6193	24.5661	17.2546	25.013	21.796	-0.0834082	0.689516
ANKRD13A	255.258	266.518	301.178	263.733	222.99	245.645	298.32	248.26	252.31	224.661	271.151	182.186	249.016	271.559	-0.129928	0.294988
ANKRD13D	67.2504	67.1655	59.0366	63.5593	108.71	77.8836	107.223	97.1386	65.7402	75.5566	67.7474	79.893	68.7073	120.722	0.0704913	0.791613
ANKRD17	18.839	29.858	37.1643	8.7095	14.2819	14.1404	11.6997	41.4021	29.7095	11.6657	17.2907	9.77666	14.3451	7.93026	-0.0915143	0.909911
ANKRD44	1215.13	1169.98	1252.26	1386.83	1235.6	1242.55	1311.82	1314.65	1181.85	1118.75	1424.37	1369.25	1355.6	1414.17	0.0551727	0.490028
ANKS1A	8.37128	8.72701	4.49074	12.4609	4.47459	9.80634	8.68856	7.5454	11.8112	6.24121	8.29448	6.31806	4.15681	2.38728	-0.347119	0.627675
ANKZF1	478.935	156.534	393.974	177.866	206.869	274.408	185.346	565.318	248.33	424.723	284.692	244.48	247.321	116.242	0.158575	0.667869
ANO6	24.8142	23.6095	30.7172	22.762	22.1887	18.2358	34.3329	28.5942	33.2533	15.768	31.2922	17.542	23.8292	25.455	-0.0269834	0.954443
ANP32A	9745.63	9211.3	9473.21	13006.2	14973.9	10279.6	11239.2	10266.6	9257.32	9187.31	11839.5	11225.6	10486.2	10913.8	-0.0752592	0.543254
ANP32B	3016.04	2640.08	2342.59	1960.37	3071.96	2462.18	2809.56	2805.84	2504.67	2659.5	2441.99	2264.21	2264.82	2550.4	-0.0543593	0.784165
ANP32E	4899.45	5339.78	5471.49	6334.07	3701.47	5099.77	5216.9	5645.06	3853.48	4361.84	4765.02	5251.12	3608.08	4783.31	-0.160536	0.582016
ANXA1	37811.4	41399.1	35606.5	51981.3	58774.6	29812.1	42671.1	33031.3	30972.6	26178.2	33131.3	33461.9	25064.7	41268.7	-0.402613	0.0725141
ANXA11	14789.5	16340.4	13782.7	20002.4	18587.1	13083.3	17728.2	13692.4	16337.9	13259.3	17330.6	16431.6	11559.5	17597.6	-0.105893	0.1106
ANXA2	34058.9	31099.4	27433	39367.2	37076.1	29077.5	33827.7	32536.1	23851.7	22939.3	28915.2	30309.1	25843.4	30132.8	-0.25425	0.0419275
ANXA4	1649.62	1469.11	1256.36	1468.47	1423.68	1065.65	1493.64	2245	1206.99	1109.17	1491.8	1808.77	1016.94	1786.19	0.0771353	0.727852
ANXA5	11163.9	15029.8	10873.8	14571.6	11255.3	10747.3	16254	9017.45	11286.6	7621.31	10218.6	7039.08	8049.93	14285.2	-0.432333	0.0214422
ANXA6	57489.2	59783	48098.1	74092	76552.1	50187	67755.2	66595.8	58650.8	54311.2	74327.1	82173	59882.4	79454.4	0.135891	0.117286
ANXA7	3520.07	4061.64	3701.97	5045.41	5360.74	4033.77	5199.83	3853.11	4454.44	4004.44	4713.69	4514.46	4413.39	5836.51	0.0467607	0.710941
AOAH	93.8118	116.103	57.5965	119.694	146.25	101.441	23.9602	185.244	157.414	103.73	236.698	132.068	133.372	55.4691	0.673133	0.0809579
AP1B1	2357.88	2390.65	2186.67	3285.74	2888.67	2442.43	2618.78	2412.19	2116.4	2120.25	2995.04	2421.91	2404.99	2804.4	-0.071262	0.430309
AP1G1	536.059	631.212	508.953	500.404	411.292	501.427	455.805	606.039	607.893	528.052	560.971	628.451	641.305	553.11	0.226636	0.159819
AP1G2	485.661	350.538	284.937	349.505	250.385	358.025	334.088	421.653	323.001	236.829	268.518	254.097	311.924	291.018	-0.192253	0.0698025
AP1M1	379.18	357.057	358.562	342.49	366.16	343.65	290.464	398.885	350.467	337.615	384.148	352.952	328.377	311.605	0.0153921	0.851084
AP1S1	98.0179	86.7554	67.7255	91.9132	81.0195	67.9267	40.8358	103.775	115.226	82.0778	73.0691	58.9801	37.6163	55.1156	-0.0628527	0.880632
AP1S2	389.152	314.527	285.747	292.278	301.365	305.645	209.666	420.876	256.671	318.941	335.279	316.446	264.07	280.638	0.0652136	0.741035
AP2A1	870.963	828.132	809.172	901.535	889.376	966.217	954.503	789.915	797.214	905.231	976.971	960.511	944.314	1057.12	0.0438885	0.631231
AP2A2	1097.2	1099.89	1163.62	1128.51	1097.36	1092.19	1157.51	854.922	972.737	1053.76	922.162	878.069	848.696	1058.99	-0.255069	0.0256994
AP2B1	1072.89	1147.82	1040.93	1090.06	1061.89	1070.78	1075.59	993.014	996.866	1018.31	1023.08	992.172	1029.63	1094.48	-0.0810878	0.13456
AP2M1	293.053	306.899	270.255	414.802	470.121	327.604	311.446	251.627	275.864	276.004	283.519	293.944	240.733	334.981	-0.272743	0.205318
AP2S1	234.515	211.788	204.344	234.801	304.98	212.704	185.129	215.473	165.946	160.307	174.065	191.828	204.159	275.243	-0.201706	0.493617
AP3B1	713.827	641.859	699.836	884.815	643.715	737.19	755.766	730.879	642.53	605.446	767.534	691.641	646.738	728.323	-0.073887	0.430264
AP3D1	289.806	334.541	324.087	359.117	281.432	279.307	302.703	330.109	326.4	271.878	335.988	298.448	282.982	301.874	-0.0139368	0.906085
AP3M1	303.304	348.09	342.577	304.29	278.491	285.037	273.61	369.311	302.554	298.073	293.039	249.589	280.538	285.023	-0.0421982	0.766929
AP3S1	251.593	382.321	296.498	591.971	490.155	331.557	353.207	242.325	377.302	175.753	445.422	321.923	242.169	314.975	-0.351869	0.108997
AP5Z1	88.1284	111.218	68.1765	76.23	68.5899	92.8752	89.2575	85.5347	80.1571	67.0977	108.538	110.17	74.4855	74.8137	0.0116882	0.975065
APAF1	168.302	145.955	129.728	180.499	130.862	128.979	138.228	230.306	148.988	116.108	206.635	165.757	177.46	157.421	0.215169	0.194648
APBA2	43.1128	35.3396	26.5495	4.61822	28.8651	29.5935	23.0144	66.2998	35.6234	15.8425	31.4997	47.446	39.8752	27.5095	0.580291	0.467759
APBB1	87.913	79.9973	60.161	23.0226	33.9895	29.0495	47.8278	57.3694	89.3953	56.7647	21.6474	32.2875	34.3265	44.3754	-0.0813753	0.711013
APBB1IP	1163.98	1131.02	1205.29	1409.97	1427.19	1193.59	1134.11	1364.73	1209.07	1207.6	1260.84	1528.69	1141	1116.03	0.0254615	0.805893
APEH	1332.93	1266.99	1209.09	1305.84	1340.06	1331.53	1385.58	1366.89	1399.03	1288.75	1300.59	1309.49	1421.81	1405.61	0.0496566	0.275655
APEX1	11747.7	11812.6	12483	10140.5	7915.79	8818.31	10056.5	8277.58	10611.2	7903.12	8863.96	8902.81	8247.75	10521.4	-0.196457	0.360914
API5	2593.71	2912.19	2705.54	3150.36	3091.36	2888.93	2728.02	2875.11	2622.15	2719.6	3030.79	2945.02	2702.87	2974.89	-0.0131603	0.891686
APIP	299.238	243.198	399.091	340.321	450.406	279.283	303.636	268.094	221.183	350.624	239.776	389.637	343.514	220.746	-0.193979	0.310301
APMAP	4256.96	4434.79	4756.22	3960.42	5750.41	4251.96	2890.17	7170.29	5700.83	7063.71	6388.42	5066.47	5481.49	6203.6	0.522948	0.097798
APOA1	6417.94	4753.22	17365.3	74515.1	32651.1	25894.2	18472.5	6889.88	3289.83	14605.4	84238.1	39094.6	21674	19004.7	-0.0653045	0.780043
APOA2	371.72	239.154	1997.35	4126.74	1402.93	1586.99	943.113	283.458	170.46	1084.62	3277.06	1697.83	944.639	1445.59	-0.278592	0.487852
APOA4	476.512	438.503	224.478	582.633	691.58	494.684	794.573	419.675	252.49	890.534	1417.5	703.309	470.127	754.878	0.309723	0.688011
APOB	305.017	455.807	567.638	2150.65	1076.97	803.917	575.391	288.378	251.652	412.573	2687.96	1120.59	752.637	558.626	-0.16528	0.570056
APOBEC3C	242.624	199.114	185.507	173.782	206.346	186.511	144.129	298.118	262.184	275.905	231.546	201.713	215.557	168.782	0.297816	0.0698025
APOBEC3F	315.528	277.934	266.653	263.033	289.982	299.288	235.38	369.966	291.514	275.537	299.678	334.311	267.385	255.919	0.0996009	0.308942
APOBEC3G	1016.45	1022.99	970.882	1151.19	1309.05	1103.28	774.98	1533.37	1206.01	1502.79	1158.15	1448.26	1383.05	1220.22	0.370909	0.0809579
APOBR	345.028	358.871	314.17	293.792	330.529	339.481	381.261	383.614	289.904	346.953	327.805	365.453	317.036	329.309	-0.00268919	0.989254
APOC1	141.777	201.345	167.388	1136.18	998.382	211.775	176.507	140.735	108.176	182.108	1050.41	315.871	309.831	172.589	-0.291752	0.607771
APOC2	135.806	113.682	200.609	785.673	950.579	258.761	203.975	113.621	49.3229	349.038	1020.25	431.654	278.665	200.547	-0.191792	0.751695
APOC3	1715.05	2521.9	2968.01	8534.02	13887.5	5519.7	4158.01	1477.36	1364.23	6984.38	10864.7	5809.99	5007.89	3686.03	-0.155722	0.812476
APOD	1073.33	1082.66	1290.18	2273.68	1568.37	946.794	2398.28	1001.55	1361.9	1430.76	2612.48	1574.16	967.172	2013.4	0.0520659	0.740637
APOE	380.63	542.461	539.274	859.132	1536.84	711.886	606.988	350.6	322.282	865.25	1154.02	865.684	1067.14	568.995	-0.014175	0.979553
APOH	1553.37	1043.86	2386.28	3989.29	2734.09	1343.7	3719.2	1487.73	2148.17	2863.62	5314.42	2181.1	1266.79	2715.52	0.112992	0.78463
APOL1	89.5537	94.0095	74.4562	324.287	236.882	132.032	125.989	76.2589	67.3029	183.145	437.741	212.174	189.614	139.241	0.217841	0.637757
APOL2	392.13	249.278	131.625	192.593	154.069	151.959	108.271	378.033	222.836	155.397	191.571	265.153	239.839	136.753	0.256545	0.329338
APOL3	187.687	99.298	184.017	111.683	54.6186	101.581	87.0847	119.829	80.722	85.1913	102.745	49.2719	74.8737	127.584	-0.316476	0.395591
APOM	69.5602	108.263	97.8542	224.084	136.408	171.472	62.6401	4.82655	61.0256	95.4547	336.687	190.278	220.666	65.5477	-0.45931	0.716257
APOO	218.582	229.876	205.018	153.292	174.154	124.79	95.6408	288.064	172.239	199.046	143.448	132.628	140.051	156.348	0.0465571	0.893958
APOOL	127.519	126.467	158.669	112.982	149.984	134.949	119.888	164.147	130.807	184.045	156.373	117.042	129.984	129.897	0.114247	0.586365
APPL1	316.113	429.697	392.702	319.13	292.316	367.249	402.488	319.918	365.396	336.263	338.216	313.87	340.225	411.552	-0.0474494	0.669346
APRT	13716.7	14221.6	14424.1	18259.6	16303.6	16812.4	18943.4	12678.1	10201.9	12945	15747.9	13163.7	13364.8	17502.7	-0.24518	0.0473571
APTX	79.386	80.5553	53.5446	37.1269	52.2369	38.1113	35.2691	63.7145	73.3411	58.8573	39.5825	44.0519	36.2289	36.5033	-0.0704375	0.596297
AQR	546.034	543.511	494.973	415.251	443.843	461.852	450.447	525.723	513.688	477.625	448.427	456.792	427.229	448.956	-0.0217718	0.724665
ARAF	299.54	294.729	265.785	262.473	240.542	258.091	227.255	330.501	321.778	321.617	267.323	348.267	271.415	241.901	0.180958	0.160999
ARAP1	477.225	447.673	434.899	418.104	421.169	403.491	383.842	564.808	469.75	533.941	404.346	501.522	514.711	458.942	0.20303	0.080843
ARAP2	18.6836	22.3258	23.039	13.7643	18.1947	10.9681	8.04322	26.3732	23.9646	23.1552	17.392	24.9927	14.2754	28.8883	0.518157	0.245531
ARCN1	2188.09	2196.52	2100.03	2446.07	2583.33	2244.4	1885.71	2231.79	2038.47	2164.12	2293.12	2508.48	2317.67	2132.74	0.00750613	0.927638
ARF1	7594.37	7894.06	7720.14	7105.35	7898.47	6143.33	6571.36	8688.21	7401.07	6881.71	7593.76	7736.44	6082.15	8547.5	0.0523011	0.727372
ARF4	896.05	846.628	851.923	641.471	642.582	979.931	801.697	819.063	742.547	767.1	644.091	639.363	835.909	922.296	-0.0712405	0.523472
ARF5	510.644	508.834	486.849	356.7	381.262	362.482	182.297	519.45	419.655	540.197	375.992	362.025	392.229	345.127	0.133231	0.646765
ARF6	1960.71	2304.82	2073.21	1673.06	1395.8	1586.65	1188.54	2680.96	1961.77	2092.46	1601.76	1780.52	1525.9	1834.69	0.155801	0.513039
ARFGAP1	292.295	282.617	289.92	299.954	370.955	300.568	346.222	288.075	327.095	276.542	266.814	294.475	332.222	323.242	-0.0478448	0.748048
ARFGAP2	304.003	296.533	309.123	330.019	356.326	275.448	276.117	344.391	333.045	299.891	312.491	295.253	287.924	268.998	-0.00286073	0.983544
ARFGAP3	183.75	176.887	170.92	174.06	164.719	178.076	158.349	162.898	150.175	159.456	135.314	146.65	117.15	148.973	-0.247603	0.0893825
ARFGEF1	444.886	479.771	427.041	467.92	495.533	447.656	392.871	555.971	498.596	467.676	518.793	533.164	511.216	475.991	0.175878	0.0450037
ARFGEF2	121.895	178.91	135.177	128.308	125.108	114.456	132.889	166.941	163.891	162.799	118.953	131.664	163.598	126.274	0.14309	0.47414
ARFIP1	585.641	575.382	496.026	479.814	425.408	343.875	457.156	689.514	609.33	584.703	573.605	577.093	433.801	507.43	0.248395	0.0354417
ARFRP1	117.169	128.679	124.84	93.6691	58.8955	61.0982	67.0955	132.068	131.309	61.6326	105.803	72.8626	92.54	71.8629	0.0520412	0.903491
ARGLU1	1073.26	1172.95	1663.83	1557.79	860.248	604.172	1271.57	1719.13	1450.46	918.881	1567.14	492.833	829.436	1293.38	-0.0262599	0.958475
ARHGAP1	1713.22	1719.77	1844.01	1658.28	2045.47	1856.9	2352.44	1812.41	1671.7	1918.19	1987.21	2220.98	1818.57	2206.93	0.0506873	0.576261
ARHGAP15	478.588	455.472	344.902	300.47	309.523	352.842	253.104	416.577	415.805	286.049	311.612	348.174	302.058	275.349	-0.0688504	0.616214
ARHGAP17	592.896	677.151	578.741	687.28	544.877	537.35	720.677	739.578	672.976	664.127	741.743	800.419	734.658	740.408	0.237652	0.138769
ARHGAP18	61.5322	54.0243	65.3106	67.031	120.454	76.6454	52.0182	128.165	95.6872	83.2662	87.9546	113.667	99.7148	58.9617	0.443193	0.129758
ARHGAP25	1337.99	1337.21	1274.87	1693.58	2181.53	1479.4	1608.52	1883.4	1859.4	1708.21	2065.68	2187.76	2072.99	2167.01	0.37119	0.0361369
ARHGAP26	83.6137	100.838	92.7652	112.157	111.478	102.785	90.0586	105.214	102.236	129.669	132.677	131.724	119.318	114.156	0.267854	0.0439672
ARHGAP27	349.77	338.757	340.338	284.929	357.948	325.088	288.855	430.398	355.437	425.104	342.978	330.002	344.256	281.008	0.126087	0.315886
ARHGAP30	1202.89	1175.8	1190.99	1346.08	1337.08	1267.08	1242.01	1415.01	1374.95	1208.39	1176.76	1360.59	1196.54	1335.98	0.0478225	0.706097
ARHGAP35	11.242	10.1571	5.87756	5.35113	9.3256	3.29292	5.44459	12.5182	6.40649	4.43533	6.16143	4.24264	5.11919	7.50334	-0.107069	0.841111
ARHGAP4	1207.16	1313.3	1322.77	1197.84	1047.7	1260.21	1141.1	1154.3	1262.48	1168.17	1161.08	1119.23	1268.88	1166.51	-0.0298363	0.662758
ARHGAP45	2464.6	2591.31	2636.67	2710.44	3021.7	2537.16	2488.86	2775.72	2766.18	2591.1	2709.86	2741.16	2650.29	2416.84	0.0171794	0.838552
ARHGAP9	437.142	390.105	354.228	343.647	406.653	419.354	321.706	475.324	451.506	482.834	384.385	478.577	408.185	350.211	0.179807	0.115416
ARHGDIA	26756.9	33449.8	22244.3	31083.7	20895.3	19796.9	16790.6	28661.7	19034.3	20930.5	18984.8	23857.8	15165	24275.6	-0.167818	0.665407
ARHGDIB	32085.2	32684.8	29706.4	36915.1	24120.2	23014.2	28252.8	30419.5	26393.3	27310.5	31386.6	31787.6	20011.1	28624.1	-0.0750576	0.688765
ARHGEF1	5040.58	5794.01	5127.78	5154.64	6272.46	5404.64	4668.21	5565.88	5757.39	5248.79	5394.28	6167.48	5361.31	4826.77	0.0350441	0.409998
ARHGEF18	440.011	508.914	441.548	407.221	418.224	471.028	415.838	375.154	455.334	391.118	387.056	366.23	394.904	366.864	-0.180772	0.015467
ARHGEF2	276.832	336.571	267.118	255.256	325.376	257.569	184.271	311.948	265.381	279.166	250.635	295.061	286.59	256.673	0.0511109	0.808794
ARHGEF6	586.686	591.197	590.141	694.425	711.849	574.906	664.43	541.338	506.036	541.912	519.299	492.306	525.351	625.787	-0.233031	0.0922254
ARHGEF7	1121.74	1160.01	1251.5	1467.09	1199.53	1282.03	1062.43	1085.08	1173.05	1057.83	1117.77	1112.2	1126.74	1094.83	-0.131243	0.243362
ARID1A	264.997	268.592	263.008	311.621	324.504	254.08	273.431	280.447	273.634	301.757	317.367	292.632	267.164	296.896	0.0536143	0.501621
ARID1B	74.4576	61.9795	77.992	79.728	75.1697	65.3975	75.6634	64.4189	64.671	83.9298	84.3675	72.7554	76.0484	70.5583	0.0156648	0.897095
ARID2	79.4905	90.2674	68.2134	58.7043	47.4509	53.5046	74.1035	73.2046	83.9954	62.3449	51.7909	52.5305	55.7888	70.4849	-0.0569272	0.515329
ARID4A	85.3669	90.7433	90.8266	91.5983	72.5105	60.4677	62.9211	106.366	97.2558	108.792	87.4828	56.559	83.8907	51.6038	0.0627411	0.805305
ARID4B	169.295	187.375	185.296	191.74	162.47	148.153	150.82	180.829	205.722	185.45	165.265	182.631	182.755	162.915	0.0856521	0.470591
ARIH1	816.821	755.325	761.385	866.304	920.394	718.161	839.257	722.238	702.167	632.675	748.645	774.447	686.164	860.214	-0.148548	0.0891081
ARIH2	59.3756	52.6951	49.0863	68.0778	62.363	59.8836	56.0937	47.5181	49.3591	41.1406	70.497	56.3198	38.9511	53.4334	-0.208253	0.19441
ARL1	289.092	309.086	251.307	187.125	111.45	178.626	196.485	324.743	274.1	222.849	170.161	179.094	169.62	254.88	0.09558	0.719769
ARL2	219.669	245.877	174.082	204.338	138.497	190.668	160.514	232.358	199.927	149.337	214.034	171.383	208.617	221.306	0.0755347	0.727372
ARL2BP	159.337	159.595	122.199	132.896	138.872	134.572	119.7	141.82	142.39	128.475	114.969	130.546	134.775	109.782	-0.0973142	0.190118
ARL3	744.694	685.676	862.928	1098.88	806.92	593.773	674.114	610.95	466.076	499.626	765.641	522.309	383.412	513.031	-0.543532	0.014456
ARL6IP1	333.066	388.027	414.195	198.654	307.857	377.949	259.518	316.967	404.21	390.453	362.51	523.487	345.231	266.077	0.205906	0.516111
ARL6IP4	291.222	319.426	296.111	353.021	270.838	274.502	344.618	262.73	291.12	243.107	313.263	237.465	163.852	317.778	-0.255779	0.1303
ARL6IP5	5399.64	6144.89	3627.46	2269.28	6126.54	4399.18	3536.6	6463.35	5303.96	4376.91	3584.96	4631.22	4850.65	4196.38	0.137403	0.608403
ARL8A	194.279	488.276	146.168	113.038	111.973	140.093	125.534	267.862	210.686	158.799	114.695	127.552	121.643	190.199	-0.0035774	0.995071
ARL8B	857.608	944.237	824.508	635.294	646.047	600.286	538.793	1064.17	977.367	900.718	763.898	697.947	848.52	782.616	0.271992	0.0835182
ARMC1	242.762	233.67	221.32	165.165	165.402	156.671	182.818	224.391	224.447	211.975	197.349	210.323	221.975	260.139	0.197307	0.318494
ARMC10	74.6386	57.0253	71.5549	56.1922	21.6133	68.1884	44.1521	71.6789	49.6861	63.5411	62.1126	55.5323	63.0917	46.0653	0.146651	0.741013
ARMC8	235.468	242.69	211.481	185.445	174.923	235.111	211.839	211.824	214.239	193.169	174.034	170.005	210.207	210.57	-0.109455	0.0567148
ARMCX3	74.9006	102.325	78.0146	49.3332	24.1399	32.8093	28.8363	77.2043	144.287	83.3182	61.8728	30.279	35.2834	40.6915	0.269963	0.0837974
ARMH3	23.9433	36.6253	37.188	20.4443	10.9779	31.6091	17.556	31.4734	30.0396	14.4296	40.0984	27.3794	20.9448	17.0943	0.0572684	0.942991
ARMT1	348.507	343.753	347.214	362.297	351.801	324.629	319.034	376.724	408.744	324.568	361.192	439.443	323.577	323.821	0.0854504	0.441438
ARNT	22.0467	21.0614	22.5867	18.8524	23.4349	23.1765	30.4609	15.8271	18.8158	23.2894	34.0456	22.6437	10.4904	19.5221	-0.225553	0.641588
ARPC1A	1496.85	1638.41	1626.55	1575.36	2238.12	1456.43	1857.62	1793.98	1511.27	1714.64	1612.72	1773.87	1838.98	1626.99	0.0092074	0.965373
ARPC1B	12016.7	11919.8	10664.7	13074.5	11207.7	9513.46	11640.3	11625.2	11421.1	9336.7	12467.4	14087.2	10063.6	11151.7	-0.00296685	0.983945
ARPC2	8247.98	9064.08	7988.29	8401.79	7804.72	7514.58	7018.91	9518.44	8171.8	7725.48	9111.86	9156.19	8274.74	8522.33	0.110769	0.328171
ARPC3	7722.12	8023.92	7786.04	10198	11671.5	8024.34	9700.73	9326.42	7756.26	9005.81	9571.51	10781.8	7706.34	9282.9	0.0150888	0.90903
ARPC4	25612.3	27585.5	23029.7	19787.7	26809.5	22541.8	22849	26330.1	24762.1	20803.8	19768.3	20598.8	19188.6	24026.5	-0.114858	0.330082
ARPC5	4783.84	4874.72	4400.72	6573.75	8022.79	5870.86	6290.14	5670.25	3749.07	3467	5506.56	5338.54	3942.77	7006.08	-0.248524	0.301186
ARPC5L	6636.55	6052.07	5730.24	9356.94	9426.69	5824.19	6966.68	9351.53	7434.25	6749.72	10282.7	11626.1	7875.76	9845.54	0.342969	0.0256994
ARPP19	690.195	806.614	774.669	868.718	429.508	610.643	842.302	774.552	662.78	501.058	876.904	535.663	596.08	837.027	-0.065329	0.794972
ARR3	20.5162	18.4913	14.9584	19.0553	13.5401	5.20303	30.3721	32.2273	11.9455	24.8314	18.2363	11.1334	9.96662	11.4017	-0.00987471	0.990363
ARRB1	467.291	359.462	523.13	349.691	319.525	370.026	448.273	844.543	300.144	541.738	596.675	517.572	375.439	272.198	0.201717	0.665407
ARRB1_Isoform1B	146.555	87.7578	134.395	94.9407	47.8143	71.8352	84.8397	180.457	81.8137	126.8	179.261	64.4168	73.9268	58.4667	0.138049	0.710941
ARRB2	815.866	666.034	567.799	660.282	608.657	674.012	625.897	878.112	737.558	538.848	655.713	651.581	650.314	610.628	0.0255369	0.720433
ARSA	531.272	818.223	682.981	651.852	1080.78	845.107	493.356	793.901	893.684	689.864	761.668	1273.37	1131.82	638.466	0.282266	0.0767086
ASAH1	1469.13	2492.57	1980.19	2425.03	3077.83	1951.52	2944.3	2002.6	2224.09	1976.7	2400.3	2772.03	2048.09	2727.51	0.0105036	0.953432
ASAP1	6.43529	8.13765	5.06692	4.81626	7.56584	4.01193	6.94409	7.48118	7.96088	7.45712	6.91822	7.4003	6.71908	2.99459	0.109171	0.840712
ASCC1	132.403	130.846	90.3442	114.334	105.78	66.1648	102.296	94.7422	119.799	77.8267	70.838	118.142	69.894	93.6245	-0.200737	0.356577
ASCC2	104.609	85.4482	103.902	87.6508	152.758	81.2798	120.439	86.5176	89.4554	96.5208	110.912	76.6448	99.4936	98.3223	-0.13865	0.706097
ASCC3	100.958	120.712	104.661	103.172	87.5551	94.679	96.1366	116.7	104.387	82.8492	84.3608	88.8953	85.8076	95.6207	-0.10799	0.448997
ASF1A	110.793	113.857	104.051	96.9768	64.0816	121.654	134.129	80.9046	101.815	105.638	101.048	70.6384	89.5665	71.4273	-0.249138	0.360914
ASH2L	219.179	206.441	209.7	216.157	244.228	193.941	223.777	209.13	246.662	186.769	230.697	189.864	204.885	225.089	-0.0228128	0.893614
ASL	218.896	349.685	292.547	181.42	205.307	119.797	155.219	363.359	407.192	254.457	178.257	248.964	262.991	307.591	0.44621	0.231529
ASMTL	63.8015	111.681	111.794	130.067	71.1928	55.7445	51.2167	57.4199	105.377	156.388	128.478	84.2775	55.6597	66.2537	0.120472	0.510002
ASPH	27.6891	26.8749	35.4991	15.304	29.3069	26.3624	38.3362	20.809	33.0789	15.7592	23.9658	21.197	19.5952	14.6451	-0.417233	0.433092
ASPSCR1	119.279	136.776	109.156	79.4046	82.0823	88.2928	116.355	143.715	123.128	118.949	72.1581	96.6585	112.422	102.148	0.0713728	0.691794
ATAD1	110.632	101.227	105.309	70.9076	67.2705	72.1359	43.4787	140.271	121.28	109.922	110.78	66.0217	90.6323	72.1022	0.334391	0.118111
ATAD3A	281.604	259.362	251.113	241.219	245.019	248.611	164.545	304.008	212.457	220.351	234.86	173.535	176.658	188.793	-0.170959	0.394052
ATE1	858.157	871.885	913.1	862.711	896.052	893.411	799.046	1011.15	957.897	983.879	809.189	796.945	991.828	901.052	0.0775304	0.485025
ATF2	43.948	70.7011	46.754	38.6383	27.4057	32.1564	35.7057	46.2495	33.1686	37.7235	30.1322	36.8467	18.6083	32.6676	-0.311003	0.403352
ATF7	18.687	10.7008	13.5041	12.408	17.4025	15.8537	12.061	17.6954	13.6371	13.5603	14.7554	6.41012	8.39584	9.80919	-0.304138	0.535129
ATF7IP	148.219	179.941	180.148	200.855	171.852	181.027	192.638	213.861	223.701	185.265	198.86	175.665	191.889	194.598	0.142761	0.330413
ATG101	11.7777	17.7687	19.2994	15.9302	20.4184	17.9951	11.266	13.7726	15.2767	20.3168	29.6618	25.1267	7.4423	18.2897	0.100475	0.869095
ATG16L1	111.83	121.248	114.547	134.344	113.512	113.953	95.6541	119.688	117.739	91.3625	139.805	113.794	121.151	122.84	0.0342328	0.839819
ATG3	568.863	642.277	554.66	800.782	894.383	611.002	643.365	727.799	552.798	768.717	710.357	573.655	659.121	690.359	0.00105206	0.997377
ATG4B	157.01	152.829	179.106	141.982	196.015	111.009	151.425	164.384	155.721	210.237	125.53	166.899	139.88	160.121	0.0469825	0.777406
ATG5	288.916	291.506	260.79	261.287	336.402	262.33	301.391	324.554	359.866	320.636	276.672	313.521	304.965	307.972	0.142732	0.189825
ATG7	90.2606	102.121	72.3239	58.3441	73.2762	56.2132	72.8948	95.5851	96.5271	92.8371	50.845	56.8153	72.9384	65.3988	0.00218803	0.994048
ATIC	3099.73	2699.27	3196.98	3082.47	2757.71	3021.1	3137.78	2496.23	2276.75	2415.87	2506.61	2469.7	2482.21	3103.69	-0.245551	0.0402084
ATL3	759.608	896.418	797.589	662.931	756.069	773.036	702.247	928.366	714.15	876.719	970.934	718.4	749.755	673.055	0.0670537	0.775641
ATM	1106.55	1097.68	1300.51	1383.55	1343.54	1228.69	942.897	1150.45	1139.4	1330.32	1652.12	1491.7	1188.95	980.109	0.0797031	0.258174
ATOX1	385.874	372.647	336.546	487.718	204.072	259.66	233.464	285.324	279.806	267.766	366.705	241.828	235.365	330.958	-0.140507	0.622406
ATP11B	65.7441	75.3651	73.9507	64.2955	51.512	73.959	65.1383	96.728	61.2797	72.9168	54.542	64.2013	55.7693	73.411	0.0119784	0.969035
ATP13A1	108.385	112.951	118.063	64.2797	59.4331	81.7149	81.4159	91.2827	122.631	82.3451	97.8582	56.0623	80.0802	70.4648	-0.0520548	0.862491
ATP1A1	2972.81	3369.15	2837.35	3375.5	3242.89	2813.69	3261.23	2937.49	3024.72	2388.77	2981.24	1987.87	2593.41	3283.78	-0.202002	0.247004
ATP1B1	272.259	475.425	342.063	413.852	424.59	309.737	682.97	109.658	296.483	298.265	206.066	138.526	111.599	653.572	-0.907003	0.0770374
ATP1B3	1381.05	1406.73	1346.04	1503.47	1770.96	1411.92	1453.28	1408.01	1357.87	1320.93	1554.26	908.693	1320.52	1425.13	-0.155683	0.569201
ATP2A1	35.5972	99.4886	20.0202	58.6782	21.5855	11.358	21.7741	76.8729	49.777	21.9176	44.7323	147.781	6.24479	21.3475	0.247798	0.818089
ATP2A2	1307.85	1121.75	1278.36	991.808	1084.74	1157.63	894.356	1404.22	1053	1271.52	1171.13	952.512	902.178	967.079	-0.0272954	0.87418
ATP2A3	1258.98	1367.36	1245.08	1063.26	1525.12	1386.72	1062.91	1413.55	1296.07	1256.03	1401.88	1159.15	1242.16	1276.06	0.0300456	0.895176
ATP2B1	90.0949	128.484	90.4361	69.7582	85.4811	78.7094	89.914	78.2864	98.2119	80.9195	69.6446	65.3004	43.3729	65.8092	-0.350225	0.102648
ATP2B4	1943.29	2026.46	1833.44	2366.95	2044.8	1937.93	1945.03	2033.38	1918.5	1781.18	2165.36	1770.74	1932.91	2026.24	-0.0480137	0.518116
ATP5F1A	10906.5	11124.9	9813.91	11146.6	10301.6	9978.8	8559.71	11635.2	10536.6	7990.43	11846.7	11857.1	10886.1	9468.74	0.0400382	0.776528
ATP5F1B	21378.6	19480.9	21113.5	19569.6	24082.5	19998.8	18021.7	24483.4	18260.5	22193.5	24768.6	22078.6	20444.4	18336.4	0.0636578	0.607649
ATP5F1C	3582.55	3512.42	3835.01	3887.5	3828.59	3469.39	2412.12	3569.69	3385.82	3065.67	3735.26	3653.27	3922.59	2632.87	-0.0289971	0.826136
ATP5F1D	1093.02	1276.19	1555.62	2412.47	1566.81	1556.52	1756.81	3246.78	1329.56	679.456	2120.47	1695.14	1345.76	1567.54	-0.00173737	0.997709
ATP5ME	2160.51	2492.37	2528.82	2480.21	2739.73	2523.05	2109.29	2531.46	2086.61	2355.33	2667.88	1959.26	2815.72	2580.74	-0.00848877	0.973699
ATP5MF	878.725	955.487	828.294	810.202	1233.25	826.561	815.947	936.88	807.343	831.077	833.873	674.733	839.333	970.421	-0.100291	0.735596
ATP5MG	3559.08	4118.81	3451.67	2565.05	2871.35	2931.46	2291.54	3772.42	3345.78	3489.29	2817.85	2632.87	3026.67	3422.95	0.0621832	0.779364
ATP5MK	1055.59	1146.13	710.791	644.484	805.041	563.439	556.009	1031.28	884.809	753.177	618.277	627.022	488.392	843.586	-0.0498023	0.861053
ATP5PB	955.576	1030.94	705.626	586.37	464.304	500.413	432.43	940.085	905.723	887.15	705.313	605.685	581.421	608.013	0.211132	0.225186
ATP5PD	2271.87	2101.5	1795.6	2291.12	2922.86	1784.19	1726.47	2286.54	2027.98	1951.58	2466.67	1519.88	1594.47	2068.69	-0.0943028	0.77344
ATP5PF	587.406	515.044	482.281	908.423	554.075	491.029	391.935	631.368	464.015	539.972	562.232	546.92	453.454	472.566	-0.0627563	0.806252
ATP5PO	3905.58	3678.01	3484.88	3149.62	3853.41	3622.56	2388.63	4534.57	3450.87	3768.84	3319.19	3609.38	3206.38	3198.97	0.0661578	0.689516
ATP6V0D1	240.729	316.433	263.803	206.527	228.005	214.117	185.308	289.322	258.122	330.901	208.584	215.034	204.553	187.501	0.0256012	0.886959
ATP6V1A	894.68	872.502	819.802	590.195	916.18	756.345	778.985	932.701	898.106	845.966	672.387	869.848	880.564	916.056	0.101935	0.22315
ATP6V1B2	1286.53	1184.09	1081.03	979.129	1115.88	1042.37	1234.68	1290.31	1261.25	1082.12	944.529	1259.92	1110.41	1182.38	0.0355426	0.593822
ATP6V1C1	115.645	106.15	104.304	101.874	149.541	105.567	131.68	134.803	112.868	121.949	107.019	125.612	122.045	141.992	0.0961051	0.431289
ATP6V1D	102.989	66.2311	67.2653	33.1189	81.785	76.3693	43.0323	75.1545	67.3836	47.9836	38.8794	56.0006	47.4025	52.3826	-0.233772	0.426987
ATP6V1E1	311.391	462.775	273.56	208.641	321.902	267.962	245.826	346.927	309.036	314.552	244.27	312.269	310.653	354.288	0.0998562	0.718702
ATP6V1F	149.289	167.702	139.444	67.1021	64.8272	114.344	138.27	189.49	130.695	144.337	85.5663	95.0545	149.504	170.647	0.232465	0.28737
ATP6V1G1	823.075	839.797	798.776	802.001	1041.98	908.03	974.972	911.164	906.845	931.839	683.713	1015.33	965.4	953.521	0.0383547	0.75353
ATP6V1H	343.745	336.757	228.971	250.359	299.974	273.047	296.027	354.761	313.671	261.231	233.614	320.375	268.069	273.942	-0.00144909	0.990304
ATP8A1	46.7671	41.9685	48.3483	31.5433	25.6232	21.5385	17.663	69.4282	50.9476	64.5818	50.7275	32.178	22.6014	34.6471	0.474709	0.063886
ATPAF1	61.7655	69.3289	66.5125	50.6475	37.6406	53.0382	39.0309	54.1742	67.4123	41.449	47.9451	50.7255	51.6949	49.817	-0.035086	0.909464
ATPAF2	46.1121	43.1421	58.118	38.2795	30.1467	41.7955	23.2095	48.7306	50.6309	38.4103	41.5364	31.5724	30.7189	31.6405	-0.0142261	0.965295
ATRN	10.6679	17.6104	24.6912	61.0134	55.4873	26.1105	26.6582	23.0223	11.7401	14.7693	79.3703	41.3483	23.0658	20.39	-0.118153	0.825348
ATRX	201.81	195.375	183.044	177.641	171.162	183.806	205.193	206	195.29	205.064	166.451	184.201	202.434	199.699	0.0435807	0.548185
ATXN10	192.967	240.266	206.761	177.456	103.835	198.585	179.164	186.91	225.349	194.392	144.765	131.011	162.644	167.009	-0.0821744	0.609521
ATXN2	97.2709	188.913	131.119	107.817	127.163	139.745	185.307	150.943	185.008	211.706	169.585	183.245	200.429	149.237	0.383353	0.183538
ATXN2L	362.607	354.285	351.436	420.487	396.529	374.189	434.335	420.845	356.968	458.194	392.934	455.407	418.953	434.807	0.125002	0.292174
ATXN3	188.541	217.001	200.216	243.356	265.04	197.969	212.025	183.394	181.92	176.946	181.892	187.125	164.385	205.637	-0.243871	0.0858739
ATXN7L3	23.2732	21.3195	9.00493	6.58165	10.2296	10.5294	9.00546	12.6883	7.5482	14.8443	16.7923	8.56432	13.2764	5.22215	-0.144113	0.866018
ATXN7L3B	14.1764	19.7913	20.1235	31.1442	31.3365	18.9476	26.4247	12.1648	29.8	17.9999	30.3699	28.2129	18.8077	16.5389	-0.0951053	0.754528
AUH	90.3648	90.5984	98.4571	74.5223	66.6424	130.975	48.7525	103.628	108.557	99.4876	101.195	150.474	134.792	82.673	0.413327	0.182547
AUP1	52.4965	67.1364	26.3618	22.6322	43.3629	31.6062	23.4763	22.6512	51.9778	19.9086	57.0303	12.8894	34.8307	15.9546	-0.402985	0.594336
AZGP1	100.739	65.4114	270.464	1566.53	529.314	383.906	368.07	133.094	57.8236	198.608	1647.98	697.725	421.503	278.817	-0.00225522	0.99496
B2M	5220.4	4938.7	4981.33	5491.84	4630.99	4903.06	3968.12	5281.89	5319.46	4621.04	6109.58	6075.76	6771.72	4517.1	0.173433	0.236877
B3GLCT	51.1446	69.5592	87.6917	115.916	66.5641	54.8267	45.1462	52.1985	56.5487	51.5685	59.2166	67.3967	43.2317	35.0309	-0.385015	0.162075
BABAM1	535.691	561.375	567.609	631.317	678.898	599.923	656.175	537.536	589.05	622.777	614.134	536.662	674.377	607.041	-0.0163281	0.909911
BABAM2	639.005	672.29	666.3	682.912	837.822	600.892	643.52	662.499	665.611	662.175	602.556	647.301	662.78	676.256	-0.0444394	0.756009
BAG1	134.242	126.284	112.855	135.792	168.431	145.934	179.028	130.33	124.59	90.2978	166.318	177.776	162.226	168.031	0.00683266	0.968112
BAG2	194.438	201.461	164.966	106.889	125.056	167.322	186.885	177.098	184.586	165.39	163.356	250.551	167.747	262.305	0.264273	0.410273
BAG3	16.2698	24.5681	47.5214	119.284	61.4988	34.0548	51.4837	17.134	11.218	27.2063	113.594	54.4729	21.3935	36.7861	-0.466015	0.151313
BAG5	244.563	242.631	239.715	193.892	217.874	201.14	239.436	250.391	263.271	238.034	229.663	230.341	240.329	205.099	0.0713767	0.567548
BAG6	399.246	508.218	406.951	406.823	334.29	409.148	541.104	341.843	458.047	328.1	390.082	481.558	427.233	474.15	-0.0495421	0.829543
BAK1	191.059	173.135	161.687	144.725	139.226	128.054	81.9891	214.757	214.819	153.39	172.957	166.79	143.681	98.0243	0.192204	0.0767086
BANF1	9037.68	7415.78	8441.73	18561.2	16457	7259.76	11255	6675.45	6375.46	8762.66	9562.04	2595.09	6522.69	10328.2	-0.643072	0.350065
BANP	65.8729	71.0713	74.4155	71.6948	39.4194	58.7835	62.6064	73.2755	71.1666	65.3908	68.5111	72.7239	71.344	54.2022	0.12264	0.683647
BAP18	2903.75	3285.31	2544.68	2941.22	3288.98	2891.67	3264.44	3665.86	3353.01	3582.23	3099.25	3961.34	3538.46	3121.13	0.204192	0.161626
BAX	2244.84	2146.27	1927.66	2253.87	2627.08	1889.38	2080.09	2312.07	1879.67	1844.94	2234.49	2302.71	1906.99	2050.79	-0.0602465	0.382416
BAZ1A	46.2536	49.8212	43.945	23.5879	54.0272	39.6179	21.5895	49.9952	44.0849	30.5451	32.4932	42.1977	25.4695	25.0575	-0.129415	0.689516
BAZ1B	487.04	477.974	464.069	339.667	381.34	412.752	311.073	456.944	433.36	423.706	369.199	354.381	381.178	334.844	-0.0512477	0.550459
BBX	44.1698	43.229	31.2903	42.7889	54.8829	30.9823	32.9308	43.364	28.0221	46.5898	36.704	35.146	34.4437	32.1581	-0.117636	0.733383
BCAP31	269.358	378.102	380.291	386.099	409.913	310.426	315.078	315.612	260.83	390.826	463.004	381.95	282.53	470.743	0.0479842	0.873777
BCAS2	169.514	166.262	139.414	239.96	251.825	175.487	170.315	172.252	159.383	182.621	202.34	190.283	203.014	157.311	-0.0290022	0.897533
BCAS3	53.0501	49.7322	52.6012	53.7369	59.2389	36.0407	41.8585	52.4268	69.82	58.0621	45.1905	65.7875	53.7569	45.543	0.173545	0.40006
BCAT2	516.689	426.157	422.046	513.983	460.67	367.486	402.964	406.152	333.884	361.018	436.237	327.979	313.384	385.034	-0.278115	0.037054
BCCIP	327.948	381.471	339.366	312.102	384.396	343.196	322.138	338.29	345.588	352.5	314.184	309.614	305.124	316.548	-0.0771952	0.438179
BCKDHA	426.312	422.508	495.767	496.258	452.788	451.785	452.12	428.744	456.333	535.556	439.178	374.219	458.654	424.363	-0.0414555	0.723813
BCKDHB	948.081	1021.96	1038.31	1221.45	1195.92	879.926	900.874	891.719	878.82	967.953	1037.32	869.28	926.34	880.613	-0.151708	0.228727
BCL10	126.712	144.109	124.519	95.1937	135.478	98.629	148.974	117.379	148.36	125.38	113.32	125.884	104.061	98.5074	-0.0617724	0.776913
BCL11B	492.571	556.521	462.88	477.994	494.269	578.291	529.95	533.631	584.22	486.99	466.782	559.422	577.293	370.642	-0.0164409	0.933719
BCL2	249.194	193.218	168.51	160.196	160.09	164.774	112.936	235.198	121.082	154.936	168.19	152.267	110.384	136.147	-0.169875	0.501621
BCL2L11	88.4241	41.9349	35.5011	30.9818	21.9509	59.8138	22.3178	75.888	18.1132	46.9211	65.4782	51.3518	51.933	39.4057	0.2704	0.698355
BCL2L13	338.733	348.162	310.016	347.409	359.837	286.346	252.513	385.781	316.844	347.974	385.449	312.411	285.174	263.742	0.0315917	0.800986
BCL7C	359.733	351.729	393.141	531.731	504.191	348.487	356.454	415.342	348.764	481.716	471.805	378.861	403.631	405.431	0.0430224	0.839515
BCL9L	133.801	126.007	140.998	143.621	139.209	132.079	153.939	157.44	167.234	175.535	139.451	166.811	166.1	151.925	0.212753	0.116957
BCLAF1	631.96	622.656	632.954	809.134	911.291	678.787	790.484	626.899	648.593	714.729	903.309	752.831	779.199	764.419	0.0366412	0.787462
BCR	267.291	269.646	248.259	235.278	253.6	172.925	251.482	329.31	330.782	358.372	296.371	453.033	228.359	409.289	0.485626	0.0328
BCS1L	128.209	129.962	111.966	112.317	126.159	97.4544	88.5609	117.211	102.428	127.031	103.26	75.2391	82.497	73.3723	-0.238509	0.243027
BDH1	458.79	547.247	556.142	477.453	392.401	510.744	353.32	296.17	447.124	448.088	379.557	248.124	309.297	357.326	-0.419178	0.0661302
BDH2	290.963	241.636	450.173	230.187	180.715	241.738	174.84	238.305	244.8	392.667	162.5	172.387	169.412	168.598	-0.228887	0.154995
BECN1	76.2754	74.3044	69.006	56.8361	46.4723	45.6846	48.2977	63.0908	82.8276	62.9163	61.6674	67.5189	47.5707	35.8191	0.00476436	0.987869
BICD2	146.887	141.813	119.718	120.41	124.958	88.0488	134.862	142.716	131.09	117.363	109.958	106.385	104.179	107.046	-0.0910501	0.501621
BICRA	779.318	916.501	388.613	844.162	459.697	503.58	553.734	1026.84	1611.07	1040.46	682.5	102.975	850.593	466.41	0.0965896	0.922238
BICRAL	34.6273	33.5725	28.3074	19.3519	16.8989	7.94398	13.9557	26.7319	29.8171	25.3619	11.3281	15.9835	14.1073	23.5576	0.00398939	0.994949
BID	344.526	430.937	407.363	295.39	272.006	326.962	264.781	355.66	407.76	361.788	283.802	271.438	332.695	355.435	0.026296	0.87087
BIN1	795.122	1049.62	721.956	903.724	845.935	840.761	1252.48	979.639	1002	908.826	962.774	1034.57	1034.15	1293.4	0.184709	0.126591
BIN2	2400.31	2718.33	2625.7	2600.14	2596.26	2429.35	2560.52	3008.37	2525.33	2365.74	2145.57	2604.95	2465.01	2754.33	-0.0110016	0.946652
BIRC3	3.61976	3.5723	3.53141	2.45492	4.43952	2.24797	5.48842	2.28554	5.02329	4.40534	3.17384	2.32463	3.65419	3.4202	-0.0566867	0.921195
BIRC6	85.7196	89.5028	77.1311	92.1727	62.0066	105.624	93.696	102.555	96.6974	67.8163	104.867	78.5051	84.4114	85.0163	0.0353447	0.869102
BLMH	2060.78	1940.23	2103.4	2025.93	1488.56	2116.85	2233.56	1585.3	1744.67	1558.72	1552.84	1363.92	1602.59	1767.74	-0.316124	0.0246083
BLOC1S1	322.834	310.584	274.459	258.749	332.261	302.893	266.851	380.442	292.582	258.142	285.194	329.125	306.735	393.793	0.109802	0.527491
BLOC1S2	205.44	200.909	198.416	271.587	299.823	229.207	288.678	330.806	243.813	177.459	299.449	270.03	182.502	233.387	0.0228421	0.942991
BLOC1S3	139.687	137.56	116.896	89.6404	79.3982	88.8603	104.938	189.731	157.554	130.688	78.2677	80.3698	113.58	90.7424	0.109238	0.570056
BLOC1S4	129.018	123.919	121.324	102.049	111.641	147.086	165.471	143.222	117.12	135.859	122.214	147.992	97.8836	156.722	0.0333485	0.903491
BLOC1S5	141.352	159.776	154.98	157.963	138.609	160.07	170.531	182.333	161.638	156.801	145.603	181.455	135.323	229.531	0.122607	0.548113
BLOC1S6	57.995	65.9829	37.4727	42.8687	32.9419	42.3411	33.8997	63.9588	69.0487	49.6723	54.9444	43.2077	41.7566	36.9946	0.20982	0.116938
BLVRA	1182.1	1331.05	946.904	603.719	983.514	959.992	1061.97	1698.06	1656.63	1343.59	885.729	1315.85	1094.46	1100.63	0.365244	0.0419275
BLVRB	1164.34	1175.49	1047.3	1126.48	1145.83	1214.26	1381.37	1262.51	1099.05	1179.95	1257.27	1206.77	955.106	1266.84	-0.00659387	0.968503
BMI1	38.3297	35.4924	27.6284	29.6022	30.4329	27.8071	23.8518	42.3708	30.0694	29.9208	27.6047	38.5229	18.1248	21.9053	-0.0686592	0.785714
BMS1	173.05	150.57	187.061	114.064	81.3442	135.579	117.419	110.284	136.99	124.748	107.529	101.031	148.061	105.036	-0.168141	0.520236
BOD1L1	760.898	822.913	678.331	879.724	720.234	682.272	719.334	824.863	829.949	809.098	1004.1	808.163	784.602	791.381	0.154193	0.0394588
BOLA1	85.0472	73.0474	96.3074	127.963	49.4449	65.542	83.0342	71.0415	93.2229	96.7774	105.513	59.2613	89.1735	57.3139	-0.00119837	0.997252
BOLA2B	1674.95	1823.76	1738.4	2077.55	1026.61	886.576	1724.96	1744.73	1679.77	1035.46	1389.82	1347.04	1173.82	1931.74	-0.0610151	0.87418
BOP1	208.877	193.665	236.031	208.348	186.555	163.887	191.916	155.845	158.397	173.445	169.466	133.66	143.771	144.277	-0.362379	0.0130234
BORCS5	320.219	338.086	270.517	319.05	259.757	288.849	341.468	376.352	334.691	263.797	316.942	266.837	326.83	331.323	0.049446	0.556533
BORCS6	178.06	220.872	134.853	99.9139	115.836	131.151	133.189	186.123	191.888	152.578	131.511	148.943	118.819	125.512	0.0814445	0.665733
BORCS7	88.8921	92.7568	86.8608	149.545	86.8575	85.2638	123.54	99.9014	88.0608	70.0125	118.265	99.0024	107.057	118.825	-0.0135871	0.949858
BORCS8	45.8642	54.2886	40.533	78.4565	67.1469	69.3222	50.4633	66.2345	37.2801	49.8771	75.7507	70.423	55.1331	76.0753	0.08102	0.814934
BPGM	208.814	137.074	146.791	172.986	163.583	169.544	87.9359	394.534	165.463	169.891	218.379	242.918	198.412	75.339	0.330104	0.198073
BPHL	96.7266	105.247	145.044	81.669	61.4541	90.1228	39.9206	96.5204	100.9	143.904	81.9157	53.7454	98.2556	70.4241	0.0970354	0.716726
BPNT1	518.49	552.576	524.102	496.388	592.938	507.51	528.593	516.074	503.582	542.136	485.324	601.984	529.79	684.752	0.0475509	0.709082
BPTF	153.582	140.119	191.201	109.769	63.0133	34.4863	40.818	215.318	191.043	136.266	86.9813	103.145	110.426	91.2965	0.523088	0.348118
BRAF	71.2139	66.3234	48.7949	48.6902	47.616	35.9246	47.8754	61.7872	78.1645	55.6927	39.2226	55.5309	72.9642	39.0511	0.123014	0.743531
BRAP	85.2412	90.722	82.8232	138.299	114.864	101.314	95.4495	108.382	94.9689	109.335	131.274	72.1079	99.7868	85.4599	-0.0164526	0.956298
BRAT1	37.969	57.8508	40.1986	52.5972	48.6316	39.5784	23.102	58.1242	61.3395	54.226	53.1729	46.4637	62.5093	31.616	0.313221	0.156879
BRCC3	448.739	439.274	476.509	416.869	241.982	257.448	421.035	442.494	444.847	351.136	420.731	423.426	374.92	438.019	0.139623	0.665407
BRD1	46.7246	43.1973	42.2342	27.9357	23.3231	21.7541	18.7391	49.7718	44.852	18.0912	33.6468	12.5649	26.7479	20.8569	-0.178447	0.71837
BRD2	161.819	210.881	178.202	223.934	210.788	177.184	214.664	205.409	223.652	228.628	214.245	182.073	160.126	220.192	0.0577137	0.751529
BRD3	135.179	150.044	147.189	137.077	151.574	119.534	144.91	124.127	166.935	169.217	133.949	145.35	139.276	150.975	0.0597045	0.563643
BRD4	659.434	588.068	674.101	860.423	621.388	616.923	669.07	627.158	582.309	583.286	732.819	579.971	559.831	703.297	-0.0992261	0.204191
BRD7	20.099	12.2436	12.2861	11.2591	12.6647	13.9768	14.0189	12.9402	11.1522	10.6519	10.2715	11.8012	9.39488	8.80199	-0.350683	0.0917524
BRD8	101.043	68.7538	103.578	96.1725	111.402	106.444	100.184	98.0455	93.5235	92.293	95.7619	105.71	97.1142	93.9115	-0.0104939	0.952783
BRD9	123.143	107.427	112.517	118.204	172.101	120.845	141.215	83.8095	141.706	113.243	134.63	137.774	134.716	132.434	-0.0307723	0.909911
BRI3BP	85.7679	120.395	48.7018	28.6688	83.6123	59.2712	40.7704	122.045	99.2544	77.1597	54.0153	40.3911	36.6551	39.6219	0.00340912	0.996326
BRIX1	295.537	338.427	415.956	366.774	209.638	341.323	235.776	211.928	298.254	287.551	259.184	245.293	208.765	241.853	-0.305934	0.220311
BRK1	508.287	577.807	633.145	787.592	678.37	487.395	335.058	469.491	716.951	539.839	715.898	505.564	657.8	293.138	-0.0507728	0.842097
BRMS1	141.563	165.384	101.59	108.87	87.725	105.061	115.692	207.928	201.383	111.27	124.738	138.338	109.189	112.525	0.262723	0.16638
BROX	688.913	667.173	476.207	578.344	548.323	558.99	515.013	706.689	739.993	574.581	590.725	575.733	568.662	530.533	0.0893776	0.180473
BSDC1	75.3008	60.6963	86.761	110.141	71.583	59.1659	80.0947	81.7055	83.9948	85.5937	72.0149	49.7397	70.2707	70.6805	-0.0719325	0.825348
BSG	740.409	375.599	670.729	699.755	769.176	534.055	483.822	434.962	403.99	278.99	727.006	480.63	320.194	423.166	-0.497484	0.178578
BST2	202.192	246.866	154.89	171.054	169.616	119.897	100.969	246.172	285.878	271.19	215.851	128.32	148.161	155.4	0.309168	0.263878
BTAF1	102.061	99.4671	120.269	102.16	99.496	116.095	76.4064	98.3878	122.398	113.645	109.589	84.0368	118.231	81.3378	0.0198388	0.891817
BTF3	700.693	622.164	436.757	498.496	371.784	459.978	611.804	566.847	656.569	353.521	473.284	416.273	456.262	652.35	-0.0520202	0.731418
BTF3L4	772.919	565.605	632.964	471.926	454.727	594.569	837.862	399.729	425.524	411.751	326.744	211.352	514.177	654.681	-0.597636	0.0458426
BTN3A1	194.961	202.125	212.547	157.732	184.417	179.055	143.099	252.891	206.626	223.199	191.038	186.126	163.155	159.855	0.113275	0.365047
BTN3A2	140.199	72.4969	176.252	75.4976	66.5394	91.5694	57.9562	199.56	90.2045	133.068	81.642	62.553	125.086	41.8162	0.0602841	0.858067
BTN3A3	214.085	263.206	222.541	212.918	250.438	273.741	235.5	276.769	373.667	268.267	270.411	213.202	344.831	281.671	0.264232	0.134996
BUB3	3131.57	3411.59	3310.59	3481.54	3495.13	3572.07	3708.1	3569.69	3249.3	3000.03	3307.86	3237.2	3547.5	3826.31	-0.0246598	0.787462
BUD13	48.2603	58.7793	40.6207	53.8126	70.5603	48.3719	55.8973	62.6947	51.9486	54.0214	41.6577	46.6579	56.3783	48.3576	-0.0490797	0.88197
BUD31	409.034	455.217	428.886	337.852	538.6	408.237	392.668	368.337	433.691	410.173	467.315	351.498	420.735	433.259	-0.0353872	0.897533
BYSL	48.7795	47.1714	47.4011	40.2211	26.4538	42.1271	19.3685	46.5269	31.7329	47.0171	35.2868	40.5579	29.3137	17.7284	-0.125003	0.689516
BZW1	657.627	677.43	693.071	867.832	910.324	689.71	625.701	673.32	605.367	595.482	846.082	801.636	607.825	583.084	-0.12162	0.0944038
C11orf54	744.083	949.254	1087.84	1062.08	1024.61	888.161	1314.71	752.633	759.586	1078.8	786.008	850.845	886.221	1207	-0.163713	0.210386
C11orf68	928.496	856.765	851.593	636.954	710.116	678.758	645.431	719.288	919.593	638.196	671.075	696.468	703.727	707	-0.064506	0.727173
C11orf98	1506.53	2785.41	1225.81	2197.26	786.754	936.669	706.993	3339.66	1446.13	2417.93	683.186	2219.06	928.825	1085.22	0.228503	0.809607
C12orf57	75.8265	70.7567	73.8573	43.9168	43.3672	56.24	67.379	69.6786	58.5887	62.9498	45.2911	31.7768	46.3461	57.3634	-0.220037	0.080108
C15orf40	147.224	266.443	154.726	258.269	238.774	171.778	156.345	163.702	270.881	137.313	237.081	157.809	101.109	140.85	-0.233073	0.330082
C16orf54	165.222	232.511	151.735	231.885	319.142	191.185	146.573	209.861	223.233	197.606	226.621	258.603	206.955	195.24	0.122676	0.548185
C17orf75	51.814	66.398	63.7069	77.2572	71.0931	55.7706	62.7524	48.2447	69.8069	61.5259	52.2599	80.1458	61.8862	35.1903	-0.165204	0.573458
C18orf25	195.319	105.241	95.2432	181.386	215.2	30.0245	14.8346	129.986	107.73	80.4662	81.3606	111.051	36.3943	21.3153	-0.301088	0.522181
C19orf25	22.0329	25.5797	18.4312	37.9281	23.5306	9.65644	21.7783	22.7781	40.2175	41.2741	24.3136	26.5565	20.8329	12.0366	0.235823	0.712409
C1orf174	227.733	238.234	100.641	164.157	162.631	100.221	171.602	353.773	178.564	162.37	169.696	204.072	119.156	109.025	0.125745	0.761887
C1orf50	35.9162	45.2237	40.8526	70.0215	54.1813	55.1119	55.2335	55.4298	22.0914	43.7564	78.2025	56.2919	32.6152	34.1814	-0.220443	0.638531
C1orf52	65.1238	61.7457	26.3012	22.3034	31.8116	25.3325	33.2837	41.0035	39.4142	27.7794	59.7753	22.0629	18.0722	28.5357	-0.150154	0.803566
C1QB	46.3637	33.2013	64.3171	145.351	68.2647	40.6152	66.0794	47.9478	30.1849	42.5386	128.406	91.0693	55.3686	57.4728	-0.0289505	0.925481
C1QBP	5525.66	7178.07	5751.97	6288.03	4792.34	3572.29	5304.99	4554.08	5177.04	3164.7	4124.48	4700.95	3689.55	3811.99	-0.382689	0.12075
C1QC	112.1	49.2779	87.7909	254.07	145.375	64.7471	87.234	73.4333	53.2609	73.8779	167.256	160.96	34.4393	78.4846	-0.323794	0.264702
C1R	55.2937	68.3515	79.6229	162.295	86.5128	68.0836	89.7155	55.6229	55.8168	95.3185	177.216	89.0497	65.409	84.7031	0.000526659	0.997377
C1S	93.9336	59.9212	110.625	250.468	143.057	87.1162	152.436	64.2746	97.7723	118.511	319.463	129.361	94.009	116.674	0.0268969	0.942862
C2	82.7053	59.144	88.3627	68.4397	36.4741	38.5673	83.751	60.617	102.193	127.193	92.289	40.5759	27.6194	74.0764	0.113219	0.78016
C20orf27	241.74	277.378	304.788	384.771	433.32	406.854	375.729	241.601	314.259	293.769	388.696	316.856	462.408	337.68	-0.0400283	0.82428
C2CD5	323.883	336.16	324.819	245.467	303.468	284.078	267.144	345.652	302.829	288.563	285.267	281.519	256.305	273.157	-0.0336261	0.781976
C2orf49	87.7512	120.271	100.96	86.6241	70.3463	88.2995	106.652	97.8639	118.714	77.5048	96.1607	102.366	92.5126	74.5811	2.92139e-05	0.999833
C2orf76	37.5393	41.7469	35.384	74.8871	23.5498	9.26144	45.0347	29.2559	47.1188	31.8531	52.657	34.0483	11.116	25.3574	-0.125461	0.745419
C3	1790.27	1961.39	3816.79	12634.3	6743.54	4950.36	4639.09	1917.84	1452.77	3543.56	14704	6875.91	5066.14	4759.76	-0.0176613	0.921142
C3orf38	32.7503	39.102	35.5583	35.4606	33.6798	25.643	33.6124	51.0144	33.0116	19.6381	48.4935	25.4404	27.3726	16.7978	-0.188734	0.707437
C4A	2299.04	1829.82	3159.93	2341.68	1652.42	1247.45	3901.08	2243.22	3530.77	2718.93	2545.27	1609.53	1161.24	3668.29	0.0837452	0.793659
C4B_2	173.516	164.833	197.71	183.454	147.488	125.56	237.681	182.157	163.21	174.952	220.932	160.286	133.168	323.059	0.113614	0.43418
C4BPA	4572.08	2454.84	5569.13	4588.64	4072.48	2119.68	6867.14	3089.21	4627.71	5137.69	4386.83	2686.17	1906.8	6242.53	-0.103258	0.799396
C4BPB	103.191	75.8991	108.921	128.902	121.479	55.0485	150.248	86.9106	92.7871	99.8262	106.874	70.2202	50.1275	125.524	-0.219894	0.339832
C5	98.9541	133.075	201.418	458.113	408.413	260.979	259.795	81.7491	106.628	229.723	545.206	263.463	328.501	241.781	-0.0797911	0.781489
C5orf22	1.04443	2.78511	2.17264	4.81795	2.47911	2.745	1.08541	4.36029	2.69656	2.2796	2.60389	2.22667	4.275	3.73708	0.494933	0.541556
C6	58.9745	106.088	107.04	237.307	211.563	156.458	159.815	54.1105	80.3378	128.447	300.868	171.618	204.835	150.946	0.0120755	0.96559
C7	41.1361	76.404	100.64	147.282	202.322	119.774	119.594	31.1459	50.9877	146.189	238.359	129.012	187.117	110.226	0.0178757	0.973699
C7orf50	547.39	503.573	496.593	377.876	446.153	400.737	306.61	392.932	476.357	497.862	349.368	334.044	361.926	284.292	-0.191632	0.157488
C8A	73.3181	93.2863	144.815	246.034	267.652	180.035	153.143	61.2567	80.722	227.864	386.368	195.843	287.46	135.029	0.125697	0.761887
C8B	19.0516	38.6543	49.7999	55.6975	59.962	47.1247	38.7538	20.3015	24.1263	68.4983	77.8801	53.9982	70.0533	43.3738	0.134077	0.706956
C8G	87.1726	116.449	174.883	162.621	179.472	167.721	148.327	76.7882	87.9706	194.529	291.116	187.308	202.121	153.072	0.11176	0.720794
C8orf33	37.5253	39.3794	43.919	25.2397	21.9655	21.5191	14.7089	28.59	36.7356	37.3373	14.8713	24.1872	24.9254	17.5784	-0.125985	0.665407
C8orf82	139.618	133.262	107.856	117.093	204.524	128.266	99.8877	163.588	148.926	164.308	164.446	162.167	138.87	100.087	0.181264	0.426987
C9	503.352	817.97	1002.27	1332.77	1742.35	861.787	1214.92	536.054	560.609	1109.72	1561.26	965.7	1512.9	969.23	-0.0634945	0.893005
C9orf64	215.68	218.692	232.997	144.29	126.671	268.262	289.633	239.745	301.876	340.147	201.717	239.647	344.327	362.209	0.464205	0.0412849
C9orf78	361.406	388.806	354.382	383.547	383.764	390.545	416.312	346.955	430.225	388.34	381.736	419.434	478.2	373.878	0.0682305	0.548113
CA1	332.946	21.6049	88.3095	54.2094	42.6001	17.1969	82.8042	548.927	26.6417	103.43	61.485	60.3585	28.1118	84.6953	0.382525	0.0814979
CA2	169.158	74.4202	366.393	581.673	131.136	228.472	109.202	90.8796	5.31569	76.3258	143.926	13.2136	16.7658	40.9323	-2.49669	0.0346913
CA5B	190.629	96.7343	74.2118	211.006	215.676	157.119	153.964	259.412	79.4101	172.673	222.197	201.785	121.999	142.298	0.125419	0.780043
CAAP1	30.6826	41.3595	31.1962	22.8055	33.529	31.3008	33.1759	26.512	32.4398	39.9003	34.4141	16.6931	30.4473	38.1921	-0.0650687	0.884289
CAB39	485.182	544.471	548.438	779.781	705.687	621.904	782.992	571.613	578.725	557.259	771.274	690.753	688.62	699.155	0.0406428	0.697461
CAB39L	2094.24	2329.63	2089.91	320.452	840.748	1612.79	1741.75	2011.21	2354.76	1749.96	1409.79	1377.63	533.583	1848.38	0.148669	0.87418
CABIN1	26.1666	35.9003	31.7428	22.0964	21.6267	19.9243	22.0146	38.0478	39.1188	33.9234	32.7498	14.5665	31.1147	21.2897	0.193155	0.554307
CACNA2D2	121.567	140.584	210.144	214.232	106.901	114.228	80.279	92.3281	98.9876	124.464	91.9654	85.9852	91.6337	112.269	-0.432414	0.249771
CACTIN	36.6948	49.2234	42.6703	34.5303	24.2759	32.2907	53.0651	54.7086	53.3262	37.4647	33.5553	41.3128	41.9622	41.4313	0.178667	0.56905
CACYBP	1565.93	1432.77	1288.52	2205.84	1797.01	1490.53	1783.73	1516.1	1347.29	1207.46	1756.47	1684.14	1407.48	1508.56	-0.1394	0.0917524
CAD	762.525	680.969	793.913	677.378	488.636	662.152	694.044	579.801	647.712	630.408	473.282	483.065	524.444	566.141	-0.280601	0.0661205
CALCOCO1	6.18706	2.81144	10.0391	4.60808	5.48158	9.12684	6.88508	5.19297	4.80095	7.56385	5.52222	5.12441	6.08677	2.50381	-0.252719	0.64013
CALM1;CALM2;CALM3	16295.6	23291.4	21900.3	37063.5	40377.5	20299.8	21216.5	27249.1	24313	17302.8	26664.4	21359.7	16437.8	19493.2	-0.193814	0.622144
CALML5	15.5726	18.7894	26.5675	16.8617	25.9728	17.1546	62.5817	17.0952	22.9521	23.7444	39.7304	10.0616	11.8283	15.8065	-0.341718	0.689516
CALR	8984.8	9506.56	8284.32	11152.5	11080	8620.49	9510.88	10931.3	9034.12	9192.78	10491.1	9655.22	8529.45	11176.5	0.0414575	0.780043
CALU	364.05	347.933	374.985	452.619	582.604	446.34	379.707	367.442	339.285	368.861	421.62	385.267	316.521	401.59	-0.165815	0.393352
CAMK1D	123.052	169.545	213.35	220.854	175.191	148.19	232.982	138.086	137.371	181.745	161.223	122.412	152.853	140.508	-0.28924	0.209082
CAMK2D	1108.04	1110.87	1437.59	1635.23	1159.74	1151.38	1271.51	784.032	1025	974.694	1027.32	700.155	711.183	1195.77	-0.479723	0.0500961
CAMK2G	851.421	904.304	842.195	867.511	926.491	781.512	816.582	702.425	818.453	804.501	775.683	692.94	751.776	739.596	-0.180969	0.0837974
CAMK4	318.024	312.813	325.102	263.577	186.152	277.197	275.339	138.698	243.44	162.295	161.942	102.438	158.958	157.667	-0.818896	0.0150563
CAND1	4197.58	4296.92	4151.43	4850.01	5194.37	4606.72	4346.23	4037	3807.83	3604.43	4164.83	4315.73	4070.47	4279.04	-0.160363	0.0474338
CANX	3943.98	4272.54	4133.17	3869.45	3958.35	3754.59	3011.28	4238.88	3406.43	4221.35	4116.32	2856.83	2909.41	3158.94	-0.124638	0.505352
CAP1	29202.6	31544.2	26789.9	36540.7	36439	29415.3	29841.2	38548.5	28342.9	26086.3	34781.1	36940.4	32087.9	38620.3	0.0934055	0.57264
CAPG	2378.24	1755.38	933.327	402.003	892.3	638.907	2354.72	509.642	516.781	755.445	210.975	317.049	347.079	450.306	-1.42592	0.0443089
CAPN1	2888.19	3191.32	2568.77	3536.48	3918.03	2883.85	3309.39	3089	2910.91	2970.06	3320.04	3969.93	2779.49	3380.77	0.0113112	0.909012
CAPN15	8.51458	3.10725	3.05188	4.95521	4.79355	2.50109	2.37892	6.75966	0.840944	1.26386	3.16737	7.59943	2.34957	3.9442	-0.404571	0.579888
CAPN2	1645.41	2031.76	1656.11	1814.08	1707.04	1560.66	1695.26	1980.4	1879.03	1568.67	1699.45	1816.28	1591.13	1918.48	0.0397161	0.735722
CAPN7	194.75	204.42	220.114	237.387	152.634	221.744	212.06	159.973	169.293	161.383	201.938	168.767	222.13	181.965	-0.187177	0.19494
CAPNS1	4753.47	6199.69	4308.86	3344.46	3324.58	4277.18	3919.27	5818.68	4629.27	4671.31	4527.59	5341.62	4486.51	5614.34	0.242195	0.361459
CAPRIN1	583.527	550.113	546.088	597.735	530.342	500.887	518.772	583.204	465.823	424.578	493.866	503.161	499.825	510.584	-0.140165	0.200355
CAPZA1	18582.4	19303.2	18505.8	21589.9	22067.4	18364.6	25562.4	20263.9	20090.4	17504.5	19197.7	21488.1	20714.2	25727.7	0.0110835	0.911585
CAPZA2	12150	13211	11949.3	14767.8	14424.5	11490.8	14933.6	12702.7	12706.5	11155.5	13425	13351.7	12502.9	13421.6	-0.0532028	0.499602
CAPZB	12191.3	13053.2	12050.1	16889.1	16533.9	12317.9	14435.5	14291.5	12847.2	11405.5	14258.1	15041.1	13424.7	16261.1	0.0060216	0.968503
CARD11	297.872	283.753	337.861	301.231	260.513	265.107	248.55	278.66	252.647	311.578	242.708	247.492	239.605	246.62	-0.131902	0.085197
CARD19	44.716	45.3801	37.3363	32.8101	46.6339	23.6856	19.3802	42.8417	39.152	27.1561	27.7965	22.9514	33.6413	17.1111	-0.238502	0.48174
CARD8	199.859	163.042	181.995	184.196	143.379	150.872	127.173	208.328	172.847	136.136	189.003	188.263	128.565	193.632	0.0758667	0.787462
CARHSP1	635.497	878.532	736.344	722.698	504.118	518.018	739.515	820.803	1025.97	691.023	1059.08	1095.67	692.376	803.176	0.387191	0.172885
CARM1	317.503	384.976	389.744	321.196	293.024	315.803	395.3	337.166	361.338	371.857	318.528	350.924	390.097	345.293	0.0407534	0.787462
CARMIL2	293.842	285.482	309.194	245.463	264.774	286.781	316.469	181.507	219.657	238.893	242.413	160.479	195.337	233.433	-0.45411	0.0430685
CARS1	923.694	992.509	891.331	740.051	926.816	916.732	933.262	1044.81	1014.25	882.158	818.461	947.934	943.858	986.113	0.0704892	0.164767
CARS2	261.389	263.747	280.009	239.514	244.764	257.746	244.42	184.841	262.558	222.337	235.872	201.76	292.516	234.13	-0.145645	0.391298
CASK	22.7339	10.8289	23.9276	144.736	44.2479	19.4704	10.8136	26.2873	15.7275	20.322	32.4667	10.9167	28.5353	21.3075	-0.304743	0.771042
CASP1	1358.21	1162.96	1805.51	2292.1	1671.39	1467.11	1501.94	1424.46	1166.31	1229.78	1556.97	1505.41	1017.66	1689.41	-0.221144	0.339265
CASP10	22.1606	5.43726	15.876	20.4747	19.8568	10.462	9.46377	12.0583	9.90306	12.6627	20.5292	27.2873	10.2145	9.75889	0.0189931	0.968503
CASP14	62.43	75.2547	69.6931	39.373	40.5569	29.2105	39.3395	6.11525	61.2653	54.8545	25.2372	44.043	18.8391	27.0072	-0.813136	0.330082
CASP2	100.25	100.981	265.212	61.8462	67.0444	123.393	31.3943	886.465	207.079	236.045	285.439	189.331	121.145	36.4679	1.12946	0.212254
CASP3	567.518	420.373	368.84	538.103	787.978	578.472	377.859	831.797	431.376	465.527	612.729	627.909	510.584	386.272	0.0908785	0.706956
CASP4	100.702	75.7049	110.793	126.256	151.237	100.179	115.984	113.038	78.2037	97.9591	124.161	111.362	90.6996	106.491	-0.0994819	0.488247
CASP6	197.555	184.964	129.562	103.356	164.462	178.13	195.867	128.191	169.906	168.06	152.521	128.079	135.123	161.897	-0.120559	0.727852
CASP7	341.403	247.227	293.845	572.491	435.482	342.605	519.185	402.045	221.654	377.454	664.585	315.887	405.703	539.918	0.0702808	0.766028
CASP8	520.518	481.095	435.485	548.916	637.871	447.289	415.43	585.35	506.005	511.83	499.86	593.773	469.677	457.436	0.0637479	0.538142
CASP9	46.5939	25.3234	24.8885	32.1012	12.5916	17.748	13.3348	41.6649	42.1753	34.3256	21.6047	46.4642	20.9581	17.9546	0.431401	0.449586
CAST	5148.7	4722.74	4642.39	6444.52	5158.18	4196.51	5415.28	5288.11	3555.95	4242.86	4488.56	5255.88	3762.93	4882.2	-0.186038	0.225692
CAT	618.859	674.578	819.604	761.572	686.035	901.642	997.853	641.296	582.718	673.081	667.089	551.018	691.805	713.779	-0.259539	0.0715215
CBFB_Isoform2	50.564	51.7668	44.9227	52.0936	90.4666	27.8722	55.1387	62.5294	103.832	49.6618	51.3485	40.15	43.4379	81.0942	0.208453	0.709977
CBFB	429.035	520.614	347.015	575.739	651.611	401.584	450.82	502.543	374.804	440.528	560.809	558.542	468.005	513.158	0.0351049	0.888803
CBL	375.419	390.379	444.645	337.962	383.01	371.801	377.071	350.452	347.203	403.401	349.338	326.233	341.632	338.302	-0.12445	0.0809579
CBLB	135.823	113.064	148.706	103.015	122.276	138.619	79.4707	159.374	136.313	189.882	144.766	161.8	126.168	111.304	0.299757	0.0859899
CBLL1	97.5942	112.689	104.248	111.391	131.05	107.966	116.703	99.4871	92.8036	92.2251	107.712	93.6198	71.4797	83.1557	-0.292398	0.114909
CBR1	2239.1	2687.65	2431.36	2195.42	1128.6	2519.59	2538.49	1962.68	2461.71	2256.64	1881.05	1353.42	2406.01	2581.35	-0.0610908	0.627813
CBR3	458.212	374.959	457.684	274.213	442.307	542.932	861.26	131.459	161.594	206.082	120.034	115.083	190.722	138.929	-1.63465	0.0160236
CBR4	80.8469	71.474	59.5872	27.8492	45.0029	66.8677	24.833	77.4939	78.0749	51.8875	29.5525	76.2117	73.83	25.0214	0.123737	0.597009
CBX1	694.843	776.153	653.268	990.704	929.052	594.998	866.362	656.485	749.709	643.662	938.022	563.228	570.532	789.848	-0.164022	0.364512
CBX3	3322.35	3061.14	2937.05	3478.62	3312.34	3097.02	3337	3348.73	3172.22	2730.51	3256.03	3127.08	2981.5	3653.61	-0.0206956	0.775641
CBX5	552.812	507.021	557.885	725.587	750.424	594.927	716.809	511.216	495.02	537.805	554.866	534.456	548.612	619.894	-0.200491	0.1303
CBX7	37.4384	35.4814	20.7494	32.792	50.8734	31.0304	32.3949	46.9674	60.1968	30.716	38.2636	33.5433	37.5221	30.274	0.207685	0.538558
CC2D1A	498.293	672.028	538.949	673.783	1003.7	503.468	397.648	651.969	873.406	529.985	623.183	449.755	485.886	524.833	-0.0257024	0.955635
CC2D1B	131.869	155.803	110.119	132.365	125.13	109.182	118.138	165.157	145.225	125.231	122.009	138.581	115.369	137.94	0.105952	0.377186
CCAR1	785.574	853.559	729.068	941.723	963.746	919.52	934.361	912.904	881.859	879.505	892.029	929.732	854.696	946.75	0.0454138	0.698355
CCAR2	2170.88	1995.31	2060	2181.07	2077.11	1975.75	1965.93	2325.06	2038.95	1904.15	1882.92	1887.69	1969.92	1991.59	-0.045553	0.591655
CCDC12	214.682	222.783	223.133	321.153	308.669	234.099	242.114	233.13	290.899	303.94	235.485	403.959	260.084	207.654	0.117225	0.659168
CCDC124	217.863	244.852	230.477	270.658	224.822	179.4	190.507	201.125	219.915	222.612	232.461	165.758	194.829	188.842	-0.124744	0.330082
CCDC134	86.3646	92.1439	100.865	232.863	105.962	113.208	61.3723	113.471	106.006	81.692	138.809	82.528	92.8891	38.7039	-0.252233	0.409703
CCDC186	8.79687	12.2527	7.16386	11.2129	4.52683	7.53662	9.86337	9.27726	12.3918	6.96447	10.3449	3.58062	8.73947	4.44042	-0.19143	0.582199
CCDC22	279.264	347.087	272.813	297.446	291.977	281.39	318.468	289.441	309.023	237.061	243.099	310.478	299.493	297.066	-0.075922	0.508428
CCDC25	192.263	173.753	149.131	241.484	259.996	146.015	208.346	183.571	170.195	201.207	233.776	182.117	221.359	189.736	0.0343402	0.912139
CCDC43	448.461	270.923	418.143	570.653	603.694	490.289	508.719	376.161	415.517	436.975	475.793	330.713	502.93	437.285	-0.126448	0.725604
CCDC47	47.8451	40.897	59.268	53.3458	57.8063	41.112	42.1178	37.687	41.5584	39.885	49.669	43.7646	39.0471	58.8664	-0.141199	0.594574
CCDC6	89.141	104.335	84.4709	108.503	71.2001	77.6867	102.24	97.2435	98.561	72.813	97.3686	88.544	100.886	86.5481	0.0177185	0.935415
CCDC82	8.49028	9.55068	4.07326	7.78924	12.2166	4.34725	6.5774	10.5318	10.1882	7.38052	7.79453	5.29663	7.80344	6.88291	0.138059	0.805868
CCDC86	55.1072	52.2556	56.4544	51.5999	34.539	44.2214	43.1628	48.8223	34.2662	40.159	29.061	36.563	32.4329	28.6467	-0.4371	0.0806462
CCDC88B	305.001	242.866	204.945	210.482	216.746	207.044	191.22	359.151	222.302	223.124	242.061	281.567	259.726	210.394	0.182115	0.144291
CCDC88C	27.4054	42.1977	30.877	31.4771	22.7899	23.9772	23.1873	30.0167	29.1304	31.0486	33.2176	31.2201	21.2396	27.686	0.0310435	0.908782
CCDC9	128.54	125.487	131.592	176.919	195.887	125.323	181.232	137.449	147.872	131.847	163.533	157.162	145.462	145.184	-0.0285677	0.884289
CCDC90B	102.783	95.278	71.3606	78.3353	67.3111	70.9523	51.5894	92.4355	86.7122	59.8063	85.0154	51.6639	80.0823	54.9522	-0.0773878	0.631804
CCDC91	84.988	59.1063	115.677	125.719	104.619	66.6318	110.036	71.798	71.3654	61.9336	117.245	74.4411	91.3576	108.175	-0.147664	0.684285
CCDC92	17.8996	27.5315	36.3044	61.1018	46.7696	27.6533	52.1843	18.1619	37.1092	39.0233	87.9014	43.4616	52.8706	40.4092	0.220114	0.500555
CCDC93	152.898	184.605	127.953	155.268	127.216	140.776	113.067	189.134	173.208	112.033	185.445	141.521	141.689	135.879	0.101093	0.485009
CCDC97	31.3579	53.6759	26.3675	72.2127	67.8459	68.5269	28.0311	40.6291	89.0125	26.1528	108.124	50.138	28.8022	53.5672	0.131636	0.833884
CCL5	1080.38	2693.94	348.562	1115.9	657.735	604.974	476.512	1776.55	725.601	597.907	1029.14	1835.66	687.617	795.843	0.27032	0.759183
CCM2	164.225	177.823	187.17	201.473	200.375	177.911	181.254	196.745	210.378	198.968	167.073	175.728	160.802	173.981	-0.0104342	0.953509
CCNH	34.7444	21.93	29.8524	20.6771	20.3905	24.2158	40.7953	29.2003	29.4633	37.2091	35.4378	34.5311	35.4395	31.6764	0.316385	0.340242
CCNK	415.373	499.667	417.874	525.005	476.677	443.944	389.331	497.217	414.484	430.544	584.588	473.105	399.525	483.112	0.0480597	0.780672
CCNL1	22.0215	26.0381	27.8907	8.01111	17.8504	16.2924	13.9454	31.7664	33.1327	25.6142	18.5568	7.37849	11.7086	8.11049	-0.0811256	0.909218
CCNL2	63.3925	67.3261	61.7344	32.7365	27.3278	32.6265	33.4023	60.1651	64.8967	54.2436	34.532	23.5115	33.5394	38.0941	-0.0322225	0.78463
CCNT1	78.6178	72.1439	48.504	113.275	88.0341	59.5743	79.4806	69.2127	92.7572	83.9644	53.5102	78.9847	68.4717	71.2511	-0.0321245	0.9476
CCNY	118.257	131.492	151.064	140.425	141.804	136.645	130.71	128.785	128.952	157.2	131.721	136.67	102.393	116.804	-0.0816797	0.53502
CCR1	82.9892	53.3221	183.066	323.99	186.158	72.8335	64.3133	27.0176	24.0816	64.8503	112.572	32.796	23.5955	67.4534	-1.40719	0.0466555
CCR2	87.7039	20.2599	243.159	150.972	73.1131	80.4565	76.9927	19.5151	15.2793	18.4117	30.2903	5.37734	12.4216	13.2026	-2.51715	0.0339084
CCS	504.286	541.38	548.117	523.425	616.567	542.68	584.663	457.9	506.241	545.115	501.494	514.471	461.47	550.653	-0.126742	0.0867127
CCSER2	29.807	32.7129	23.743	25.1774	17.0912	28.0939	23.8447	37.6025	37.5006	37.8422	23.2992	29.0213	29.597	23.1975	0.270319	0.275168
CCT2	1844.43	1742.82	1867.7	2328.72	2051.23	1948.39	2173.84	1529.9	1703.61	1550.23	2008.71	1753.92	1760.52	2101.98	-0.172187	0.0532185
CCT3	7276.31	7365.11	6518.4	7576.56	6910.1	6862.44	7174.6	6674.85	6751.82	6313.17	6490.41	6276.72	5798.09	6784.25	-0.140263	0.0401204
CCT4	5176.88	4772.94	5075.98	5747.32	4727.88	4813.48	5034.56	4578.76	4317.4	3720.16	4526.69	4402.83	4102.68	4839.44	-0.214985	0.0698025
CCT5	1490.91	1388.07	1407.39	1858.97	1825.33	1647.68	1916.93	1260.16	1199.66	1263.1	1496	1383.3	1284.14	1859.15	-0.246616	0.0395488
CCT6A	4556.1	3991.97	4297.68	4890.7	5441.79	4102.37	4489.72	3940.75	3501.95	3415.72	4167.56	3987.21	3436.89	4542.19	-0.235396	0.0583394
CCT7	2737.39	2482.69	2575.49	3344.27	2648.24	2633.45	2545.15	2304.89	2307.28	2108.57	2534.73	2554.61	2291.11	2665.06	-0.175525	0.138769
CCT8	6016.59	5666.1	5974.67	8374.36	7551.67	6692.14	6719.54	5356.22	5284.92	4846.73	6705.33	6831.92	5557.93	6631.16	-0.188893	0.0571976
CCZ1B;CCZ1	123.853	129.567	119.505	124.464	135.991	110.163	120.805	136.09	136.944	118.019	160.02	127.165	132.593	117.651	0.098954	0.422298
CD101	98.6235	67.7992	52.3275	38.7506	40.3299	114.51	38.0812	80.1988	74.5331	101.92	68.9215	76.605	45.4234	42.3877	0.196712	0.772966
CD2	310.847	335.261	229.733	152.539	331.091	242.91	255.176	265.422	339.447	161.999	299.773	107.134	156.543	256.535	-0.284757	0.641291
CD226	125.642	198.017	80.1354	140.44	94.9029	108.929	106.627	58.0835	104.128	47.0252	78.9934	41.6963	43.528	86.109	-0.922541	0.0213694
CD244	219.354	232.297	234.483	311.466	310.052	198.922	191.42	255.102	231.524	244.63	373.047	310.959	199.284	152.401	0.0303401	0.851084
CD247	681.758	924.688	851.979	730.598	578.24	589.679	545.404	835.791	970.948	818.734	980.03	792.257	660.186	526.163	0.185152	0.231529
CD27	121.012	75.3529	128.417	154.717	158.772	146.341	114.141	124.825	148.474	219.997	202.838	142.942	200.907	115.724	0.359447	0.238007
CD2AP	1709.22	1646.67	1998.06	2467.5	2027.81	1754.75	2030.48	1256.63	1685.72	1643.18	1673.15	1470.09	1752.06	1777.21	-0.272999	0.124242
CD2BP2	344.319	351.721	358.136	373.206	449.919	370.118	431.133	362.721	353.09	379.188	435.343	402.202	413.627	397.242	0.0379701	0.735596
CD300A	45.0825	65.5174	41.0008	47.0259	57.4082	15.8192	56.6808	129.654	121.002	116.806	63.954	57.6427	43.1865	71.6096	0.879308	0.0854894
CD37	478.151	632.553	357.438	767.099	784.363	382.462	164.744	688.789	579.685	408.417	637.718	551.451	218.349	485.25	0.0811517	0.902871
CD3D	913.358	856.748	840.998	781.305	882.934	938.771	870.393	952.945	1142.85	857.663	1179.02	822.158	913.744	1034.78	0.172364	0.356459
CD3E	756.847	917.058	855.947	909.01	979.046	885.522	640.161	850.144	1014.21	622.306	1057.47	931.7	863.409	750.823	0.0276253	0.894364
CD3G	681.534	756.563	636.266	842.613	764.439	698.423	482.112	880.013	771.872	700.435	897.765	790.135	690.835	547.365	0.1204	0.200445
CD44	4022.68	4221.21	5189.58	5177.83	5072.84	4735.47	4709.92	3772.81	4232.47	4979.53	4142.22	3581.73	4929.97	4975.63	-0.119303	0.451832
CD46	570.761	554.577	393.3	429.367	401.621	333.351	452.191	407.464	614.222	343.152	417.653	390.125	306.155	304.885	-0.186983	0.314791
CD48	2275.04	2340.54	3284.68	3447.47	3012.72	2578.48	2273.54	2189.2	2264.4	2753.17	2657.16	2106.68	2574.74	2284.56	-0.177818	0.239245
CD5	1670.78	1669.14	1053.91	1067.51	1516.6	1337.07	1310.15	1651.54	2044.49	1439.49	1389.97	1379.78	1739.41	1603.2	0.234412	0.156879
CD55	119.835	69.3904	55.6926	40.5876	50.6991	51.613	59.5931	47.1231	43.1542	45.6042	33.8207	15.2225	20.1599	35.1796	-0.919376	0.0623882
CD58	133.451	119.632	91.9765	120.762	93.283	99.8625	74.8254	147.465	122.116	113.773	56.8556	70.1977	86.6211	127.21	-0.0651503	0.895176
CD59	157.996	191.889	130.848	98.1947	103.814	124.402	74.702	61.3042	142.124	142.767	90.9604	96.9097	80.6837	76.4935	-0.353335	0.346974
CD5L	96.8343	89.4248	159.456	525.161	246.524	186.372	234.863	80.1792	117.942	177.01	544.33	332.628	147.512	199.877	0.0273632	0.920173
CD6	1000.05	1026.33	1000.82	1041.93	875.532	1053.99	642.596	649.066	863.278	658.943	590.759	411.457	733.872	877.615	-0.493829	0.171657
CD7	608.91	298.808	516.024	516.937	284.281	295.834	287.915	485.514	330.758	936.292	466.763	259.444	378.242	450.431	0.200051	0.548185
CD74	637.426	686.784	402.186	293.77	727.019	306.174	184.29	1196.36	1277.78	821.554	970.359	1149.67	966.452	516.959	1.19513	0.0201956
CD81	1455.62	1990.36	1822.72	1761.23	1116.96	1575.08	933.341	2165.43	2790.01	1806.73	2245.19	1729.05	2275.79	1570.06	0.472784	0.0419275
CD82	170.116	188.932	176.2	125.502	324.488	198.337	275.238	128.053	140.118	181.478	138.058	75.2384	127.358	174.281	-0.581115	0.281594
CD84	78.9608	94.9266	48.5806	46.1825	98.2581	60.8234	76.5414	139.467	134.87	103.536	122.554	135.033	110.069	111.401	0.811842	0.0310353
CD8A	3022.99	3799.8	2598.97	3544.64	3032.89	3291.4	2352.47	3992.08	4276.69	2864.2	4475.11	4819.75	3854.92	3342.22	0.350157	0.0462497
CD8B	172.565	299.823	173.203	276.699	339.544	229.336	118.889	244.175	191.347	150.306	333.456	168.143	140.112	222.27	-0.129233	0.825311
CD96	197.833	173.771	182.871	104.202	72.2833	188.624	62.05	91.523	107.711	158.012	156.753	124.389	92.9296	75.4161	-0.197216	0.752874
CD99	483.31	387.123	433.336	439.745	341.507	332.408	364.967	289.729	426.399	448.072	395.547	214.834	416.725	96.0818	-0.424484	0.456482
CDC16	189.274	170.861	156	161.989	171.221	148.308	213.768	191.337	147.244	205.511	146.723	187.784	145.919	170.845	-0.0225269	0.910191
CDC23	18.1972	9.41466	44.5752	19.9708	39.1312	15.0147	18.6087	25.0596	19.2348	21.5585	18.0617	20.6015	23.7175	17.7306	-0.00518362	0.994949
CDC27	89.3414	79.2808	88.2085	67.232	61.5877	67.3599	55.2621	94.9344	87.1121	72.4521	72.2633	79.6259	66.4332	61.5503	0.078545	0.606503
CDC37	2798.81	2746.88	2588.64	3468.24	3739.68	2697.93	3143.17	2754.11	2566.19	2428.5	2882.01	2798.6	2572.66	3024.73	-0.146125	0.166715
CDC40	219.335	225	223.079	290.451	260.778	214.52	219.92	220.393	246.201	230.633	258.133	219.243	226.396	211.884	-0.0302202	0.786855
CDC42	7794.77	8960.11	9126.81	7070.82	6804.64	5818.73	5850.25	7862.1	7455.57	6992.17	7274.87	5567.23	7425.92	7587.48	-0.022669	0.930249
CDC42EP3	40.7012	36.3781	60.3831	74.3137	37.5785	54.1998	48.786	29.6844	31.5582	52.7749	34.0643	25.0839	37.8864	41.7214	-0.472216	0.0809579
CDC42SE2	572.751	517.968	433.958	252.106	225.022	463.038	157.789	324.666	624.993	600.004	950.018	301.618	270.701	315.692	0.354587	0.631804
CDC5L	1082.53	1126.77	992.404	982.617	1004.46	957.576	950.674	1143.37	1054.71	1041.24	1126.82	1013.27	957.399	915.681	0.0298031	0.702092
CDC73	102.179	114.306	105.884	96.6882	98.4976	87.7536	79.9371	100.674	95.0261	117.404	79.6041	73.8393	78.1167	84.8351	-0.131021	0.389195
CDIPT	256.611	288.811	250.375	260.291	368.183	233.859	190.726	297.288	212.299	280.991	392.972	257.672	255.17	217.691	0.0472432	0.886959
CDK11A	297.178	270.778	218.127	255.825	206.215	144.969	253.343	326.125	246.655	163.66	200.108	168.191	189.237	227.319	-0.119334	0.58555
CDK11B	674.332	562.763	655.072	754.535	960.109	653.174	867.501	696.228	679.545	677.438	783.506	646.978	649.256	836.189	-0.0300383	0.891968
CDK12	146.137	147.384	146.194	150.566	145.726	141.491	125.099	160.041	162.511	123.227	160.897	123.211	145.759	117.197	-0.0245899	0.864546
CDK13	43.1086	52.9138	50.2832	36.4384	47.5141	57.7747	57.4585	65.2188	69.0742	47.495	59.8369	60.9973	50.7492	50.6904	0.22966	0.402856
CDK5	136.504	99.2181	130.076	94.1846	148.496	118.489	142.834	130.567	121.172	127.483	100.718	118.973	105.035	132.367	-0.0445047	0.780043
CDK5RAP3	254.702	551.708	447.903	503.062	481.72	412.864	478.354	219.1	404.081	396.485	412.144	455.825	389.349	504.628	-0.17388	0.163277
CDK6	224.105	132.051	226.101	265.086	267.212	168.643	176.497	173.797	148.376	184.9	169.64	199.998	133.066	172.551	-0.275037	0.162782
CDK7	93.1939	42.0405	69.3001	53.4964	44.1113	35.6624	52.5814	42.1164	46.7709	44.2619	114.554	30.7624	53.6972	50.775	-0.0743255	0.909012
CDK9	153.677	159.777	125.296	104.782	103.612	95.6335	90.2783	128.193	144.333	99.4566	114.361	95.3709	113.977	72.9807	-0.112646	0.499021
CDKAL1	88.6762	75.8947	72.5653	45.2701	29.1409	46.5268	24.0151	71.1587	60.9941	62.0131	73.0914	36.5459	37.4815	25.603	-0.00874953	0.980688
CDKN1B	471.051	417.06	387.3	588.602	467.575	386.471	557.754	338.708	462.32	344.019	421.019	312.242	279.546	411.817	-0.352715	0.086273
CDKN2AIP	544.647	706.241	620.703	715.179	686.196	683.56	653.059	638.091	644.765	551.347	725.4	638.645	585.553	669.048	-0.0493424	0.689516
CDKN2AIPNL	134.103	79.3258	100.584	120.642	185.143	91.565	194.097	124.083	87.9802	70.9959	136.614	124.961	103.804	131.549	-0.176172	0.510163
CDS2	219.235	245.279	226.274	120.539	175.533	148.918	81.6244	235.674	284.115	215.824	149.332	154.419	167.956	123.875	0.163949	0.378839
CDV3	595.499	610.679	523.427	774.627	753.131	558.657	771.576	594.975	484.184	392.523	591.705	485.27	498.284	773.093	-0.276605	0.123467
CDYL	90.2505	84.0477	75.1461	40.6304	55.9338	48.8338	35.7846	61.5838	56.7055	57.6707	46.964	79.1637	63.5983	50.4739	0.0123513	0.977839
CEBPD	197.752	8.49119	664.208	701.486	427.843	422.563	220.776	52.6601	13.7179	231.648	351.145	63.488	20.6478	81.5323	-1.75424	0.135795
CEBPZ	146.79	130.501	136.885	127.412	149.906	129.371	105.221	95.1757	119.418	115.795	126.986	97.4224	135.721	101.246	-0.229646	0.270813
CELF1	719.845	720.782	802.459	1054.01	1020.12	949.14	957.992	824.513	734.033	905.997	1240.01	1224.73	853.916	890.599	0.0910892	0.464588
CELF2	981.095	890.963	1005.32	1212.47	1388.07	1028.56	1158.54	1001.54	905.539	1193.81	1044.83	1104.34	1003.18	1081	-0.0542145	0.718138
CEMIP2	68.5409	60.5051	35.1115	46.2667	29.8425	64.4466	38.8375	150.214	73.477	78.1786	81.9135	59.2709	90.9249	45.7413	0.730536	0.044555
CENPB	71.0628	52.5476	38.5366	32.4877	42.0238	29.5033	41.474	66.1519	49.8183	42.7835	28.7142	45.2048	40.6501	49.088	0.0861789	0.616191
CENPC	117.018	135.623	108.728	118.749	81.4499	118.46	63.9141	147.757	126.845	122.571	107.968	53.2087	107.367	109.063	0.0414867	0.909911
CENPV	77.225	124.278	91.4953	156.696	82.7759	72.2374	42.0829	56.2146	70.8293	101.152	141.155	43.9106	58.8715	53.9588	-0.303771	0.372087
CEP120	63.9145	107.108	77.6642	54.9943	50.3655	66.7839	49.9723	70.8676	83.1503	72.0499	50.3543	50.9198	58.9486	43.7742	-0.115286	0.330082
CEP128	42.9247	82.8001	40.2481	123.232	109.855	93.5649	49.0852	61.371	78.3159	44.6094	228.026	61.4893	53.3982	61.5061	0.0215355	0.969592
CEP135	35.8406	39.9533	41.7237	38.8218	34.725	32.4072	32.338	35.5539	36.4363	36.2942	42.7869	30.1753	28.8471	34.9355	-0.06634	0.54866
CEP170	42.8476	43.849	52.466	71.1394	44.8641	48.3755	47.4642	44.0883	49.107	36.7002	46.5082	55.8017	39.3163	54.054	-0.103004	0.727852
CEP250	126.419	127.056	119.851	123.072	97.9434	121.444	113.66	133.485	141.877	101.482	148.475	114.097	129.381	122.921	0.0989885	0.41039
CEP350	42.4216	43.5699	34.4087	31.5472	39.4937	38.624	41.2137	40.3842	57.6455	40.129	47.1883	29.7274	42.6504	32.2728	0.0737275	0.806419
CEP43	73.7199	78.0545	73.079	59.3077	72.6547	84.558	103.907	84.3461	60.8833	49.0041	77.6891	78.3968	72.1541	87.3247	-0.103025	0.709448
CEP57	39.3111	39.2503	30.1836	39.7721	43.6208	28.5929	29.1653	38.0368	43.0795	33.993	33.2274	27.2451	32.6353	35.2469	-0.0308794	0.913197
CERS2	85.6271	76.7519	98.1395	102.724	101.718	97.1511	64.5421	89.283	63.7626	78.1978	101.629	83.2724	87.0855	70.108	-0.125352	0.338447
CERT1	145.52	165.356	119.075	118.511	133.848	141.464	158.173	124.523	141.053	117.346	125.748	132.431	146.894	139.692	-0.0757109	0.438005
CETN2	103.703	148.346	95.1665	128.225	189.878	116.04	184.227	114.414	126.082	62.2727	121.662	106.029	130.76	143.361	-0.258657	0.34426
CETN3	50.0438	62.7146	40.2762	35.4129	21.258	43.2868	23.0653	52.0882	43.6916	59.2151	58.4934	59.0688	17.9916	32.5744	0.217451	0.766619
CFAP20	125.748	159.077	104.124	94.3412	81.4712	87.1545	114.773	158.819	116.045	121.322	84.9527	92.3613	95.887	106.353	0.0228507	0.921928
CFAP298	69.5347	29.7661	51.8994	52.1347	49.8659	47.3415	66.3013	59.5747	53.188	58.9	59.2088	40.1488	44.7345	67.6094	0.0877555	0.778379
CFAP36	34.4206	18.7344	45.0141	29.0228	25.4786	19.8391	22.6802	25.5659	32.3657	22.2702	20.9055	12.3745	24.0735	9.07103	-0.459107	0.409801
CFB	66.3941	45.7764	179.533	727.681	322.801	265.895	188.762	71.4318	52.0456	127.794	873.399	363.123	258.589	210.558	0.0501232	0.809031
CFDP1	326.932	298.881	316.145	444.488	424.911	322.095	429.986	414.132	306.072	291.954	356.928	360.823	273.962	351.451	-0.116614	0.505165
CFH	261.316	240.041	547.191	1738.82	803.916	438.93	826.07	291.359	417.066	567.473	1791.35	806.935	384.319	673.112	0.0811079	0.778379
CFHR1	71.3071	50.8632	95.6888	122.634	88.5961	40.0727	92.4626	60.7745	108.032	104.247	132.595	75.02	44.3546	64.8248	0.0695157	0.872939
CFHR2	39.0965	28.7048	76.8113	119.511	94.7118	25.2379	67.8295	32.8849	61.9143	114.94	126.759	76.2981	52.6881	56.6111	0.287853	0.541559
CFI	11.3551	7.87346	22.2639	71.1098	27.9311	32.2684	29.138	1.98827	6.47581	22.4146	102.926	33.0887	25.281	23.773	-0.379094	0.618748
CFL1	52594.3	66225.8	54499.7	82386.4	69869.9	48904.9	60820.4	70287	57552.3	53748.9	66705.9	83010.4	62444.1	66657.2	0.0892341	0.684285
CGGBP1	945.387	1018.34	997.481	1333.15	1495.09	1117.74	1175.54	1136.99	990.05	834.456	1286.71	1211.06	941.508	1236.33	-0.0802545	0.612514
CHAMP1	278.266	292.228	291.16	324.994	313.846	272.309	283.536	266.835	313.228	287.024	320.847	301.56	268.889	296.491	-0.00156523	0.977091
CHCHD2	1747.63	2288.31	1918.31	1758.41	1843.04	1637.85	1696.42	1910.33	2654.6	1937.67	2287.11	1877.54	2082.74	1988.46	0.191281	0.0936966
CHCHD3	941.279	1056.72	995.381	1308.67	1070.42	1139.83	1013.84	927.873	964.153	932.936	1025.56	1033.75	1061.66	1048.71	-0.100303	0.274338
CHCHD4	64.9125	94.5057	99.2481	119.292	98.6405	107.529	96.6771	89.5845	103.881	79.9894	111.023	68.4789	96.49	115.018	-0.0351195	0.903403
CHCHD5	25.5869	25.3516	20.5778	17.1421	33.0441	21.5967	17.2559	22.1972	21.9999	19.3673	20.5268	24.0925	17.1507	21.022	-0.105806	0.626403
CHCHD6	79.0275	81.6683	69.2913	49.7437	64.4902	59.925	58.8492	53.9492	64.6936	54.1044	50.5543	64.2618	64.5064	55.8421	-0.170717	0.335147
CHCHD7	280.492	213.517	215.991	307.477	257.14	192.557	242.356	250.818	215.201	224.366	284.109	119.052	216.126	257.205	-0.152532	0.655773
CHD1	4.54597	8.26948	10.5564	1.36435	4.03929	4.05802	3.08488	12.0679	18.6986	29.3929	5.36833	9.04077	5.15717	4.16128	1.13988	0.0401349
CHD2	37.6429	63.368	45.8833	42.2062	54.0066	39.6649	34.927	47.6891	43.611	50.7759	49.7225	36.4253	53.5229	35.524	0.0104842	0.977091
CHD3	681.982	659.597	695.802	641.374	610.577	673.384	520.247	683.907	685.656	743.745	657.818	721.913	528.92	601.496	0.0421783	0.788301
CHD4	907.979	877.122	902.6	808.256	903.626	922.648	732.582	1003.94	831.433	997.086	927.138	920.652	815.275	804.038	0.056011	0.599525
CHD8	37.8679	41.7138	35.3682	38.5483	48.0706	42.2257	31.8581	43.1947	42.4961	40.0068	44.7795	34.6818	37.1174	31.7556	-0.00728581	0.973699
CHERP	653.768	677.957	606.42	775.567	760.407	614.537	652.257	696.844	657.744	592.716	644.162	531.306	586.826	675.176	-0.112342	0.473508
CHID1	104.536	106.337	161.572	75.6523	119.209	87.3207	77.4458	99.3882	131.125	133.943	76.4628	80.1007	77.6893	110.258	-0.0369038	0.903599
CHKB	273.768	336.455	351.366	409.675	293.139	258.348	249.379	244.824	353.915	387.418	339.798	287.979	315.348	289.106	0.0368809	0.82428
CHM	10.1003	9.88942	18.1254	14.2882	31.4351	21.0691	39.2107	17.5945	18.5705	20.9981	28.6092	5.58444	20.0373	26.5534	-0.0291435	0.979463
CHMP1A	118.741	159.884	151.502	176.484	338.86	121.836	197.207	140.638	156.925	143.2	163.9	159.561	151.574	162.677	-0.145713	0.693359
CHMP2A	251.941	260.01	59.3656	174.717	87.8236	121.513	110.545	89.7711	256.538	171.412	135.09	61.0346	31.5991	184.125	-0.297368	0.761972
CHMP2B	191.261	216.138	126.722	237.449	188.698	75.69	255.001	248.633	202.441	112.865	145.136	135.239	66.4734	155.066	-0.282683	0.316519
CHMP4A	905.148	789.706	789.59	1022.47	781.509	756.54	886.481	900.197	897.706	642.489	979.355	753.313	823.791	894.033	-0.0143557	0.911655
CHMP4B	956.911	998.402	955.576	860.34	868.93	870.063	916.084	939.854	1026.42	718.038	898.365	1034.95	898.341	939.358	-0.000191102	0.99848
CHMP5	253.458	239.674	252.162	234.382	239.408	249.187	363.736	244.184	282.715	277.376	262.918	260.418	268.945	310.597	0.0701892	0.558257
CHMP6	137.047	150.131	192.695	42.2067	39.7975	53.7842	39.1494	208.707	153.979	179.742	36.2692	42.7995	54.3019	32.1701	0.0228102	0.925782
CHMP7	187.786	195.887	193.077	130.266	115.427	139.172	171.426	182.723	204.813	152.028	109.94	94.2331	124.075	164.217	-0.155006	0.160894
CHN2	62.849	88.3575	56.7597	94.5023	54.0677	49.2619	52.4904	102.533	90.1391	120.752	88.2629	85.5366	55.1927	75.8733	0.440402	0.162015
CHORDC1	965.442	974.413	831.758	981.764	930.14	873.545	948.421	1059.61	1064.06	879.457	1044.06	944.791	1123.49	979.857	0.123299	0.147652
CHP1	65.0751	55.1034	77.7772	55.4823	66.2175	61.8237	54.2362	50.9489	43.7901	62.5819	56.9728	47.2784	31.1089	43.2319	-0.394853	0.101407
CHRAC1	93.8391	89.6518	77.9911	176.596	273.676	117.939	164.6	127.751	134.944	86.7379	153.54	178.859	99.3163	126.918	-0.0357319	0.923972
CHTOP	179.494	253.402	185.713	278.949	175.735	217.946	169.271	210.546	185.743	255.851	164.719	202.022	169.506	196.411	-0.0660932	0.86436
CHUK	135.286	194.54	148.617	134.004	98.3828	146.379	135.466	143.701	174.087	109.216	138.206	149.069	153.111	149.359	0.0474494	0.860801
CHURC1	165.75	106.124	109.049	133.341	169.766	157.085	181.408	206.465	177.733	150.865	187.62	217.152	215.755	72.3737	0.215591	0.698097
CIAO1	425.861	409.427	474.925	442.94	477.64	428.224	442.071	421.976	470.602	421.471	372.632	404.594	481.976	360.417	-0.0853437	0.587583
CIAO2B	279.527	304.283	321.156	325.532	279.157	302.245	310.009	363.214	300.883	299.446	270.8	286.006	348.05	359.436	0.0638628	0.715783
CIAO3	19.2975	10.9146	25.9953	30.2441	23.8571	11.078	11.231	15.3615	22.3336	16.476	11.6071	21.6113	10.213	11.4295	-0.224333	0.704412
CIAPIN1	400.991	372.514	349.432	331.379	282.32	335.137	308.958	379.521	333.56	322.226	287.929	433.656	360.005	369.967	0.0605766	0.800769
CIB1	139.129	153.813	151.403	78.4833	67.4341	93.8944	113.363	168.639	118.78	153.581	109.081	124.496	97.7685	131.219	0.222012	0.442695
CIC	42.0164	49.6687	43.0014	64.6237	39.8674	50.2824	56.4845	51.176	49.928	55.7293	67.0265	67.344	47.0266	48.8799	0.167128	0.495897
CIRBP	959.306	1096.47	1031.57	1739.81	2007.6	1454.69	1190.35	1564.59	938.367	931.436	1365.84	1235.59	1429.68	1321.81	-0.0842163	0.813085
CISD1	275.196	309.451	260.668	239.189	281.049	269.045	205.375	250.835	281.107	255.086	295.698	351.554	276.627	215.012	0.0616578	0.681932
CISD2	333.667	440.382	269.099	263.521	160.025	157.904	155.914	338.653	251.678	267.964	361.351	156.849	151.033	163.581	-0.0514624	0.872195
CISD3	117.354	91.824	68.9252	146.193	151.286	106.69	155.698	118.209	126.067	133.848	98.1403	73.426	117.42	118.389	-0.0642322	0.909206
CIZ1	57.5324	65.977	47.9454	65.0386	62.5588	53.7636	62.7123	91.3534	56.7986	75.8096	68.7131	64.1756	65.3407	59.6428	0.205288	0.419057
CKAP4	4.761	7.41488	5.18823	5.50161	2.00722	1.88755	2.31988	1.96917	2.04345	2.21236	4.38393	2.04983	3.35074	2.63152	-0.521465	0.461116
CKAP5	252.054	256.554	253.086	231.061	213.226	236.041	166.012	272.998	243.743	230.405	256.656	232.081	259.352	209.803	0.0933177	0.412835
CLASP1	173.53	191.428	199.348	188.774	159.179	187.734	150.719	218.98	212.382	186.9	197.134	210.607	198.392	155.929	0.141079	0.264289
CLASP2	226.926	283.987	317.507	258.732	157.28	224.129	198.703	284.733	291.92	275.811	220.496	240.118	274.773	211.604	0.132628	0.562978
CLASP2_Isoform3	54.1106	77.2274	79.638	55.1089	59.1729	50.9966	44.7525	65.2986	78.8554	82.3549	74.9164	64.8685	51.3388	38.6923	0.103563	0.504015
CLASRP	52.2609	30.4388	50.6855	33.66	52.9642	37.115	40.4775	63.3755	76.9137	66.846	35.9753	69.5922	40.5977	24.2574	0.270767	0.558257
CLEC3B	44.0205	61.9736	61.0127	120.225	47.9472	49.5327	78.8791	43.2763	49.994	73.2339	169.933	69.7743	39.7371	76.5693	0.0869436	0.764834
CLIC1	27256.7	26351.4	23633.5	18937.7	21313.9	20158	27336.6	32755.3	26651	23957.8	20997.6	23709.1	24797.9	33748.2	0.172364	0.085197
CLIC3	805.195	968.619	523.781	611.366	393.684	366.955	351.422	974.305	698.454	587.733	694.109	412.857	297.198	449.94	0.0390777	0.881442
CLIC5	60.3481	92.5394	78.9609	59.0709	28.8943	55.8583	64.5122	13.7073	21.6808	37.789	34.1505	31.2167	13.0513	36.5559	-1.27018	0.0782027
CLINT1	647.358	570.672	473.027	659.04	537.465	508.539	537.418	626.991	566.743	475.945	573.103	494.275	487.5	557.836	-0.0538295	0.388557
CLIP1	186.175	214.773	211.767	220.346	200.074	162.692	243.695	222.458	247.536	197.24	230.493	200.459	230.052	264.494	0.149268	0.295771
CLNS1A	309.778	412.241	468.376	232.06	479.179	428.79	535.58	356.708	404.755	389.267	290.146	301.194	436.958	336.023	-0.154678	0.613282
CLP1	50.9503	59.3031	48.782	65.0118	54.8792	57.1166	58.8526	53.2295	65.3702	46.0449	58.6057	41.9458	52.7916	41.491	-0.14785	0.377051
CLPB	178.021	168.01	161.157	154.69	153.512	176.166	155.627	150.697	162.576	127.826	177.314	197.002	153.077	175.389	-0.0136506	0.950875
CLPP	728.905	669.971	609.413	922.473	1255.05	652.395	658.726	874.785	660.885	770.065	1042.1	1030	837.613	657.443	0.118514	0.495439
CLPTM1	117.946	125.766	115.544	71.6546	91.3645	116.459	70.5632	137.407	107.762	136.26	83.0314	78.1241	107.29	97.5056	0.0814806	0.707968
CLPTM1L	68.4963	66.9673	65.5341	45.0664	35.9707	52.5327	25.8189	74.533	74.2995	75.0808	51.9133	41.2545	32.6877	36.1698	0.0959444	0.744211
CLPX	42.8909	38.5233	36.8139	34.3172	34.3019	20.5931	18.2706	35.8238	38.4772	32.5298	39.7133	36.4156	30.1773	27.6971	0.144072	0.570411
CLTA	470.304	603.144	571.943	1440.42	1938.8	762.154	1250.03	735.416	395.929	356.51	827.068	507.018	339.738	1310.38	-0.639619	0.289478
CLTB	401.637	531.531	865.196	1413.69	3387.64	825.555	1874.55	827.523	437.034	411.952	820.977	642.144	458.723	2811.22	-0.536644	0.527787
CLTC	6185.7	5933.59	5303.29	5655.93	5020.81	5171.32	5264.44	6619.33	5693.4	5192.06	5476.06	5990.49	5110.26	5729.03	0.0457937	0.608947
CLTCL1	366.038	384.362	334.867	500.824	162.458	173.993	236.543	429.979	317.605	221.908	374.414	338.084	97.0309	220.769	-0.134434	0.792954
CLU	2225.07	2379.44	2274.51	2638.74	3210.96	1927.99	3660.16	1767.91	1910.46	2790.05	3285.99	2103.95	1858.08	3291.43	-0.121954	0.642374
CLYBL	294.282	183.108	231.933	182.737	496.521	279.25	281.097	301.734	173.21	248.49	182.197	358.774	280.638	262.023	-0.0731262	0.61192
CMAS	807.131	795.107	660.922	691.893	772.856	665.263	696.234	715.247	794.243	575.181	769.67	811.045	659.834	791.399	0.00284136	0.98293
CMC1	282.481	262.172	315.703	279.98	286.738	225.381	297.493	204.608	345.955	364.914	251.359	271.053	270.608	310.832	0.0334511	0.893299
CMC4	69.9928	79.9789	114.66	72.4428	112.153	78.3274	66.9072	129.156	58.7023	107.606	137.846	54.2783	108.74	95.1956	0.172742	0.774072
CMPK1	3465.68	3820.11	3294.61	4504.87	3426.73	3000.59	3529.55	3216.43	3289.4	2845.92	3942.81	3550.94	3219.61	3388.88	-0.0903724	0.331171
CMPK2	216.889	134.795	101.319	159.846	212.723	354.548	180.985	196.135	115.837	102.271	178.241	175.591	415.964	158.04	-0.0621423	0.693643
CMSS1	59.3774	75.2911	46.2055	30.4911	44.3459	35.9873	39.991	58.8122	67.2488	33.3982	51.3523	42.2662	43.3893	23.1294	-0.0689158	0.87087
CMTR1	172.031	158.529	152.445	136.854	162.815	172.938	131.958	181.053	164.502	183.692	195.585	167.539	208.059	150.386	0.201122	0.121303
CNBP	1498.66	2209.66	1890.05	3425.59	1703.51	1747.87	1160.9	1765.79	1473.11	1939.93	1932.83	2116.68	2140.4	1528.41	-0.0191457	0.963906
CNDP2	2668.38	3038.06	3031.1	3478.97	3412.22	2853.5	2662.78	2931.72	2797.48	2424.56	2679.46	2753.32	2618.91	2787.48	-0.149908	0.299514
CNK3/IPCEF1;CNK3/IPCEF1;IPCEF1;IPCEF1	680.582	473.366	710.264	959.719	730.22	658.166	667.136	608.818	589.089	594.325	780.85	605.627	516.602	581.251	-0.174003	0.28683
CNN2	2099.58	2103.72	2417.96	2711.9	2136.91	2030.08	2488.97	1807.78	2051.02	2327.19	2009.52	2113.56	2006.27	2773.14	-0.0881481	0.527787
CNNM3	66.6866	63.9492	51.9037	18.8499	24.4386	26.296	23.0882	40.0692	62.6935	52.7323	41.3241	35.9464	41.211	27.6965	0.265596	0.556171
CNOT1	501.897	507.966	483.495	433.345	414.295	492.355	446.283	549.478	517.342	496.652	463.516	458.408	474.18	463.798	0.0628772	0.210879
CNOT10	108.153	133.307	113.578	76.5634	102.625	105.095	122.758	110.169	114.838	142.132	113.556	99.0791	122.243	95.1657	0.0719613	0.783417
CNOT11	133.001	156.159	143.861	137.979	197.949	142.966	165.373	126.577	135.608	166.131	136.354	124.323	127.444	127.223	-0.185663	0.361459
CNOT2	146.205	112.528	138.131	154.768	147.377	123.542	158.806	150.439	160.703	146.763	115.005	129.302	88.5208	124.861	-0.114612	0.684058
CNOT3	177.693	160.199	170.854	138.471	97.7812	153.7	188.113	168.822	171.046	163.626	142.48	123.166	175.113	167.906	0.0509509	0.710181
CNOT4	53.6346	43.3063	33.8859	48.6131	43.5381	13.4935	18.4645	28.2779	51.8247	17.4207	20.355	10.8902	29.6169	27.1612	-0.455509	0.597009
CNOT6L	55.4862	71.5162	75.7135	77.1012	78.5013	77.2332	71.0718	83.9686	66.0359	74.9462	91.8775	66.8073	101.423	82.2329	0.15597	0.472573
CNOT7	1035.5	1006.19	1017	1013.95	1375.02	1061.83	1266.8	933.227	980.736	1112.98	833.557	869.802	995.183	1005.02	-0.203957	0.270813
CNOT9	125.593	162.995	158.91	145.591	107.191	137.249	143.541	137.216	149.631	143.076	147.713	128.828	161.758	147.369	0.0591391	0.638085
CNP	231.002	250.327	334.813	219.672	211.717	211.183	134.155	267.118	246.497	262.055	232.338	177.443	222.613	186.76	0.0304664	0.897095
CNPY2	830.46	853.213	757.891	905.297	708.759	773.278	798.389	751.298	882.62	774.446	779.349	890.963	700.314	764.526	-0.0222895	0.885845
CNPY3	265.864	294.821	375.042	486.068	436.234	323.907	374.973	329.895	312.59	383.331	458.807	392.359	393.466	421.584	0.0915407	0.481595
CNPY4	310.442	258.009	293.775	125.174	106.516	140.889	264.329	189.859	246.747	162.225	139.644	159.926	207.844	221.666	-0.0827635	0.864546
CNST	15.028	17.2617	22.1157	7.1456	7.70413	11.3589	8.14678	18.8327	15.0329	9.63216	4.93017	14.8338	7.45631	5.35599	-0.267944	0.620446
CNTRL	96.061	95.6249	81.8708	76.7681	82.3168	73.4802	63.0253	99.198	102.263	83.5942	85.2144	80.0708	78.6551	72.1973	0.0825887	0.157619
COA4	145.562	116.492	108.907	161.494	149.326	107.345	23.6457	86.5456	197.141	120.561	153.819	72.712	134.233	63.5345	0.11365	0.87418
COA5	64.4339	113.608	100.402	147.887	197.978	87.2647	119.602	73.8166	104.004	64.4791	77.0344	74.9937	27.1523	55.8484	-0.813512	0.118111
COA6	334.609	388.602	303.361	310.504	357.388	293.189	357.715	342.098	486.755	270.727	345.92	254.24	371.36	368.087	0.0341982	0.890773
COASY	350.637	341.955	324.855	288.875	361.011	293.145	283.423	321.047	252.811	359.754	318.55	257.598	310.981	282.043	-0.0976286	0.634272
COG1	76.0977	92.4738	81.7148	70.8755	62.8549	64.9388	48.3029	84.1659	58.7188	62.7525	55.2314	57.9453	65.3569	63.2731	-0.13845	0.612054
COG2	32.3374	30.7056	36.7017	36.9071	15.0701	29.186	31.1438	29.7764	29.5552	24.2944	38.2798	31.3339	24.9157	25.5139	-0.0252175	0.954292
COG3	32.4888	22.8592	25.2212	27.039	28.1137	26.7102	28.9477	12.0228	23.9986	19.4823	21.4663	17.6975	14.9057	25.944	-0.53382	0.15282
COG4	63.0766	70.863	47.0975	42.0978	55.6967	38.9456	61.5246	43.0805	52.9308	47.4195	57.8791	29.3886	48.9044	34.1143	-0.278069	0.499021
COG5	167.497	98.5512	101.609	141.672	48.5144	93.4665	223.194	115.468	121.634	137.516	108.56	45.9106	100.452	72.2971	-0.254629	0.637445
COG6	15.1011	17.2841	15.7622	17.0201	12.0575	11.1858	18.8004	14.5492	14.1752	12.7276	14.9183	7.94322	12.5367	10.6907	-0.298646	0.212254
COG7	90.1669	96.6737	102.623	97.0765	85.5239	102.052	79.5741	119.579	89.8164	93.9027	100.49	113.02	86.8197	107.181	0.117367	0.596937
COG8	30.8958	40.8769	34.3338	60.2898	103.206	31.5726	40.1062	35.8729	19.6935	66.2494	51.7621	49.6648	33.3966	35.07	-0.182516	0.751529
COIL	64.2386	57.8072	56.3797	48.1173	27.2916	40.1043	33.3045	54.7825	53.3545	50.047	28.4914	35.1683	40.4436	43.8524	-0.0711964	0.825348
COMMD1	138.268	169.597	60.5668	79.6199	118.557	74.7526	81.5086	234.338	118.784	155.024	100.122	121.139	75.5899	164.37	0.427556	0.365902
COMMD10	316.366	333.356	358.842	254.311	338.723	354.463	391.326	370.433	314.885	364.075	228.985	241.454	296.67	394.017	-0.102903	0.550459
COMMD2	132.337	233.036	85.1438	135.033	266.127	116.32	140.248	250.253	244.651	186.8	166.596	118.491	125.022	137.708	0.190897	0.752874
COMMD3	215.937	208.685	185.003	134.171	116.579	181.838	198.131	247.078	217.886	176.718	143.997	137.549	183.055	212.718	0.0918883	0.226866
COMMD4	246.533	186.119	185.476	153.059	130.61	178.654	221.751	227.634	185.452	160.678	103.748	166.22	204.456	250.86	-0.0239879	0.925423
COMMD5	126.478	140.208	133.089	84.1281	109.58	121.458	135.26	171.996	138.161	137.403	102.736	121.908	146.101	146.866	0.185092	0.126591
COMMD7	660.871	235.297	632.509	257.897	264.48	254.625	294.93	568.035	663.496	386.322	370.946	290.415	245.697	348.686	0.202197	0.716257
COMMD8	61.0962	69.6939	51.576	86.2972	110.258	77.7821	67.5159	102.438	91.9288	82.8448	96.1971	131.286	95.7921	78.9308	0.394733	0.0559848
COMMD9	188.065	220.053	204.744	166.932	196.213	184.377	221.327	212.162	195.977	164.381	182.367	211.193	196.156	186.132	-0.0338283	0.840712
COMT	336.774	397.178	375.376	312.077	255.932	328.471	204.165	403.892	391.728	369.423	410.074	323.701	269.206	247.438	0.134621	0.464588
COPA	2030.12	1998.85	2045.38	1723.33	1858.74	1826.03	1513.79	2016.93	1727.87	1841.77	1771.22	1652.88	1662.68	1753.55	-0.0605328	0.599611
COPB1	1710.1	1575.36	1737.22	2026.69	1832.95	1799.28	1726.88	1561.83	1612.62	1616.96	1767.43	1757.07	1869.46	1660.75	-0.065745	0.310292
COPB2	2419.45	2297.63	2489.45	2447.35	2532.36	2172.36	2429.68	2499.76	2238.08	2422.49	2349.82	2280.84	2101.61	2432.68	-0.0408137	0.354676
COPE	1058.52	1086.65	1191.28	1427.61	1361.06	1207.53	1346.13	1189.4	1066.56	1312.02	1243.53	1337.53	1144.99	1299.58	-0.0101855	0.924128
COPG1	4748.76	4265.87	4410.57	5932.63	4807.29	4200.77	4270.72	4789.09	3992.99	4105.27	4932.27	4674.76	4432.65	4444.21	-0.0512064	0.568928
COPG2	485.324	566.312	497.729	448.152	752.23	524.874	528.632	472.487	518.742	512.065	440.492	619.79	630.216	551.638	-0.0147453	0.917613
COPS2	674.868	696.1	651.31	620.516	578.827	581.819	625.194	612.54	620.013	638.937	558.418	599.665	590.767	586.655	-0.0721918	0.259338
COPS3	582.726	610.414	589.121	567.408	439.474	609.342	654.388	503.675	481.73	572.92	540.495	498.217	606.281	628.661	-0.0780508	0.524853
COPS4	921.529	1022.75	941.527	1088.05	821.483	859.878	951.62	859.557	938.205	796.976	921.031	903.76	905.384	920.885	-0.0772937	0.470983
COPS5	561.681	576.729	590.526	695.601	593.251	516.988	597.947	520.686	550.512	427.33	550.178	494.282	476.215	599.455	-0.194237	0.127764
COPS6	459.793	468.023	482.937	515.475	528.073	436.752	413.842	448.983	475.427	440.376	438.874	485.397	405.542	432.878	-0.0772183	0.296929
COPS7A	128.885	125.829	109.561	80.3086	97.8461	106.754	88.856	135.424	129.073	92.5946	85.1269	86.6811	101.087	104.094	-0.0108137	0.939504
COPS7B	518.635	531.186	560.887	517.386	494.559	469.828	394.701	480.186	535.805	517.152	464.647	397.513	488.903	449.895	-0.0628229	0.616191
COPS8	452.425	488.719	399.953	262.806	313.729	284.62	337.98	490.464	450.145	336.339	242.325	310.833	347.414	357.202	-0.00215326	0.990304
COPZ1	2162.01	1824.93	2170.43	2719.49	2249.25	1817.07	2667.52	2056.27	1956.41	1787.57	2467.5	2089.9	1915.57	2179.01	-0.101988	0.363732
COQ3	36.0298	55.2957	56.409	70.9944	42.785	38.5991	53.3948	42.3262	61.7752	40.069	66.9782	57.0594	49.7576	36.5665	0.00718634	0.983544
COQ5	117.132	113.605	137.783	91.4014	67.5335	62.5684	68.9818	124.447	142.5	103.844	78.7859	82.4114	62.8336	86.5583	0.0589838	0.800174
COQ6	50.5327	89.1078	42.0413	22.3615	13.0551	34.2756	21.9017	53.7528	61.2365	55.4894	21.8319	14.4571	34.7721	30.5567	0.0803069	0.769827
COQ8A	157.201	207.639	181.957	124.124	129.449	170.67	122.381	126.801	189.716	153.052	189.216	133.56	165.679	127.624	-0.00268395	0.993584
COQ9	112.933	114.545	150.144	107.114	60.501	95.5469	93.653	123.757	106.627	72.2614	97.3777	79.147	80.6916	73.612	-0.195347	0.569789
CORO1A	65085.4	76668.5	76291.2	79622.5	78665.8	68167.8	78675.5	73406.5	70497.6	75876.2	78780.2	74757.4	65983.6	77504.5	-0.0161199	0.831864
CORO1C	329.159	421.415	297.453	177.267	339.949	384.5	261.976	446.19	350.481	438.156	303.97	304.617	398.33	375.191	0.274373	0.340664
CORO7	3819.59	3858.39	4089.53	3009.75	3120.03	3273.35	3344.54	4007.41	3735.24	3505.66	2534.27	3432.35	3124.59	3614.48	-0.0379068	0.764834
COTL1	7519.35	10902	6886.44	5317.82	12263.2	9438.65	12858.3	6263.97	13017.6	5793.27	8724.01	5696.61	12532	17621.4	0.0306494	0.953509
COX17	552.871	314.513	311.674	235.067	216.786	143.717	293.652	366.448	385.12	694.396	406.378	450.516	179.147	365.581	0.476231	0.271371
COX20	264.253	230.012	152.097	120.076	123.144	117.213	58.5257	251.251	148.553	139.378	124.782	123.657	119.247	113.938	0.0311264	0.939504
COX4I1	1571.18	1456.33	1312.01	1293.57	1839.11	1497.6	1368.56	1697.19	1300.26	1554.96	1739.6	1309.64	1271.41	1628.68	0.0207496	0.941907
COX5A	1154.05	1361.37	911.345	940.914	1350.65	976.214	547.731	1284.3	1222.58	1204.42	1103.12	974.369	1036.72	929.923	0.144308	0.634272
COX5B	8455.76	8943.68	6545.8	7926.67	6926.42	6248.92	6257.88	9221.38	6746.81	7247.07	7817.58	6966.35	5936.62	7183.12	-0.00307377	0.987869
COX6A1	32.7476	104.228	54.5844	75.0068	207.422	77.3355	70.095	51.299	66.9347	57.6743	107.408	42.4226	60.4232	41.9696	-0.397084	0.603632
COX6B1	3275.45	3097.06	3098.37	3197.54	4223.88	3236.96	2983.05	3054.88	3336.78	3130.96	3551.12	3617.14	3474.09	2974.72	0.00680442	0.952167
COX6C	73.0285	33.3421	36.7245	207.523	527.549	77.067	189.182	133.503	18.1128	45.6345	68.4837	13.9181	125.905	508.329	-0.629455	0.731514
COX7A2	4668.57	4323.81	3833.15	5579.47	8724.65	4618.22	4168.34	5619.34	3911.59	4548.91	5606.27	4351.69	3488.38	4683.22	-0.123357	0.736004
COX7A2L	129.065	103.805	109.606	48.78	115.169	86.5804	62.2948	147.683	93.2289	97.1248	99.3235	83.258	88.9771	73.5719	0.100307	0.79447
COX7C	115.642	252.952	46.0626	99.4718	594.482	166.712	209.374	224.123	126.499	101.399	104.269	81.2433	63.1317	154.747	-0.506741	0.640648
CP	159.66	70.2063	718.116	3242.94	1209.46	862.402	799.067	183.365	53.2964	379.04	3663.78	1617.15	912.476	751.437	-0.0759751	0.839428
CPN2	24.9184	20.61	48.4421	107.825	45.0911	53.2759	32.0132	34.1167	15.5171	36.2614	175.002	76.0951	42.1272	44.0811	0.171765	0.688395
CPNE1	2413.66	2639.63	2629.72	2489.04	2322.97	2086.92	1696.28	2608.87	2593.43	2470.03	2176.52	2395.61	2163.12	1759.57	-0.0068876	0.939666
CPNE3	2214.84	2460.62	2439.47	2788.02	2403.16	2092.18	2271.27	2194.46	2537.34	2245.4	2539.52	2501.12	2138.81	2509.08	0.00139912	0.988685
CPOX	715.089	804.033	608.283	665.644	863.48	794.096	867.037	602.878	798.119	540.406	537.367	588.281	699.531	669.023	-0.263867	0.07108
CPPED1	429.73	361.587	192.46	301.126	305.612	234.262	349.282	381.124	326.019	225.169	183.983	236.649	237.052	271.728	-0.217287	0.321054
CPQ	54.3017	75.9468	57.1087	42.1528	63.6337	64.6585	90.3541	80.9708	93.0176	97.5002	60.1775	94.6863	82.5256	107.043	0.474872	0.0249126
CPSF1	537.404	585.397	560.011	505.003	451.167	477.93	444.588	605.204	593.352	487.825	493.872	426.768	468.321	476.812	-0.00698888	0.945643
CPSF2	397.563	382.628	392.987	384.384	360.345	369.817	397.597	404.805	398.907	403.918	361.927	367.839	397.224	419.652	0.035658	0.421741
CPSF3	507.481	541.19	470.775	452.322	554.292	434.22	617.609	442.41	548.343	505.331	439.991	374.326	502.039	542.849	-0.0942621	0.631233
CPSF4	315.669	346.28	263.842	310.734	268.175	255.391	328.611	280.863	341.179	340.44	312.908	259.246	287.048	332.837	0.0465724	0.738763
CPSF6	1296	1372.67	1398.78	1646.17	1607.09	1364.44	1679.19	1347.69	1463.93	1418.1	1505.09	1497.01	1376.47	1608.27	-0.0160189	0.812419
CPSF7	855.073	790.965	845.39	1009.66	756.672	779.51	897.342	887.312	897.241	903.035	762.012	747.186	703.473	830.908	-0.050397	0.748594
CPT1A	766.984	792.376	652.203	559.949	835.99	764.149	415.043	1114.37	691.077	868.757	820.591	636.674	794.398	586.702	0.209866	0.464588
CPT2	174.994	145.988	138.481	144.066	107.393	117.463	113.551	186.773	142.085	144.566	170.01	139.893	147.597	116.392	0.157475	0.180166
CRACR2A	37.7401	71.0088	59.8918	103.985	48.9178	56.8929	46.3186	26.8026	37.1581	29.8414	72.5699	37.5753	35.9038	47.0565	-0.567701	0.0607408
CRADD	18.7083	27.6922	16.1447	23.9582	27.4545	23.1155	15.2155	32.598	18.7799	21.7836	24.6215	35.7596	26.5492	18.0148	0.21959	0.479106
CRAT	397.871	447.473	452.788	675.067	485.072	436.926	444.334	304.315	315.355	400.804	546.81	377.666	284.701	363.876	-0.376959	0.0242122
CRBN	331.462	365.198	291.087	245.417	354.216	268.631	338.978	306.729	332.127	282.282	203.497	250.563	259.525	313.241	-0.175213	0.148803
CREB1	1143.37	1237.17	1170.21	1483.27	1485.74	959.36	1439.46	1108.65	1219.55	1231.93	1153.96	1369.41	1017.05	840.765	-0.166049	0.465701
CREBBP	111.491	106.868	92.0641	92.6642	84.2508	75.889	66.6646	96.1808	92.1863	119.694	89.1922	86.6889	91.4306	75.3818	0.0549232	0.773355
CREBRF	77.9017	76.3869	71.0143	53.2003	54.176	45.6854	82.7209	58.0456	88.6773	63.4378	42.419	57.4355	66.9624	71.5356	-0.0389152	0.893614
CRELD2	31.6619	47.3423	65.1626	36.815	68.4116	30.3555	43.4546	50.2854	46.1437	70.3267	43.5673	55.5941	45.5946	34.7934	0.135754	0.659298
CREM	78.7106	56.4753	54.2185	22.1192	24.0064	27.8766	39.8712	68.5616	51.9641	72.7052	35.119	19.8641	26.7407	45.9485	0.0917657	0.746067
CRIP1	3927.68	3836.62	3144.07	2711.9	4620.33	3394.19	3023.88	3539.16	3197.12	3352.34	3623.9	3036.89	4340.34	3245.41	-0.00731656	0.982073
CRIP2	762.228	847.841	600.547	164.128	578.125	316.911	952.612	236	293.221	431.525	92.4374	92.7362	103.578	177.232	-1.60116	0.0382886
CRKL	2135.34	2106.07	2049.35	2456.84	2400.18	1920.25	2382.39	2083.79	2186.25	2026.57	2345.72	2252.08	2246.24	2424.69	0.0136398	0.879168
CRLF3	461.79	610.598	494.054	456.169	570.127	503.373	549.576	630.574	591.954	664.692	573.382	542.23	476.618	677.366	0.187582	0.287034
CRNKL1	174.952	177.898	164.289	135.222	178.431	159.637	146.575	199.464	164.298	200.188	176.779	187.642	146.165	184.001	0.145665	0.335165
CROCC	101.643	127.004	101.547	114.153	105.378	97.1566	75.8341	70.6824	128.08	80.4293	72.945	96.2674	96.0327	81.4704	-0.219738	0.293534
CRTC2	223.415	252.804	237.473	246.787	303.023	193.287	311.96	233.524	275.506	297.99	204.412	193.194	281.485	202.667	-0.0693843	0.859447
CRTC3	90.4619	68.2352	108.79	87.3354	94.2607	85.768	81.9447	93.571	92.0182	119.685	108.181	65.1862	104.681	70.5493	0.0665788	0.80828
CRYBG1	535.81	558.93	527.013	529.224	438.473	474.391	595.575	490.959	551.797	476.773	451.949	524.6	640.996	603.621	0.0279176	0.890773
CRYL1	265.143	315.485	255.098	302.553	188.367	348.102	375.595	227.734	330.93	280.636	289.951	238.3	413.785	313.66	0.0363478	0.849996
CRYZ	4332.32	2967.84	3681.23	4781.83	3752.81	2689.99	3223.66	4649.25	3346.85	3455	5035.03	4718.87	3384.23	3230.29	0.131836	0.255583
CRYZL1	190.874	175.299	155.476	151.166	185.152	175.696	230.451	174.889	192.977	139.612	149.993	167.39	141.696	203.198	-0.113059	0.272973
CS	10106.7	9804.22	9297.98	10407.5	11709	11447.1	9049.35	9841.08	9049.11	8159.01	9646.42	10960	10938.2	9978.11	-0.0674509	0.36797
CSDE1	424.374	388.584	398.338	428.862	435.187	467.421	532.756	379.476	385.116	387.382	420.583	425.732	436.982	455.161	-0.0855082	0.157033
CSE1L	951.984	865.316	915.529	967.597	1069.56	1044.72	937.252	815.278	847.281	766.398	917.11	826.137	988.733	933.596	-0.14936	0.146533
CSK	3190.33	3560.91	3441.21	4715.49	5361.57	4463.72	3719.97	4542.3	3566.03	4338.25	4962.38	5848.12	4804.22	4411.04	0.199545	0.134689
CSNK1A1	211.883	203.001	205.486	186.622	222.751	212.556	155.288	220.306	192.019	151.088	188.106	210.715	210.181	192.654	-0.0344996	0.856601
CSNK1G2	145.086	126.598	146.542	136.055	150.382	124.139	101.617	149.379	152.649	143.469	116.998	119.137	112.036	97.7048	-0.0681269	0.654942
CSNK2A1	906.016	878.443	950.748	921.347	892.677	874.84	891.26	977.429	872.748	987.15	846.894	918.57	834.986	935.419	0.0109235	0.87418
CSNK2A2	248.08	224.183	219.199	155.671	177.349	213.875	160.069	255.978	217.009	213.554	185.45	214.957	212.213	174.827	0.0866593	0.378839
CSNK2B	559.177	515.347	569.476	545.544	527.869	548.255	657.285	560.918	497.472	600.05	485.408	507.591	480.071	619.03	-0.0677318	0.316519
CSRP1	934.273	944.031	791.052	1305.82	1228.81	891.596	1363.57	1032.66	889.846	853.531	1221.2	1081.65	991.303	1262.9	-0.00993648	0.933927
CST7	489.631	380.598	723.661	1078.28	326.543	384.8	293.599	692.447	636.658	488.083	1357.09	1342.97	422.342	877.415	0.679951	0.289478
CSTA	99.1346	61.7917	111.007	102.46	146.395	94.6694	292.884	128.946	132.572	177.693	163.866	93.6785	62.0475	71.9424	-0.0631758	0.945643
CSTB	8399.6	8640.91	8417.32	8586.16	14004.6	7485.12	11320.2	8924.25	8564.85	8796.86	8461.29	10849.3	7575.32	10758.4	-0.0439	0.720103
CSTF1	190.274	174.58	157.842	176.691	193.366	208.459	222.599	205.192	175.815	195.065	193.638	212.893	184.79	210.955	0.0634399	0.601855
CSTF2	1163.65	1274.15	1223.05	1459.01	1766.74	1374.23	1671.36	1277.92	1193.29	1171.83	1236.08	1385.12	1226.78	1690.15	-0.108441	0.355449
CSTF2T	70.3538	81.0711	73.033	94.2327	80.9328	68.5154	51.209	82.676	82.4333	79.8873	124.981	96.9987	60.7473	97.679	0.258999	0.308594
CSTF3	458.489	435.964	433.607	365.588	476.459	431.463	365.649	494.028	451.431	430.68	422.115	418.114	468.433	444.256	0.080961	0.473508
CTBP1	1504.5	1406.03	1458.21	1145.48	1135.27	1447.99	1461.48	1652.73	1401.19	1515.42	1400.76	1566.09	1345.38	1703.81	0.150828	0.281594
CTBP2	13.807	11.6796	134.964	57.2217	19.151	7.63137	203.203	69.4741	10.9788	27.1682	23.4286	21.318	10.5003	9.23364	-0.743409	0.665407
CTBS	435.728	695.375	334.523	614.765	578.806	394.602	232.315	508.083	571.211	476.685	540.258	379.809	333.93	234.89	-0.0814768	0.784536
CTCF	635.867	710.981	710.618	884.383	797.616	776.652	706.432	777.408	750.188	707.136	1051.18	759.094	833.059	749.124	0.103423	0.270813
CTDP1	315.436	271.724	271.75	320.517	282.42	257.384	284.8	329.459	321.201	375.338	250.218	264.711	303.87	314.827	0.100499	0.62118
CTDSP1	60.8332	51.9878	76.9874	83.6206	46.6046	49.2497	44.2056	88.8553	71.2626	63.8384	64.3899	62.3405	53.5981	40.4036	0.109481	0.716918
CTDSPL2	157.753	205.884	202.432	135.216	159.873	124.604	134.403	153.075	207.701	191.576	188.65	132.465	146.801	128.491	0.0386382	0.851609
CTNNBL1	842.057	877.228	828.888	851.376	930.387	877.686	917.67	974.46	836.736	977.216	893.813	950.755	897.844	998.777	0.0909103	0.245768
CTPS1	322.075	266.273	308.108	252.954	274.632	302.603	274.891	270.476	204.078	264.85	192.171	185.253	169.248	241.113	-0.406553	0.05157
CTR9	369.232	336.071	314.346	319.648	250.178	332.845	275.091	330.73	357.118	312.943	324.952	298.438	317.158	298.873	0.0357856	0.741035
CTSA	475.351	429.368	683.246	827.043	597.639	462.092	518.457	339.108	423.275	469.209	688.036	476.868	596.3	536.612	-0.174813	0.466383
CTSB	259.246	328.818	234.873	226.056	144.331	276.56	303.998	92.7105	124.505	115.582	95.8802	51.1164	75.5211	93.3116	-1.45986	0.00640845
CTSC	846.62	1123.75	898.478	1339.83	1264.97	1232.19	863.567	1940.6	1483.24	1674.74	1676.37	2156.71	1772.37	1574.15	0.711317	0.0328
CTSD	1214.64	1352.38	1783.01	2296.51	2124.75	1961.85	1719.13	1836.71	1376.29	2020.91	2354.36	1930.9	1941.82	1680.4	0.0932524	0.614585
CTSH	46.3549	90.3143	93.057	179.707	102.993	24.4585	33.5428	17.4824	36.6333	34.3462	61.2687	44.6797	9.55068	15.2007	-1.3432	0.000433477
CTSS	546.745	624.217	726.507	668.955	840.073	612.724	507.2	715.995	603.631	523.018	595.351	587.577	682.08	635.838	-0.0480725	0.87418
CTSW	411.052	382.833	880.127	753.606	529.904	627.217	493.806	613.406	329.039	708.735	603.642	831.741	691.774	559.157	0.0996474	0.763621
CTSZ	121.956	211.844	228.56	266.6	186.743	200.706	286.8	224.423	176.254	213.204	215.259	258.823	222.954	232.161	0.0747474	0.843336
CUL1	140.28	159.81	146.349	108.945	173.057	149.643	140.79	152.513	157.379	126.897	158.921	100.587	140.916	128.664	-0.0802816	0.803566
CUL2	283.265	264.964	276.089	414.006	398.366	270.181	303.468	238.808	238.608	252.658	339.977	236.468	229.404	311.317	-0.251608	0.164976
CUL3	517.46	540.952	477.759	384.347	417.738	515.309	435.306	527.261	489.065	533.192	464.927	416.547	451.027	456.637	0.0267477	0.843265
CUL4A	840.249	865.054	834.709	791.956	829.007	705.694	579.35	854.593	751.87	629.18	716.891	648.101	546.083	532.014	-0.225345	0.0835042
CUL4B	276.783	285.202	262.797	274.626	235.141	202.346	235.511	256.882	242.222	212.343	229.121	222.785	197.219	232.091	-0.149745	0.100399
CUL5	162.301	169.652	176.156	144.22	157.756	153.12	153.687	169.946	179.236	177.638	154.78	141.051	157.776	147.901	0.0123004	0.87418
CUSTOS	101.554	88.4774	132.094	173.531	158.348	130.236	157.635	113.387	105.028	124.544	133.078	113.923	68.7272	142.436	-0.229274	0.437458
CUTA	79.5838	105.521	76.3012	108.878	58.7867	70.8119	94.075	89.9892	91.76	63.664	81.5729	58.7606	82.9699	107.27	-0.0406826	0.849996
CUTC	397.67	393.75	329.39	334.251	322.269	345.278	350.381	457.429	421.781	297.803	387.451	386.069	346.269	378.239	0.106276	0.298725
CUX1	48.7978	34.732	32.8214	66.6407	28.364	28.0156	49.1458	42.1025	60.3822	20.8383	43.0932	23.1334	27.3055	29.4508	-0.252754	0.525347
CWC15	275.12	326.416	289.049	336.985	482.814	349.128	485.926	329.79	401.906	367.817	431.482	346.502	289.588	506.169	0.0823493	0.761972
CWC22	101.355	100.288	107.459	89.1925	133.11	117.647	110.138	84.6378	107.086	128.267	113.656	75.3937	117.663	101.733	-0.0706864	0.825657
CWC27	134.046	143.667	127.296	142.384	164.157	129.197	127.769	137.583	130.864	156.136	135.1	153.305	132.978	114.872	-0.0126869	0.923355
CWF19L1	510.247	494.239	471.966	536.886	701.045	604.853	464.867	476.525	466.429	479.64	563.645	608.426	487.494	485.537	-0.0773744	0.464588
CWF19L2	46.7956	44.7486	25.6616	11.7448	27.4384	22.4015	22.1628	25.7482	40.7377	35.7	24.7352	24.11	36.0851	4.1473	-0.194739	0.840712
CXCR4	294.146	272.668	279.463	229.981	229.333	157.662	98.9161	234.045	366.922	201.303	248.365	197.756	484.671	134.14	0.226022	0.689516
CXorf38	95.3527	75.2562	76.6672	74.8419	66.2211	59.515	47.9521	115.348	71.5496	81.6215	93.2063	89.9708	77.3628	51.8896	0.220444	0.118111
CXXC1	139.163	158.468	127.197	125.528	130.295	102.12	117.932	147.659	144.32	146.695	138.091	92.1581	124.77	123.14	0.0208105	0.925474
CYB5A	99.7119	68.3533	120.763	177.586	93.2643	137.573	107.68	54.2901	83.4529	75.3954	88.6146	70.3678	42.6704	66.2011	-0.724111	0.118111
CYB5B	822.106	868.464	799.029	686.127	844.833	654.43	671.943	787.356	774.819	669.009	742.929	542.964	635.184	646.354	-0.157896	0.365902
CYB5R1	272.207	360.019	222.748	226.348	204.199	217.889	166.677	293.316	331.849	306.337	329.55	320.059	267.808	234.532	0.347223	0.101209
CYB5R3	1412.25	1412.08	1012.64	1050.67	1225.76	1313.12	1106.24	1637.73	1292.99	1120.25	1420.22	1007.96	1157.65	1301.98	0.0625908	0.77148
CYB5R4	45.8088	38.5	40.4723	13.6923	29.3155	27.3033	14.2764	42.1562	39.5954	11.1367	41.4493	11.8524	18.3065	13.659	-0.327145	0.712809
CYBA	537.581	262.974	382.351	325.3	311.678	187.435	106.687	596.458	366.691	298.332	331.392	146.334	247.311	300.612	0.157434	0.806472
CYBC1	103.785	105.652	83.3277	76.9915	75.1961	100.943	65.0763	105.068	94.7094	97.7696	116.028	72.7685	100.112	77.1041	0.123955	0.510814
CYC1	1208.81	1303.27	1300.98	1160.92	1377.05	1017.53	675.359	1316.44	1215.34	1282.44	1432.57	836.132	967.444	923.046	-0.0052773	0.988685
CYCS	5582.48	5227.49	6967.79	7631.09	6773.84	5859.21	5131.13	5547.67	4643.86	7312.27	5795.59	6103.41	4196.28	5805.06	-0.137294	0.435735
CYFIP2	1722.48	1769.04	1933.22	1863.2	1747.82	1808.31	1486.93	1877.64	1791.54	1905.03	1910.04	1550.91	1691.6	1749.78	0.0176343	0.876513
CYLD	171.28	188.719	121.788	138.196	144.424	157.587	190.727	167.838	158.542	108.333	155.22	145.089	147.822	176.674	-0.0682943	0.495439
CYP20A1	188.84	228.249	190.871	153.311	192.846	187.067	154.718	176.284	202.407	185.205	196.264	111.412	156.423	151.494	-0.14854	0.570056
CYRIA	46.5406	52.9874	18.1963	28.5179	27.6901	13.5257	21.1908	170.016	62.6422	115.915	126.67	95.237	56.0581	86.542	1.82806	0.0275847
CYRIB	4792.68	4390.29	4969.98	5572.83	5138.55	5034.99	4326.8	6037.7	4241.44	5650.2	5819.77	4897.1	4907.73	5036.48	0.0919664	0.421073
CYTH1	1396.18	1270.23	1350.24	1335.35	1467.15	1212.59	1343.06	1144.84	1251.1	1063.33	1205.01	1138.46	1137.42	1261.32	-0.192838	0.085197
CYTH3	131.143	93.3252	145.338	169.692	79.7717	102.358	118.556	102.394	124.996	99.506	152.688	98.5257	127.421	120.507	0.0014017	0.996738
CYTH4	340.538	377.896	211.95	147.773	155.258	186.183	146.691	472.973	406.168	401.589	226.12	277.823	272.676	142.378	0.494378	0.0859899
CYTIP	36.2915	31.6104	31.0919	26.4009	15.8898	23.0948	26.2741	23.2184	37.7398	15.658	29.7123	22.9816	27.8512	24.3176	-0.0738474	0.87418
CZIB	1164.87	1187.83	1086.81	1598.2	1859.1	1425.05	1654.92	1304.53	1299.04	1177.92	1501.47	1542.8	1302.8	1543.5	-0.0257796	0.851084
DAD1	542.832	797.518	661.555	1000.01	989.732	884.869	615.531	620.38	570.218	466.258	880.844	551.871	405.466	741.894	-0.382623	0.306336
DAP	201.05	352.611	345.941	323.049	245.919	296.87	302.267	168.325	272.959	260.207	257.842	174.766	226.412	367.427	-0.280549	0.148803
DAP3	242.217	319.388	291.127	207.817	326.181	238.817	184.991	270.073	358.644	293.994	274.223	273.095	250.213	193.407	0.0876614	0.557078
DARS1	2507.23	2174.25	2025.91	2325.66	2198.71	2190.23	2254.19	1992.32	2000.41	1780.14	1996.41	1799.92	1869.75	2081.02	-0.212993	0.0229489
DARS2	663.607	618.873	694.543	684.75	623.737	614.775	504.248	642.324	655.283	602.108	614.592	550.711	579.964	498.873	-0.0865346	0.245768
DAXX	311.254	297.928	271.619	300.402	301.589	264.511	260.245	311.906	270.85	278.311	295.977	306.709	295.934	294.593	0.0349055	0.687051
DAZAP1	3700.71	4258.29	3845.87	3268.53	2881.98	3191.88	3525.42	3903.56	4216.26	3915.01	3342.14	3668.55	3396.98	3697.28	0.0895977	0.302816
DAZAP2	52.135	53.3052	45.2459	22.8878	15.9619	30.3138	62.0274	61.9312	52.346	27.622	31.8841	17.8283	55.8434	78.6646	0.196039	0.604293
DBI	4051.92	4527.82	4252.72	4646.73	4791.07	3658.43	2996.14	4635.07	4418.23	4715.94	5040.01	4776.7	4867.62	3863.65	0.17136	0.171886
DBN1	902.08	563.443	891.947	1215.2	728.846	545.195	657.508	808.074	389.735	524.299	895.574	695.998	624.807	876.698	-0.193178	0.538761
DBNL	3157.1	3225.94	3758.27	4202.19	3943.63	3492.47	3959.55	3699.73	3399.57	3465.89	3592.3	4194.63	3713.96	3750.01	0.00866634	0.946652
DBR1	301.589	337.019	328.776	292.537	348.8	311.079	350.104	261.572	328.417	310.529	296.48	344.712	318.674	365.443	-0.0322975	0.642986
DBT	647.435	645.284	680.678	693.453	674.166	653.564	637.709	720.895	597.833	640.831	746.27	737.628	785.205	650.858	0.0696721	0.486505
DCAF1	278.315	289.996	285.091	258.351	259.923	236.717	299.855	287.28	292.581	264.284	227.704	267.301	285.506	332.698	0.0325322	0.791923
DCAF11	41.2762	30.1086	42.2113	22.8452	10.3709	6.26669	29.3634	14.4114	32.8448	36.1432	32.0939	12.6649	11.0926	34.739	0.0326481	0.958947
DCAF7	381.622	410.723	435.105	559.449	665.443	441.611	529.471	469.695	488.042	545.62	598.465	543.275	464.93	505.17	0.0980043	0.560741
DCAF8	430.18	421.025	370.849	421.309	503.944	427.345	410.485	471.957	449.159	394.424	394.816	471.561	436.339	462.424	0.0469103	0.559107
DCAKD	16.064	86.629	28.7844	86.1004	26.2979	18.5351	19.9412	38.8285	60.8045	25.9989	17.0207	47.51	37.1165	29.2325	0.0977057	0.925481
DCK	1580.47	1325.84	1449.45	2026.45	1745.82	1256.22	1263.31	1885.02	1154.93	1642.02	1803.05	1509.3	1055.08	1328.5	-0.0460869	0.786492
DCP1A	72.7363	70.5905	78.7837	81.0696	50.8786	61.6118	91.3939	63.7556	79.25	72.6937	79.947	60.543	70.6815	66.8061	-0.023209	0.91215
DCP1B	64.585	67.5922	73.3533	71.1349	52.6511	65.6134	68.0016	72.2734	67.4282	58.8088	66.7537	66.7381	70.351	66.3737	0.0222703	0.897533
DCPS	753.899	764.859	761.768	863.549	965.128	663.118	900.913	831.439	771.878	744.357	820.792	745.785	669.189	862.15	-0.0534945	0.665481
DCTD	202.215	246.706	256.001	204.156	233.132	242.729	295.028	209.849	227.38	203.023	259.289	285.807	276.383	277.953	0.0487665	0.805893
DCTN1	557.793	609.534	504.703	662.007	525.69	600.261	679.527	505.905	589.74	465.57	568.532	568.107	621.043	661.928	-0.0573337	0.497156
DCTN2	1687.77	1910.84	1453	1582.37	1470.81	1571.08	1950.6	1421.36	1722.37	1200.02	1553.77	1411.33	1788.68	1969.83	-0.0797438	0.505352
DCTN3	149.018	245.38	145.361	224.124	191.429	251.199	262.191	167.728	216.047	129.149	250.654	168.621	147.026	253.586	-0.146595	0.538761
DCTN4	218.901	260.373	186.192	168.209	196.613	239.311	193.99	249.047	225.372	198.854	190.583	193.43	185.579	224.683	0.0106371	0.955087
DCTN5	168.456	236.035	151.06	286.61	278.815	187.364	284.328	155.651	179.79	114.921	193.788	231.596	174.056	218.269	-0.317326	0.0419275
DCTN6	186.067	174.624	138.165	173.473	130.453	141.759	178.212	162.632	185.817	91.4767	128.84	142.088	132.826	154.961	-0.185851	0.324838
DCTPP1	75.8183	61.9485	54.9475	78.8341	60.5132	70.2966	51.3711	50.1417	66.2215	41.841	66.7922	39.7074	19.8039	57.4107	-0.486819	0.313175
DCUN1D1	483.772	482.851	448.489	462.423	492.494	472.962	377.911	463.504	454.645	413.521	366.744	444.145	375.169	423.382	-0.131353	0.293482
DCXR	1551.97	1958.11	1457.64	1106.94	1158.61	1550.89	1321.18	1415.8	1672.02	1448.47	1414.02	1031.23	1338.67	1034.9	-0.10698	0.531928
DDAH2	571.43	610.675	718.432	1100.48	478.036	483.228	624.447	511.988	629.97	710.825	847.318	503.658	478.05	686.678	-0.044182	0.75353
DDB1	2480.74	2339.07	2270.6	2621.88	2471.62	2499.94	2636.9	2212.58	2161.19	2047.57	2399.47	2507.35	2184.14	2640.43	-0.104055	0.108778
DDB2	66.9998	74.0437	60.4412	54.8727	67.554	82.3755	54.8794	68.7514	58.1882	59.6692	48.5885	45.0617	65.8725	44.2529	-0.245944	0.128914
DDHD2	51.8647	60.3854	53.29	74.2675	69.5815	54.7708	38.0066	54.423	47.8949	58.0164	81.2859	55.709	76.6476	44.6259	0.0548108	0.819616
DDI2	906.05	775.845	849.471	795.161	639.254	837.638	979.409	1003.43	819.671	878.809	772.016	757.987	876.672	1054.6	0.0930181	0.160162
DDOST	2497.51	2863.99	2616.14	2356.31	2154.86	2548.68	2110.38	2015.36	2166.6	2266.94	2415.94	1734.09	1597.63	2077.48	-0.270371	0.135034
DDRGK1	257.135	465.765	354.311	217.86	291.272	294.248	284.717	263.349	305.343	293.189	248.377	155.967	287.899	283.475	-0.22824	0.429307
DDT	3522.7	2994.42	2741.17	1903.92	1180.85	2208.37	2145.45	3657.29	2481.07	2736.45	2008.44	2376.53	2562.14	2306.93	0.169355	0.577354
DDX1	2870.57	2950.27	2791.45	3041.36	2712.78	2807.04	3079.5	2925.25	3050.78	2574.05	2967.84	2963.91	3183.2	3180.99	0.0398886	0.598379
DDX10	65.7738	57.5955	55.5271	21.521	44.0971	53.5173	38.8269	100.747	68.38	47.6232	31.0724	37.9244	50.4956	50.0989	0.176779	0.499021
DDX17	4646.9	5386.76	4953.76	5760.57	5873.02	5440.14	5049.79	4986.84	5370.02	5349.64	5664.83	5204.15	5448.06	5356.99	0.013852	0.87087
DDX18	578.349	696.79	642.048	620.109	514.334	616.966	498.262	444.905	559.643	522.382	525.277	484.336	476.212	478.749	-0.249943	0.0419275
DDX19A	255.548	278.224	325.068	178.108	221.723	288.747	285.727	246.566	245.856	335.303	167.048	199.18	248.142	259.344	-0.112988	0.102648
DDX19B	598.4	620.256	699.803	644.787	706.559	678.824	752.344	679.727	668.8	642.053	638.072	681.128	734.319	759.511	0.0324798	0.709082
DDX20	53.1123	65.5306	66.7059	59.5862	34.361	42.2225	68.648	49.707	65.8262	69.6976	44.9154	38.4493	44.5908	50.4649	-0.0909418	0.62352
DDX21	998.652	991.001	1049.44	763.415	901.154	915.347	634.004	699.148	733.931	796.691	586.35	608.109	629.87	605.73	-0.414054	0.0272735
DDX23	687.938	700.654	632.187	760.677	874.651	800.861	663.865	835.604	578.191	680.028	926.646	749.158	699.164	893.263	0.0574564	0.805624
DDX24	366.718	296.382	328.848	228.227	283.611	275.54	182.242	445.396	266.186	398.196	303.247	292.851	312.991	257.485	0.220031	0.17609
DDX27	461.843	437.191	443.795	470.323	429.47	409.09	392.103	386.373	378.601	391.171	319.374	350.844	334.391	346.139	-0.28114	0.0354104
DDX31	8.78637	5.35394	21.7828	5.1389	10.0393	13.8386	8.76267	9.3103	7.43536	6.29991	9.77908	11.6221	12.0545	4.40123	-0.183653	0.806328
DDX39A	12663.6	11572.6	11328.1	11010.5	10121	11771.4	11600.5	13375.8	11457.9	10816.3	11305.7	11426.1	12397.6	13394.8	0.0704727	0.318494
DDX39B	3923.81	3938.41	3977.49	3982.17	3632.19	3682.38	3941.34	3667.7	4052.17	4070.03	4345.17	4145.41	4303.48	4170.31	0.0856781	0.276873
DDX3X	473.946	325.741	329.819	338.402	345.243	193.363	170.529	479.139	227.694	300.257	304.213	352.789	180.32	195.003	-0.0951593	0.572133
DDX3Y	1981.97	1993.59	1967.74	2171.59	1930.16	1912.38	1678.16	1954.53	1704.57	1894.87	2263.35	2236.45	1781.93	1876.43	0.00440944	0.973814
DDX41	297.72	317.845	254.907	297.926	261.259	255.654	267.958	322.433	313.675	297.466	280.513	242.138	315.192	272.02	0.0637062	0.594574
DDX42	959.321	962.473	854.441	1063.26	1323.55	1050.07	946.779	922.666	963.866	983.17	1016.92	1031.42	944.693	968.151	-0.0565872	0.680587
DDX46	877.808	849.985	906.264	1067.01	987.531	868.836	1066.05	927.665	864.958	851.316	855.117	872.091	925.748	1221.2	-0.0280734	0.851084
DDX47	249.054	325.861	324.034	319.081	339.012	287.258	236.634	164.547	218.208	241.221	223.811	205.36	223.69	225.473	-0.46681	0.0343728
DDX5	12367.9	10947.6	12266.6	11258.9	15835.3	13687.4	10482	13963.7	11061	14095.5	12165	13513.7	12853	11833.2	0.0510817	0.691224
DDX50	216.763	195.964	225.006	154.129	104.31	155.503	108.499	187.842	196.915	185.365	157.706	142.216	157.053	150.632	0.0698205	0.771404
DDX51	40.0734	54.6782	53.9376	50.3172	45.1682	54.7482	68.9693	36.8547	40.5683	55.6484	36.6983	31.5917	56.1417	56.8331	-0.245775	0.159676
DDX52	38.7401	48.3136	45.7258	35.2759	31.6382	22.6555	25.0542	29.5443	32.9495	35.3908	19.8273	23.0161	21.9456	23.7046	-0.389828	0.0809579
DDX54	55.4694	71.1202	63.1364	74.8775	42.5653	57.8843	48.5669	51.8805	52.1635	59.6128	45.0795	33.9444	42.4861	50.2511	-0.297448	0.145661
DDX55	41.695	49.251	39.7487	25.6772	41.7548	44.3855	40.6335	35.6673	40.8444	48.8448	26.3007	30.4966	29.1592	27.7101	-0.253581	0.286567
DDX56	8.87615	5.75995	7.42252	8.91847	7.74797	1.87592	3.68336	7.99947	6.39903	4.09386	7.17924	4.21371	2.55796	5.86055	-0.132996	0.785714
DDX59	33.408	48.2108	31.3584	18.6561	15.8312	17.0484	38.3341	21.6011	42.231	61.0137	31.4104	21.7664	37.2029	65.8562	0.465362	0.319904
DDX6	2139.45	2181.29	1989.61	1980.52	1928.9	2209.51	1778.2	2178.37	2148.96	2008.25	2013.62	2078.35	2021.56	2016.35	0.0289369	0.711658
DDX60	585.469	441.721	269.587	497.191	463.812	593.106	392.28	522.864	429.121	215.052	501.992	420.816	479.17	442.518	-0.113051	0.38258
DEAF1	75.6906	77.5352	71.485	27.9171	36.9239	71.0262	37.8314	87.8323	112.866	90.7556	86.5863	38.8909	91.2199	48.7666	0.505119	0.183835
DECR1	3518.85	3558.6	3266.63	5129.66	4707.97	3719.13	3007.93	4775.98	3498.46	3005.99	5129.41	4739.62	3507.02	3444.86	0.0595288	0.706956
DEF6	1647.34	1608.23	1529.84	1483.06	1581.93	1561.91	1388.31	1544.17	1676.78	1374.05	1488.11	1296.47	1677.84	1527.91	-0.0326702	0.793157
DEK	5470.8	5687.88	5831.57	6157.29	6356.21	5819.43	5402.83	5835.37	5680.44	5476.13	5628.32	4667.23	5803.49	6205.04	-0.0541382	0.743396
DENND10	67.4064	72.5039	57.7497	60.5749	64.8339	59.3143	56.7621	77.3144	72.1583	75.1159	64.2362	71.3529	82.5437	64.0725	0.206386	0.113972
DENND1A	5.43863	10.7463	6.58822	14.7284	3.69656	8.26835	10.5981	1.39813	1.34269	4.90327	8.96679	5.61413	4.83992	5.63783	-1.02611	0.223169
DENND1C	691.601	640.091	701.57	653.554	774.332	584.558	593.234	1035.01	789.064	857.803	775.963	917.297	709.73	734.479	0.321961	0.0213694
DENND2D	224.133	226.232	246.974	165.233	172.146	161.524	151.693	248.397	262.656	240.062	202.088	211.403	233.908	191.536	0.254317	0.0809579
DENND4A	54.1287	44.4333	50.3952	43.2961	46.4058	44.6124	35.549	50.5083	41.9446	37.3466	38.2484	35.411	37.9127	34.6054	-0.208266	0.0892196
DENND4B	166.787	208.909	160.846	189.746	182.099	145.854	125.024	237.873	196.343	187.469	162.727	150.848	157.629	152.845	0.0788994	0.731681
DENND4C	280.842	316.991	374.158	426.175	309.115	303.854	276.179	277.912	300.493	305.233	320.875	312.687	295.927	297.556	-0.101345	0.45278
DENR	147.944	122.515	135.991	146.029	130.619	122.624	125.451	93.5583	87.5992	105.374	154.728	115.366	118.824	92.351	-0.299439	0.13349
DERA	317.93	326.735	305.889	203.126	247.291	263.396	303.673	349.076	305.921	319.458	314.379	238.55	266.186	296.95	0.0948003	0.617021
DERL1	1139.49	1722.68	909.004	604.377	849.537	692.248	498.841	1490.19	824.877	1150.16	1128.4	569.959	722.51	751.201	0.0916377	0.87418
DERPC	202.631	178.71	170.286	166.121	102.905	110.525	210.952	231.864	179.344	210.686	192.202	156.479	123.408	204.577	0.205215	0.190926
DFFA	342.218	332.507	349.095	418.201	252.817	340.704	365.616	328.287	352.49	276.344	369.87	331.557	361.982	335.092	-0.0196138	0.921544
DFFB	89.5303	97.0575	110.029	98.7556	73.673	71.9673	75.8468	96.2135	97.5268	100.8	87.7304	68.0844	61.9783	72.9391	-0.0817352	0.304933
DGKA	2421.61	2461.92	2207.65	2335.39	2853.98	2590.81	3122.47	1435.75	2098.24	1685.58	1997.44	1721.42	1939.03	2228.23	-0.461968	0.0346913
DGKQ	8.92756	19.3687	19.077	10.661	13.0897	19.0647	16.8693	22.1611	20.721	29.6463	21.0282	27.5955	39.2273	30.6315	0.857518	0.0346913
DGKZ	191.44	212.197	205.222	214.575	214.176	182.394	188.929	275.211	240.721	232.553	254.482	263.864	247.736	217.913	0.297246	0.0346584
DGLUCY	458.866	129.836	406.152	698.273	40.9261	595.981	307.542	352.822	124.724	339.35	636.961	41.3147	422.657	236.904	-0.241078	0.102165
DGUOK	47.226	64.0012	35.6468	55.4074	49.8254	55.5975	73.4444	64.859	63.2923	40.0671	45.221	54.5451	34.2172	37.3249	-0.175575	0.662331
DHCR7	332.109	388.332	139.242	239.332	208.432	145.466	180.824	308.598	369.304	264.99	187.747	184.491	162.467	77.8293	-0.119008	0.819572
DHODH	154.429	145.255	86.9204	20.35	14.2971	42.0431	10.2822	154.798	73.6703	95.2167	43.139	27.4525	38.8897	8.1646	0.105076	0.863526
DHPS	53.2388	42.3944	47.41	61.3962	40.152	43.7544	27.4462	67.9856	47.1293	51.7041	55.891	37.2168	55.0402	36.8234	0.162945	0.313175
DHRS1	74.5382	76.1268	108.484	54.4316	44.5033	58.9308	28.2484	62.4135	58.7809	62.8938	54.3362	49.9147	39.5997	32.6794	-0.230853	0.399587
DHRS4	83.2978	65.5165	104.51	156.612	61.1198	113.235	104.54	95.2508	87.371	72.3327	117.119	48.0363	76.8262	105.516	-0.176453	0.541607
DHRS7	693.561	917.329	858.305	888.83	829.068	788.626	663.973	776.565	757.358	738.488	986.268	770.961	836.089	839.589	0.0196879	0.917613
DHX15	1895.35	1945.7	1885.49	1694.19	1946.17	1763.98	1477.73	1948.96	1946	2207.16	1888.43	1974.52	1956.94	1555.55	0.0955679	0.133129
DHX16	126.907	150.757	139.428	89.3242	105.836	110.678	108.06	143.823	145.394	139.662	113.325	109.981	117.914	108.181	0.0889177	0.365205
DHX29	36.6715	34.4036	16.5859	13.1773	18.9044	18.465	23.5358	26.1948	26.8887	18.1643	14.4383	16.6137	11.0875	6.27983	-0.4866	0.338838
DHX30	116.579	164.121	148.529	122.271	119.639	133.017	99.1912	108.451	126.368	124.694	104.705	104.917	111.763	99.1076	-0.199904	0.0573709
DHX36	42.8526	57.2928	54.1578	53.8764	65.8173	52.9162	43.2191	49.8282	49.1491	53.2657	55.6314	42.8843	53.1151	43.1337	-0.0852551	0.689516
DHX37	41.4271	37.1603	36.3721	25.0852	46.4922	38.6735	22.559	43.4336	46.9511	36.0571	26.0619	28.7126	42.3818	27.845	0.0269558	0.925481
DHX38	228.554	278.18	261.725	187.54	218.431	228.23	185.346	272.767	256.574	295.671	229.157	222.887	275.092	221.251	0.16537	0.149994
DHX40	2266.08	3737.19	1775.06	2289.09	2750.72	1948.32	1388.75	2097.88	1864.01	2204.84	1647.67	1221.8	230.343	2256.84	-0.689574	0.453837
DHX8	118.825	98.3138	106.089	87.9323	96.7514	86.9557	75.6778	110.846	117.363	101.552	107.543	83.8024	86.0397	88.7704	0.0557515	0.727372
DHX9	4791.25	4964.12	4559.89	4441.04	4915.31	4536.87	4251.25	4991.58	4515.8	4670.36	4715.81	4640.99	4230.69	4505.81	-0.00801061	0.921195
DIABLO	1003.65	1128.75	1070.24	898.495	1088.58	1085.99	1033.02	1197.29	1040.92	979.134	1007.7	1060.55	969.301	1035.89	-0.00326801	0.982073
DIAPH1	3310.85	3370.75	2882.66	3069.19	3417.96	3394.81	2679.53	3836.08	3086.81	3085.4	3244.61	3251.22	3450.83	3200.04	0.0673264	0.51954
DICER1	13.4916	5.94236	4.99107	9.33924	3.82085	4.20322	5.71039	4.17663	9.68369	10.4784	14.1479	7.2098	4.40085	2.76052	0.0879702	0.922238
DIDO1	359.193	342.569	342.054	410.342	432.586	376.869	322.766	389.212	385.019	385.21	405.803	369.544	386.161	310.448	0.0273533	0.813131
DIMT1	242.167	293.431	268.812	186.813	179.683	215.53	244.428	203.334	203.598	183.737	219.112	205.278	227.22	234.03	-0.127533	0.607649
DIP2B	19.1159	24.7034	34.3991	23.2017	16.8073	17.5196	16.2854	22.2873	15.9571	24.9338	28.9491	23.8375	19.4552	9.73042	-0.0916725	0.825348
DIS3	245.369	267.359	253.403	212.558	222.074	240.887	190.206	296.444	249.868	278.422	239.005	229.014	229.119	228.383	0.102321	0.34637
DIS3L2	89.3285	97.3388	88.1226	112.901	28.3264	71.7814	80.0957	89.4288	99.6909	73.2664	120.207	148.6	95.832	100.159	0.427256	0.523299
DKC1	2863.74	3089.8	3095.17	3009.92	2243.24	2670.86	2274.32	2283.76	3020.2	2514.74	2158.01	2528.03	2101.24	2247.21	-0.189989	0.262632
DLAT	1605.08	1616.81	1746.66	2365.24	2168.67	1875.6	1734.64	1643.21	1474.91	1655.87	2234.73	2236.26	1866.05	1662.48	-0.0402756	0.398472
DLD	1774.17	1601.9	1703.31	2111.66	2317.49	1622.72	1348.71	1874.02	1594.77	1794.1	2082.8	1881.65	1768.06	1446.37	0.00738056	0.952783
DLG1	44.3113	49.0948	54.0838	67.9237	46.3051	41.5877	56.1965	42.109	44.3725	47.0045	52.9941	47.183	39.2874	55.221	-0.122885	0.190644
DLG3	34.5542	36.2	39.9591	51.4808	57.0676	32.8303	52.6447	55.0609	46.6968	41.2659	66.3647	32.8388	37.9759	48.1723	0.105287	0.784165
DLGAP4	160.141	176.774	172.268	266.576	235.711	154.821	178.118	129.37	127.691	142.681	179.91	211.766	155.118	239.972	-0.191141	0.433092
DLST	3083.5	2884.72	3265.44	3105.86	3539.66	2968.13	2831.21	2733.8	2636.12	2740.02	3454.9	2750.94	2974.7	2673.41	-0.120907	0.324754
DMAC2L	158.054	122.211	133.925	140.223	88.3437	153.48	64.0391	174.297	108.161	142.894	140.023	136.765	135.674	83.4358	0.127243	0.570056
DMAP1	67.7024	68.2849	78.0008	58.9805	72.2228	55.5734	55.715	81.2747	71.1572	63.9538	62.1309	61.0454	39.0444	55.4707	-0.092362	0.65451
DMXL1	19.077	21.0861	13.0155	8.46355	14.0555	8.61714	10.6991	18.1942	17.6279	20.7663	9.64599	16.8124	16.2101	8.74954	0.202239	0.559518
DNAAF10	172.662	193.302	157.272	122.779	113.622	62.4065	103.551	141.15	219.149	137.278	213.148	99.3314	131.754	169.862	0.298305	0.470955
DNAAF5	30.8109	33.9984	26.1487	33.5856	15.2861	14.2927	8.99499	38.6042	16.5315	32.0092	22.211	17.0851	14.704	9.71956	-0.100934	0.809031
DNAJA1	610.214	542.774	623.958	677.135	641.221	653.559	574.236	621.421	532.697	587.026	586.681	570.274	606.683	605.476	-0.0708276	0.339595
DNAJA2	1609.77	1747	1259.79	1735.69	2142.92	1774.57	1904.39	1714.38	1654.88	1534.63	1906.01	1800.42	1543.84	1614.87	-0.0368115	0.830768
DNAJA3	628.509	719.053	676.555	692.574	549.033	649.61	454.787	585.836	619.697	605.5	673.623	615.533	598.449	582.319	-0.0161234	0.925423
DNAJB1	1728	1650.1	1361.39	1312.64	1688.25	1270.71	1549.08	1720.42	1763.82	1435.5	1453.16	1276.13	1333.75	1628.14	0.00727372	0.964208
DNAJB11	299.383	283.429	290.225	301.178	365.892	310.519	246.727	324.977	288.24	334.91	295.912	301.145	293.249	251.341	-0.00185757	0.990304
DNAJB6	317.214	271.431	315.471	407.008	332.441	301.327	296.268	349.999	307.955	347.099	304.263	322.741	320.563	258.162	-0.0157059	0.933927
DNAJC11	363.088	376.69	325.209	301.479	314.248	293.774	206.976	375.514	374.056	333.139	323.152	215.988	264.061	234.254	-0.0489776	0.801649
DNAJC13	191.02	190.825	193.244	151.467	153.809	194.847	194.117	186.518	206.289	185.527	190.983	188.83	180.868	193.53	0.076835	0.567548
DNAJC17	194.717	191.945	174.343	145.941	148.218	162.183	136.25	241.719	200.605	204.034	165.879	171.61	201.68	133.758	0.183782	0.0787576
DNAJC2	94.953	73.5636	94.9174	56.0757	60.4658	71.5753	51.4237	63.371	73.539	71.7617	74.7653	65.0121	65.4924	45.853	-0.108757	0.67452
DNAJC21	52.2175	64.6606	42.5927	53.2298	71.247	22.4616	58.1978	68.8249	55.0328	48.0943	49.6671	62.4806	14.0182	57.1685	-0.0934582	0.731364
DNAJC3	62.7835	39.3435	67.5232	89.0486	37.176	53.268	33.8844	74.3074	46.4615	46.2388	51.1827	64.4679	26.1954	66.8369	-0.0159868	0.982073
DNAJC5	41.6023	66.5254	38.7148	35.2086	16.5708	28.7588	25.8469	48.7136	47.5323	47.8746	30.2861	41.376	25.9484	22.6315	0.115987	0.809607
DNAJC7	342.316	338.528	340.495	346.195	346.746	323.112	320.659	375.316	334.843	354.994	387.524	391.868	333.68	356.011	0.10195	0.0842513
DNAJC8	1694.91	1694.29	1463.23	2139.28	1658.95	1505.86	1207.3	1659.94	1670.07	1471.81	1865.14	2031.32	1548.63	1288.13	0.0265435	0.826136
DNAJC9	1517.43	1583.21	1503.69	1454.25	2001.19	1437.68	1565.54	1341.34	1420.28	1363.65	1609.45	1438.63	1365.28	1490.24	-0.135887	0.311955
DNASE2	832.788	846.954	774.831	850.923	901.272	797.044	635.462	1938.42	1333.06	981.189	1217.19	1524.65	1158	978.885	0.664433	0.0280632
DNM1L	346.497	303.733	308.016	386.089	342.619	327.418	373.891	307.324	318.845	312.677	354.196	354.652	306.806	323.203	-0.0657042	0.425901
DNM2	76.9627	115.109	90.9108	83.3128	59.3896	94.2664	46.8726	114.855	80.3569	78.9004	68.3251	99.8693	94.5722	79.9913	0.156305	0.716361
DNM2_Isoform4	2006.29	2085.85	1744.93	1975.35	1883.45	1869.19	1794.53	2416.58	1970.65	1919.36	1896.01	2284.37	1860.15	2013.77	0.100359	0.359232
DNMT1	142.246	139.295	145.18	88.8048	91.8681	113.987	85.3918	143.644	135.448	145.925	116.955	91.9115	111.655	96.7753	0.0756759	0.527491
DNMT3A	188.201	182.875	171.516	277.671	167.361	260.274	185.305	244.421	174.863	337.964	253.628	98.4562	92.4449	165.76	-0.179893	0.780043
DNPEP	1971.94	2296.28	2254.93	1821.44	1376.93	2249.8	1808.7	1945.41	2451.64	2092.84	1839.72	1583.46	2271.17	2090.85	0.0580139	0.505352
DNPH1	185.879	231.263	148.425	105.459	221.698	207.336	356.704	123.591	177.253	126.904	162.993	69.9112	140.157	200.645	-0.518627	0.299987
DNTTIP1	228.656	198.97	169.707	172.154	169.604	174.937	147.194	184.261	186.222	196.563	205.949	173.443	185.749	148.284	0.0275741	0.866382
DNTTIP2	311.548	309.173	356.9	341.501	269.236	251.682	300.252	245.581	303.038	251.998	291.966	275.608	236.495	240.647	-0.21081	0.145948
DOCK10	941.945	784.068	809.501	752.973	925.829	773.55	826.321	857.874	785.403	817.76	823.463	673.569	713.241	833.854	-0.0788002	0.586365
DOCK11	1091.97	1197.19	1101.96	1052.95	1104.19	1110.3	925.244	1218.22	1122.15	1110.09	1233.35	989.504	1021.77	1026.1	0.0249123	0.847633
DOCK2	2134.68	2214.39	2209.54	2367.11	2313.76	2200.69	1856.86	2006.32	2204.03	2182.77	2286.28	2017.64	2036.25	2025.03	-0.0497816	0.506705
DOCK8	986.675	1100.87	1040.39	994.47	1186.48	1080.95	1030.52	1115.62	1114.64	1138.38	1104.13	1273.13	1120.16	1067.61	0.0971463	0.0588566
DOCK9	257.065	319.765	295.743	301.496	280.067	299.318	270.973	198.509	292.058	282.833	238.746	174.716	225.685	272.862	-0.283264	0.121303
DOHH	51.0812	48.7745	53.1725	32.778	29.5583	31.3806	39.4468	43.5277	54.48	33.2223	44.6168	30.9067	44.7854	25.3189	-0.0524437	0.897378
DOK1	65.8689	57.0264	52.4267	63.1339	64.3287	59.8455	68.0892	62.2431	65.7348	82.1642	66.3191	69.7776	64.2378	43.6092	0.0598931	0.853388
DOK2	1262.09	1619.49	953.095	1531.4	1895.04	1286.18	1510.52	1799.25	1718.16	1585.24	1721.46	2112.96	1821.7	1937.8	0.359758	0.0725141
DOLPP1	23.1904	7.78848	35.4986	24.9218	32.5807	15.5704	12.2814	6.3048	7.20251	18.7934	16.8453	11.427	14.1785	4.61748	-0.933203	0.0917524
DPF2	271.633	290.109	260.509	325.356	296.742	247.86	272.353	310.034	336.927	301.548	288.172	380.611	263.864	288.167	0.139054	0.25185
DPH3	116.815	100.736	87.6504	84.6638	79.6479	64.641	39.2049	108.292	85.6139	96.1728	63.0105	97.7592	84.773	68.9923	0.1237	0.715783
DPM1	304.854	296.753	321.536	204.173	293.185	304.607	225.363	341.575	334.572	320.843	275.167	202.192	254.526	231.956	0.00155886	0.996326
DPP3	917.176	791.937	728.516	631.868	703.898	795.536	765.367	1134.48	887.04	739.678	691.33	942.272	817.772	792.57	0.161857	0.150928
DPP4	1315.29	850.215	2551.75	3789.99	1330.33	1628.85	1423.94	209.218	203.028	719.875	874.2	108.544	114.791	678.91	-2.45301	0.0256994
DPP7	2213.08	4720.65	3443.01	4035.62	4014.54	2358.03	4756.2	2745.51	5191.51	4541.81	4197.43	4100	2882.68	4901.49	0.181162	0.118111
DPP9	307.249	261.271	329.659	307.17	292.59	326.486	342.067	327.327	300.684	295.325	349.916	304.675	333.556	291.638	0.026074	0.851084
DPY19L1	237.212	333.423	271.972	108.783	104.786	173.415	64.5197	317.83	272.232	199.082	195.466	161.619	250.773	120.35	0.368808	0.340242
DPY30	233.054	304.361	595.141	393.362	249.71	380.061	405.893	345.554	301.424	516.594	223.191	347.816	350.526	501.224	0.0283145	0.944703
DPYD	602.34	589.888	767.17	728.172	703.061	400.147	763.668	529.597	546.28	582.467	552.322	439.062	314.058	621.654	-0.345454	0.0433372
DPYSL2	1423.71	1704.11	853.148	1160.5	1530.05	863.487	1033.07	1823.43	1992.48	1489.89	1477.83	1899.41	1290.37	1131.37	0.394037	0.0536145
DR1	2622.12	2301.24	2068.87	2433.2	2226.83	1837.88	2070.26	3572.15	2212.93	2786.78	1918.76	2255.1	1769.84	1854.84	0.0402777	0.872195
DRAP1	190.11	236.065	260.87	331.495	321.852	326.087	237.29	271.544	209.727	194.678	346.254	282.142	207.23	429.133	-0.000706174	0.997919
DRG1	563.692	572.732	552.714	549.972	463.877	561.966	481.669	510.987	489.609	442.197	462.818	438.937	475.95	526.659	-0.161311	0.150928
DRG2	270.09	263.704	270.92	320.854	281.047	246.381	235.756	257.169	259.971	261.071	226.543	234.211	222.875	216.643	-0.168069	0.172675
DSG1	44.9937	22.0801	50.2501	63.3307	59.4745	50.6283	98.3009	52.7639	67.6658	70.7834	71.9816	49.6381	14.6443	6.71386	-0.485416	0.738737
DSN1	18.8682	14.4582	15.9331	18.1158	12.4823	16.0132	13.0677	18.4272	21.6506	22.8221	11.8369	16.7505	18.3728	12.8878	0.150782	0.640823
DSTN	1270.33	1720.88	1061.93	1966.47	1711.63	1433.41	1751.23	1360.49	1082.64	801.134	1578.93	1501.91	1226.5	1685.38	-0.251668	0.16813
DTD1	95.1167	137.258	98.1806	95.3895	93.2448	61.3499	171.067	78.0312	91.6253	125.14	103.725	126.383	92.889	145.396	0.0578218	0.87418
DTNBP1	176.159	137.336	141.014	110.896	121.839	98.5274	100.984	178.238	175.366	113.524	155.244	148.898	133.484	120.543	0.217844	0.28323
DTX3L	218.139	183.499	171.875	184.93	147.786	164.113	157.419	195.399	158.346	165.687	182.735	126.953	137.141	162.852	-0.124421	0.155753
DTYMK	318.472	309.997	262.772	307.731	394.638	358.266	343.814	382.874	208.37	269.098	392.962	387.116	242.147	289.841	-0.108519	0.716257
DUS3L	64.9989	68.1774	65.5355	52.6709	51.8501	51.5681	62.68	63.6216	64.9576	72.2386	59.7227	56.2393	67.3695	65.2108	0.111575	0.30976
DUSP12	31.3305	43.0624	26.7017	13.2908	9.20838	15.8962	28.0687	45.9218	48.3343	27.0519	25.8567	16.7148	27.3454	23.5438	0.440891	0.197287
DUSP23	136.988	209.842	172.26	107.978	164.812	92.7988	111.41	184.481	185.811	283.992	184.216	200.585	126.83	118.508	0.367016	0.147596
DUSP3	37.2116	50.6373	34.3314	28.2696	24.9394	19.4124	19.2703	29.7618	25.4695	33.8379	35.3102	19.5168	17.5813	11.498	-0.322203	0.313351
DUT	795.118	976.755	985.15	975.863	1133.72	890.776	1061.86	679.244	904.113	810.589	892.813	946.072	996.122	1023.07	-0.128843	0.247049
DYNC1H1	2354.21	2548.79	2240.04	2135.41	2310.32	2303.75	1961.5	2432.37	2255.03	2139.13	2347.16	2246.06	2067.14	2184.6	-0.0144684	0.897095
DYNC1I2	805.371	954.147	881.088	983.607	906.475	801.598	1070.54	792.814	810.424	799.702	800.376	811.774	835.398	934.146	-0.141665	0.1303
DYNC1LI1	948.589	976.66	901.352	996.708	1057.62	910.659	927.555	904.609	930.463	827.593	926.647	928.608	882.302	872.729	-0.0982762	0.0363333
DYNC1LI2	411.904	482.176	387.978	474.166	451.067	410.656	461.955	386.187	459.19	349.84	395.277	443.25	399.418	452.581	-0.0957312	0.138313
DYNLL1	1285.63	1216.49	1297.27	1300.92	1725.49	1559.44	1158.92	1442.46	1264.88	1494.71	1684.51	1068.81	1248.14	1394.58	0.00775958	0.982073
DYNLRB1	1012.21	1062.32	955.291	1221	1250	964.983	1180.54	1092.7	1013.6	980.316	1103.41	1087.57	1026.73	1138.97	-0.0327406	0.728188
DYNLT1	8.93954	8.62753	1.57307	6.25781	7.65339	7.8885	5.3833	10.7134	11.8497	6.6241	5.54673	10.2262	7.6402	5.7201	0.439801	0.427385
DYNLT3	274.299	326.132	273.163	288.146	217.291	225.944	173.436	255.724	317.726	231.923	236.922	248.852	184.854	205.422	-0.072439	0.678523
DYRK1A	196.006	187.565	191.251	198.945	175.189	186.864	221.772	160.079	208.978	158.745	225.615	233.323	172.9	208.5	-0.00158472	0.995071
E4F1	17.1716	24.5285	9.62148	15.3574	7.9245	13.377	9.25111	21.6194	15.1142	22.4769	11.5265	19.978	10.8098	6.24561	0.1291	0.858445
EAF1	29.6869	50.3491	45.7516	55.1867	35.3272	38.6478	29.7612	32.6654	22.9858	31.4157	41.4163	26.5131	38.5165	27.2349	-0.356672	0.244565
EBNA1BP2	345.071	299.942	383.816	572.34	524.331	362.679	281.972	212.362	279.531	281.244	376.642	231.613	282.802	291.6	-0.477648	0.124594
EBP	317.326	391.816	299.784	180.128	335.152	258.183	173.433	431.639	325.112	204.89	334.394	302.823	210.882	200.082	0.040857	0.923355
ECH1	3260.46	3195.01	2369.79	3832.31	2797.02	3158.29	3114.58	4153.65	3122.92	3023.14	4284.22	3690.78	3532.04	4229.35	0.261611	0.0709847
ECHDC1	1394.78	1560.03	1333.96	1646.32	1758.32	1397.14	1504.42	1429.42	1431.14	1292.46	1586.74	1638.63	1271.74	1609.23	-0.0468593	0.46081
ECHDC2	77.0863	120.295	118.636	151.138	103.747	110.589	47.9196	141.865	151.053	171.662	200.694	141.449	192.731	47.6963	0.484637	0.0610962
ECHS1	1081.46	1331.88	1285.92	2061.44	2062.1	1311.46	1153.7	1193.92	1192.57	1363.85	2043.6	1561.07	1390.88	1355.88	-0.0040135	0.983087
ECI1	747.927	777.635	681.101	1020.59	612.131	748.799	548.891	671.095	687.458	725.975	863.562	764.98	706.122	688.113	0.0114086	0.954569
ECI2	215.812	338.437	253.852	311.397	280.365	259.756	233.971	227.895	355.811	301.041	372.675	299.588	310.877	260.616	0.166631	0.0419275
ECPAS	509.301	534.872	463.434	484.37	392.376	510.707	396.881	488.056	437.461	420.959	496.532	427.297	482.638	410.673	-0.0519561	0.622144
EDARADD	12.9645	16.0766	14.2295	12.2847	20.2373	7.00205	21.3939	12.7592	30.1596	19.0168	13.7679	8.5365	16.7484	16.1909	0.154045	0.821335
EDC3	222.515	243.445	233.815	248.343	168.627	194.482	203.417	208.898	230.366	187.108	234.039	240.675	184.236	222.161	-0.0022167	0.993584
EDC4	752.505	841.743	794.246	810.308	829.641	782.656	897.953	718.595	854.316	859.662	761.754	853.496	829.505	812.268	-0.00571582	0.944703
EDF1	639.168	740.974	768.471	936.482	1020.17	535.309	690.345	787.344	788.755	763.343	752.631	542.398	530.742	697.646	-0.120369	0.706097
EEA1	187.534	186.525	223.023	192.918	174.271	162.119	217.928	184.044	191.81	187.807	199.005	177.376	192.433	179.714	-0.0278976	0.856712
EED	170.128	147.224	150.934	162.603	149.165	141.38	151.499	180.803	144.824	187.255	147.783	121.305	145.782	192.899	0.0474	0.800986
EEF1A1	20456.6	19236.1	18192.9	21147.2	19081.7	16552.6	23250.5	18526.6	17437.7	13845.7	19425.3	16128.7	14686.2	23009.7	-0.17589	0.0754613
EEF1A2	3393.51	3730.27	3153.88	10176	7502.66	3560.45	3389.93	3188.62	2490.37	2405.32	5758.07	4285.02	3007.26	3472.29	-0.414609	0.114741
EEF1B2	2773.47	2514.4	2958.38	3393.89	2999.76	2879.31	3551.49	2170.39	2527.57	2214.02	2777.56	2665.12	2602.9	3130.88	-0.221653	0.0698435
EEF1D	4647.53	4233.12	4517.47	5320.5	4899.21	4430.52	5061.7	4317.38	4469.76	4147.72	4571.34	4353.53	4826.21	4853.94	-0.0681976	0.465701
EEF1E1	1079.86	997.079	908.205	952.388	884.674	932.519	827.583	973.479	875.216	916.91	878.304	898.23	838.353	827.947	-0.0816808	0.216016
EEF1G	7407.57	6876.73	7075.81	8379.51	8064.65	7088.13	7395.56	5950.89	6241.87	5972.51	6119.56	5622.22	5685.21	7374.95	-0.285189	0.0623882
EEF2	15246.7	15536.9	13045	19521.9	20863.3	16187.4	16457.2	15686.2	13000.2	13421.8	16011	15824.2	14101.2	17146.6	-0.142829	0.295623
EEFSEC	365.37	406.898	318.537	301.493	266.102	380.639	297.224	380.431	353.947	285.905	340.234	364.795	329.467	363.089	0.0587433	0.781489
EFHD2	3503.12	4053.53	3101.86	4214.42	5461.05	3062.96	3218.13	4904.57	4496.41	2700.4	5500.84	4435.54	5523.53	4875.87	0.281353	0.358474
EFL1	162.162	168.81	130.674	121.317	142.682	168.141	149.832	172.559	173.185	162.146	144.542	177.399	142.657	144.273	0.101877	0.508041
EFR3A	63.2646	72.9994	72.1071	95.6665	68.5046	62.2813	74.2805	83.3239	69.6789	83.8359	94.3328	73.6929	42.9998	63.2551	-0.0190861	0.942862
EFTUD2	1491.25	1451	1350.21	1548.27	1689.98	1460.83	1530.38	1509.45	1435.23	1391.54	1554.72	1485.89	1376.48	1661.7	-0.0144997	0.861209
EGLN1	37.1691	46.0998	36.8538	40.7342	26.2682	30.9981	29.2222	37.4186	39.9589	41.7557	31.2157	45.2973	32.9393	31.4224	0.0825813	0.781976
EHBP1L1	30.472	32.2348	20.3614	26.0301	37.6891	26.7593	12.5821	40.4019	23.9239	16.8694	40.2481	19.0683	30.5175	20.724	0.0372335	0.944703
EHD1	3610.65	3512.35	3933.16	3770.33	3138.86	3441.58	2970.77	3603.32	3510.09	3698.76	3435.84	3208.57	2978.32	3383.82	-0.0308007	0.770352
EHD3	4286.94	4063.03	4978.5	3921.26	3417.82	4718.03	3344.84	3925.46	4193.47	4355.58	3660.77	3585.42	4261	3592.47	-0.0497723	0.583296
EHD4	329.606	344.59	330.906	238.241	209.979	250.26	391.622	328.668	245.204	326.669	207.343	217.439	245.974	281.84	-0.166164	0.319104
EHMT1	17.22	13.0021	14.2205	12.9078	8.90007	11.0274	13.1318	14.808	11.6752	15.6703	15.9211	19.3872	10.2715	13.9283	0.167926	0.635862
EHMT2	111.064	67.341	112.744	59.6841	62.7865	61.8477	85.5197	114.196	74.6476	121.348	79.2689	39.7844	55.9571	58.6844	-0.0916703	0.772966
EIF1	2005.44	1827.23	2400.74	2743.5	2480.53	2226.18	2833.21	1843.51	2155.97	2398.23	2499.39	2149.39	1835.78	2248.12	-0.119622	0.391298
EIF1AD	46.9535	56.0296	35.9254	43.0291	65.9857	33.9463	59.891	52.0914	51.107	34.2266	53.4291	42.8343	25.8627	58.1379	-0.114151	0.639195
EIF1AX	2052.86	1356.51	1317.68	2801	2412.7	1209.01	1167.73	1613.93	1541.52	1343.07	2249.43	1315.38	1171.27	1513.15	-0.142648	0.659298
EIF2A	439.323	384.57	349.902	336.592	247.326	307.265	317.1	346.005	309.582	292.85	288.219	200.771	222.919	300.99	-0.282441	0.0289924
EIF2AK2	232.569	226.413	254.407	217.522	192.405	237.554	186.763	222.957	166.082	220.392	206.994	190.003	242.979	199.347	-0.096867	0.468226
EIF2B1	254.212	266.233	233.78	243.866	274.449	284.867	303.576	269.936	220.914	257.196	260.556	222.487	231.742	251.33	-0.117494	0.448997
EIF2B2	115.369	110.097	122.061	110.982	110.55	103.804	109.471	100.645	98.9791	80.222	89.2069	85.2074	98.1725	73.8852	-0.327789	0.061817
EIF2B3	175.319	151.968	186.483	128.676	131.8	138.936	144.64	168.986	155.253	171.842	120.775	121.13	151.243	122.306	-0.0675608	0.431289
EIF2B4	110.002	109.556	117.112	82.209	73.8817	115.202	68.0443	96.3823	87.6072	119.688	68.1592	83.16	87.6	75.3992	-0.11838	0.493603
EIF2B5	266.932	226.207	276.92	285.457	312.856	281.803	278.247	231.056	218.333	229.744	252.555	263.202	225.318	253.55	-0.201658	0.034085
EIF2D	264.3	235.594	202.77	209.838	217.663	212.066	219.685	198.417	258.81	192.504	198.28	191.766	203.542	186.778	-0.130113	0.295623
EIF2S1	1304.28	1186.3	1180.94	1258.67	1078.44	1159.72	1169.58	1190.32	1175.03	932.074	1073.69	1034.31	1173.33	1140.2	-0.113793	0.230557
EIF2S2	1714.52	1633.24	1694.13	1841.35	1795.15	1778.79	1506.16	1676.26	1477.76	1473.34	1560.26	1402.4	1563.1	1484.4	-0.168714	0.0809579
EIF2S3	1478.46	1301.28	1136.88	1100.73	974.953	1254.23	1026.37	1279.68	1148.45	843.581	1018.94	1129.19	1170.09	1075.96	-0.107233	0.481595
EIF3A	2322.62	2384.79	2272.54	2494.97	2525.66	2488.63	2507.95	2153.37	2138	1897.78	2212.41	2267	2299.77	2419.44	-0.14596	0.0328
EIF3B	2337.61	2306.36	2131.66	2815.32	2649.96	2588.14	2396.26	2135.14	2277.89	1822.64	2191.59	2187.93	2039.1	2425.54	-0.191253	0.106812
EIF3C	3717.58	3723.07	3298.07	4375.08	4301.13	3666.42	3822.03	3285.04	3232.35	2837.2	3626.9	3273.66	3183.94	3528.64	-0.226098	0.0241169
EIF3D	1189.2	1245.06	1137.16	1255.16	1203.06	1153.86	1110.5	1122.9	1116.31	1028.41	988.338	909.651	988.025	1167.12	-0.183642	0.130567
EIF3E	1437.69	1583.42	1459.75	1780.34	1848.71	1561.12	1613	1385.86	1258.36	1127.61	1502.04	1466.44	1288.63	1620.74	-0.229455	0.0698025
EIF3F	1557.44	1464.47	1553.04	1867.37	1636.44	1800.25	2413.47	1363.58	1186.56	1111.88	1737.86	1784.41	1625.26	2338.23	-0.164214	0.242068
EIF3G	1149.49	1150.07	1038.51	1221.78	905.734	947.41	1094.47	1086.52	1053.24	885.485	1035.07	981.881	884.171	1145.12	-0.0850479	0.389434
EIF3H	1479.55	1428.09	1298.67	1845.07	1449.37	1369.74	1616.38	1369.88	1268.95	1099.28	1351.8	1409.04	1342.39	1413.9	-0.176247	0.113972
EIF3I	883.129	820.189	795.078	1065.49	940.907	971.916	1107.12	756.965	813.867	666.531	967.773	865.943	859.527	971.905	-0.158823	0.0395607
EIF3J	1300.61	1230.72	1305.35	1808.13	1559.9	1304.78	1465.11	1189.23	1111.46	1123.71	1277.49	1179.96	1284.74	1288.13	-0.229191	0.0868413
EIF3K	1433.7	1637.75	1385.33	1338.16	1304.79	1684.93	1696.65	1428.31	1281.13	1119.8	1262.14	1185.56	1335.95	1574.64	-0.190259	0.0886836
EIF3L	1159.53	1132.18	1101.52	1314.78	1297.81	1223.89	1121.82	1030.66	1060.17	1032.84	1036.85	1079.27	1022.75	1004.2	-0.197873	0.0361369
EIF3M	1414.09	1248.04	1261.88	1296.06	1316.81	1417.88	1344.18	1208.89	1294	1111.39	1320.11	1174.02	1304.14	1315.18	-0.09263	0.242576
EIF4A1	8706.35	7679.89	8595.03	10205.7	8260.11	9332.71	9104.39	7657.55	6653.57	6242.2	7992.94	7906.55	7556.15	8944.04	-0.228509	0.0787576
EIF4A2	1772.61	2158.95	1496.12	2782.26	2297.39	2150.97	2401.17	1760.37	1894.35	1313.56	2320.94	2251.74	1934.52	2504.62	-0.109859	0.201237
EIF4A3	1517.24	1410.69	1440.49	1494.89	1350.37	1611.57	1589.08	1620.87	1514.29	1297.89	1590.85	1550.7	1680.18	1976.11	0.101585	0.323335
EIF4B	905.64	711.299	819.464	791.242	899.482	614.439	923.563	666.505	822.211	507.984	728.385	760.476	628.716	878.446	-0.189128	0.389434
EIF4E	601.163	535.281	576.72	701.891	628.639	622.972	618.937	530.59	495.084	487.044	673.19	553.69	566.196	600.645	-0.137305	0.0419275
EIF4E2	203.268	303.237	189.501	110.295	147.624	188.088	211.112	233.083	245.599	228.144	127.415	133.785	184.977	193.285	0.0108382	0.953432
EIF4E3	232.606	476.415	368.012	297.815	255.603	247.309	215.853	227.673	283.064	255.87	210.644	191.067	267.625	158.641	-0.365167	0.116938
EIF4EBP2	126.48	96.3352	117.205	43.0107	45.3463	75.3547	67.5001	116.081	103.873	108.715	76.0579	23.7447	46.0055	61.161	-0.155529	0.733383
EIF4ENIF1	44.2937	43.8318	60.3888	52.1724	67.7017	52.9065	66.7248	55.3528	55.3341	53.2517	74.7184	49.6142	74.2666	65.2952	0.143436	0.612514
EIF4G1	851.339	940.76	874.546	973.188	960.621	775.254	799.538	876.018	873.046	830.103	982.185	924.25	886.199	874.589	0.0197438	0.827015
EIF4G2	509.454	509.795	492.129	646.085	721.816	571.521	519.152	519.443	491.602	489.588	622.626	546.092	482.422	557.547	-0.0899	0.487852
EIF4G3	132.084	150.315	128.566	64.4089	34.0696	172.447	88.3719	146.758	122.837	201.228	55.1148	78.3941	172.6	112.099	0.26127	0.505352
EIF4H	4056.37	4021.98	4271.88	4607.54	4545.93	4097.87	4845.23	4266.98	4076.53	4093.42	4170.15	4220.5	4260.63	4511.45	-0.0381347	0.562978
EIF5	969.487	948.238	936.04	1176.32	1003.96	923.953	1053.97	950.516	923.375	851.845	892.79	911.898	918.591	939.584	-0.130514	0.182547
EIF5A	1002.91	921.19	963.611	1046.63	1090.72	940.577	1288.3	781.007	789.561	725.809	1028.63	1006.48	970.998	1192.99	-0.171149	0.16813
EIF5B	989.952	947.753	909.641	869.708	838.189	826.996	944.159	895.97	882.901	741.127	786.025	834.76	797.784	881.322	-0.120694	0.0966132
EIF6	1951.66	1763.33	1837.39	1811.59	1427.91	1815	2223.83	2076.6	1853.28	1799.3	1785.82	1719.55	1967.04	2089.41	0.057807	0.515107
EIPR1	144.79	166.864	151.249	283.035	209.862	200.074	184.595	184.375	192.806	161.06	194.311	196.024	213.644	238.346	0.0671715	0.792954
ELAC2	79.6524	95.7563	90.1014	76.3818	77.3364	86.3009	72.3894	71.2044	87.6148	94.2772	90.8263	79.7831	90.5534	68.3221	0.00802878	0.946652
ELAVL1	3986.19	3955.93	3573.53	3831.95	4607.88	3837.96	4385.05	3873.98	3745.29	3848.51	3868.08	3717.5	3549.21	4946.09	-0.0355085	0.781893
ELF1	840.026	762.867	733.098	896.902	875.17	837.141	904.709	795.181	803.015	741.815	960.268	858.318	799.012	704.767	-0.0493183	0.684516
ELF2	34.1351	29.6981	33.8707	37.2088	28.0718	25.9672	25.423	35.9806	35.2012	32.9869	30.8172	36.4288	32.0507	18.3746	0.0317664	0.904935
ELL	49.7735	4.16322	63.0204	124.348	37.8266	47.1331	51.1425	389.304	50.1641	30.3714	159.055	40.7641	60.5268	54.618	0.917709	0.462926
ELMO1	1958.49	2045.44	1888.91	1910.38	1862.78	1802.35	2006.43	1835.5	1989.8	1944.55	1637.98	1622.44	1647.17	1718.23	-0.123757	0.113972
ELMO2	304.828	350.134	336.409	405.157	276.96	329.964	336.256	353.482	367.989	355.835	356.215	372.116	361.946	394.439	0.138636	0.307995
ELMOD2	98.4856	120.323	91.3277	66.6042	37.74	29.6467	34.4129	76.3619	99.1675	45.1744	79.2949	75.2496	44.8751	42.7822	0.0711051	0.899293
ELOB	1258.95	1323.38	1143.48	1217.11	1069.78	1136.55	1323.91	1371.14	1327.59	1142.49	1137.71	1404.4	1120.62	1462.35	0.0778465	0.521261
ELOC	443.707	446.152	477.672	496.436	599.445	455.374	513.036	535.226	510.361	584.892	549.287	520.534	480.685	554.343	0.126965	0.292344
ELP1	311.13	302.626	310.887	324.17	302.81	293.797	274.337	319.579	320.869	314.794	294.491	314.665	317.637	285.767	0.0327783	0.600965
ELP2	128.647	129.413	130.838	144.205	156.509	150.506	149.809	139.529	148.071	139.279	136.517	146.974	111.103	166.43	-0.00774496	0.967811
ELP3	79.5913	85.27	107.468	80.7486	90.9568	115.839	65.3544	138.785	98.397	84.8246	59.2709	97.776	109.486	71.726	0.0540593	0.875705
ELP4	96.5164	137.62	141.272	39.4129	51.3238	60.6087	48.2683	110.831	86.7645	81.6846	65.4332	38.7966	48.3819	54.0943	-0.155621	0.720103
EMB	90.05	91.4264	114.249	152.071	124.192	108.407	81.7594	88.9781	70.8816	80.7286	90.7491	75.1837	61.6231	79.7352	-0.457922	0.0870597
EMC1	528.545	548.938	385.787	301.184	297.841	334.368	316.84	505.676	442.4	316.493	278.724	311.118	345.673	363.098	-0.0664354	0.64596
EMC2	77.0375	70.7987	60.9529	35.4007	41.9705	67.5094	48.4666	69.1298	58.2181	72.2994	53.7449	58.6533	31.9187	39.3239	-0.0699007	0.88616
EMC3	41.0366	47.6387	30.7716	18.2682	24.7424	28.7467	11.5368	29.561	31.9676	34.2329	26.0568	27.2481	21.891	10.9447	-0.10179	0.752749
EMD	581.777	621.349	533.719	380.305	542.942	432.224	411.321	577.378	480.62	618.366	492.393	408.15	342.805	426.384	-0.0700887	0.78017
EMG1	681.956	690.423	760.663	592.035	498.881	656.012	632.93	523.797	601.619	631.442	559.667	519.18	594.7	550.709	-0.1734	0.110547
EML2	1740.46	1456.85	1426.04	1512.18	1406.67	1200.95	1684.32	1351.99	1163.28	1195.6	1355.32	1255.46	1176.23	1491.08	-0.210171	0.045103
EML3	993.784	1050.44	968.039	958.758	954.77	981.819	804.388	1049.62	1039.96	885.751	951.924	871.946	1065.97	927.804	0.017082	0.872828
EML4	2218.09	2185.82	2623.53	2546.67	2441.74	2275.04	2598.02	1561.47	1802.11	2166.35	1761.98	1583.98	1798.57	2378.94	-0.383293	0.0346913
EMP3	84.9685	85.9426	65.6073	87.575	147.576	70.1254	78.413	73.8116	67.4199	78.0139	84.0707	49.1905	46.4415	79.5267	-0.360215	0.413165
EMSY	46.0979	48.6286	37.7619	45.3413	45.224	42.0215	33.5999	53.5537	50.9418	67.3378	55.3128	55.1744	41.4252	43.424	0.291562	0.155753
ENDOD1	61.6125	59.3391	38.5986	24.5122	45.2959	59.0658	44.1549	78.5947	39.2531	37.5935	65.2638	57.6931	46.7463	28.9951	0.076362	0.897533
ENDOG	143.269	124.238	126.022	17.0032	87.5581	114.633	125.539	156.388	139.113	167.497	22.4142	57.5904	132.389	125.121	0.0995911	0.719023
ENGASE	219.976	250.495	242.178	347.299	176.835	225.948	206.53	266.799	285.222	290.116	355.159	253.709	220.006	217.182	0.187634	0.176215
ENO1	61252	49483.6	55222	66176.1	72076.4	48531.2	62570	46787.4	44982.9	50366.9	53002.2	45532.4	46597.8	53256	-0.27615	0.0915761
ENO2	14875	24482.4	14536.1	24364.4	14957.1	15158.7	21272.4	12044.9	23200.5	12279.5	18712.4	14936.3	16911	21767.6	-0.116746	0.417722
ENOPH1	881.921	972.091	969.123	1032.45	1098.68	1078.08	1292.59	904.542	903.486	939.676	1006.02	1032.06	1079.74	1076.31	-0.0718813	0.312534
ENOSF1	40.7173	109.535	149.709	23.6708	24.2839	57.0467	63.6564	44.9017	97.6263	74.7096	40.0493	97.7623	48.6526	56.7401	0.192095	0.805225
ENPP4	508.306	684.512	454.597	546.986	520.93	389.021	323.694	1167.35	721.29	668.973	867.08	1013.61	686.247	538.709	0.71587	0.0386707
ENSA	345.924	389.418	433.777	457.908	419.574	427.045	431.192	343.879	344.13	438.745	503.486	448.174	450.057	427.83	0.0179948	0.831529
ENY2	363.925	354.55	315.89	351.955	147.353	332.19	314.082	393.071	355.731	341.631	379.817	363.635	288.512	379.377	0.244457	0.501621
EOMES	81.7364	95.9048	91.6852	132.59	162.727	54.2118	52.2057	180.437	200.497	154.06	168.275	272.986	178.657	149.946	1.04114	0.0346913
EP300	417.351	416.878	402.391	277.497	312.588	255.388	290.07	400.73	361.663	456.373	346.55	337.114	357.647	263.584	0.099326	0.607349
EP400	102.629	110.402	99.9456	51.715	83.1796	87.3418	69.7155	112.203	107.567	103.834	88.9119	86.7547	81.9067	74.4992	0.14168	0.517406
EPB41	1691.25	1948.66	1892.43	2268.8	2039.94	1798.79	2017.83	1809.76	2028.66	1688.22	1951.79	1652.4	1855.55	2069.9	-0.0640722	0.603856
EPB41L2	100.316	107.777	99.2963	156.101	117.814	132.903	161.876	52.9888	83.7603	101.186	116.922	69.1738	84.9383	110.927	-0.519087	0.0572802
EPC1	47.3449	58.7439	56.2388	35.389	34.8602	18.6887	22.3897	44.4389	66.9839	40.5484	49.5055	31.2699	41.4429	24.5315	0.17633	0.667869
EPHA4	25.5158	50.0544	16.8199	35.8215	25.3546	12.0877	21.8091	20.2516	46.5438	21.1802	33.4189	23.0481	22.1133	18.7919	0.0447245	0.897533
EPHX2	233.086	162.81	338.679	250.562	244.503	118.326	452.117	105.219	83.7082	285.161	174.641	128.423	64.7585	202.902	-0.832945	0.0256994
EPN1	120.498	130.232	116.235	139.292	146.428	102.044	111.666	121.861	119.272	124.061	138.232	130.576	95.4511	117.676	-0.0305196	0.707797
EPPK1	73.0139	21.0362	24.5011	52.0708	34.0573	68.5535	25.1075	20.3746	4.59275	7.97939	24.5368	5.1795	16.1642	18.2256	-1.71493	0.0328
EPRS1	1544.47	1542	1428.86	1697.55	1783.46	1666.07	1381.84	1555.53	1346.47	1328.07	1497.43	1570.49	1401.15	1476.03	-0.115713	0.20506
EPS15	965.742	968.997	767.437	882.178	968.794	898.508	1043.73	1173.82	1152.85	881.342	1080.43	1253.36	1165.09	1246.92	0.289606	0.00802368
EPS15L1	458.953	430.769	440.776	466.026	538.146	405.617	559.2	507.645	551.028	446.603	529.167	460.037	425.962	492.365	0.051953	0.755355
EPS8L2	46.3562	20.9756	36.6658	42.5081	20.3394	30.5688	37.5209	33.1528	20.4543	30.789	36.4436	22.6915	22.4018	23.1804	-0.28277	0.181138
ERAP1	2354.89	3006.98	2076.08	2496.31	1969.5	1804.7	1931.69	2394.12	2764.17	1814.65	2357.74	1697.61	1772.47	1909.2	-0.090203	0.178531
ERAP2	284.075	242.407	147.345	95.8501	282.857	360.672	348.452	200.194	148.175	61.3628	126.007	180.194	363.403	337.469	-0.395707	0.324838
ERBIN	251.584	333.486	342.505	367.341	352.534	286.819	318.291	381.843	273.873	347.427	395.942	299.07	393.475	339.405	0.108299	0.676411
ERCC3	62.7331	43.289	45.1113	29.6842	70.3592	56.1488	27.1969	42.5481	56.1879	48.6384	31.2717	46.8049	35.0451	40.1099	-0.101102	0.805305
ERCC4	26.4574	25.0364	26.6739	37.5595	18.8607	24.2961	22.2628	30.642	21.306	34.6434	24.0207	19.6898	23.1425	21.4025	-0.050521	0.856703
ERCC5	83.7891	117.451	102.101	75.2554	127.212	85.294	96.8021	106.448	122.975	102.18	94.6334	106.993	95.4682	95.0056	0.0898768	0.574616
ERGIC1	888.167	962.08	1329.08	1182.71	842.65	988.825	667.985	1080.91	772.533	943.042	960.517	612.732	648.389	815.097	-0.229976	0.390473
ERH	7830.78	7558.15	6204	6575.12	7945.68	6220.32	7553.19	7483.64	6926.96	8580.42	4840.2	7066.87	6461.62	7715.14	-0.0355594	0.878597
ERI1	157.356	158.062	98.4936	105.214	111.994	83.0045	85.4301	173.208	128.615	96.0463	50.5906	97.0334	80.2884	85.7838	-0.214365	0.465701
ERI3	105.744	124.252	123.778	103.926	125.93	132.97	94.2663	135.96	130.48	136.687	99.4184	98.7638	100.254	113.291	0.00278958	0.992811
ERLEC1	80.605	84.4018	76.3914	65.5734	127.283	96.6264	105.208	88.0368	72.6671	88.9857	90.3252	72.7165	92.5514	82.2256	-0.090283	0.791113
ERLIN2	21.0985	11.0688	15.8655	11.0763	14.0063	14.5129	14.1773	31.6581	31.2431	19.3321	13.6764	11.6198	19.5891	19.2744	0.468302	0.226297
ERMP1	328.728	157.489	278.536	331.161	223.044	166.357	153.721	156.827	116.181	165.177	199.625	68.1573	61.5074	98.1099	-0.969196	0.0361369
ERN1	8.78016	6.21933	6.20816	11.545	7.06207	4.72691	5.8318	3.54948	5.26708	5.2966	6.82634	6.40855	2.87537	3.30991	-0.601138	0.0820155
ERO1A	1187.96	1070.28	1063.95	1171.82	1066.43	1032.43	1002.28	756.38	769.939	753.562	708.405	706.238	653.052	756.199	-0.573143	0.00681481
ERP29	6305.75	6862.93	5383.11	7310.31	11641.7	6158.98	6968.45	6961.22	7160.67	6826.48	7430.88	7781.5	7181.98	7247.09	0.0381882	0.877787
ERP44	292.295	289.726	259.164	256.897	303.062	333.332	273.814	314.138	292.289	283.471	280.471	391.249	363.782	258.549	0.112073	0.265488
ESD	3651.5	4006.9	4167.87	3931.75	4179.98	3783.7	6302.05	2738.09	4194.32	3287.32	3599.38	2828.35	3589.25	5007.41	-0.255799	0.125151
ESF1	96.9726	100.765	102.373	114.566	142.833	70.8838	117.163	77.1911	81.6419	107.459	88.1564	99.6736	103.697	87.4095	-0.190528	0.495036
ESS2	13.7278	13.2597	14.2157	9.93121	20.89	15.5723	25.3536	19.1524	17.0487	17.2705	14.948	18.557	15.2383	12.8914	0.0765528	0.867117
ESYT1	3380.25	4305.22	3249.65	2474.09	3137.57	3520.11	3067.45	2896.77	2891.38	2809.08	2731.66	2127.83	2588.11	2612.28	-0.300006	0.119953
ESYT2	388.293	461.071	364.917	241.587	322.401	372.276	308.383	338.459	307.716	371.601	335.266	226.137	271.688	291.993	-0.189639	0.493252
ETF1	871.381	834.061	764.135	777.629	673.476	784.466	716.873	763.229	734.844	510.704	720.716	678.261	625.621	718.167	-0.196929	0.192775
ETFA	4196.02	4076.07	4059.38	4872.58	4394.33	4189.97	4109.36	4270.09	3924.34	3743.99	4956.47	4310.41	4491.79	4134.45	-0.00574734	0.921928
ETFB	2616.07	2710.2	2440.01	3145.12	3039.94	2151.08	2315.24	2471.91	2590.46	1994.79	2753.97	2758.63	2330.3	2368.86	-0.0886885	0.369501
ETFDH	297.843	269.199	273.716	312.356	299.141	301.195	239.753	269.432	215.015	238.21	330.569	289.548	249.579	200.923	-0.165813	0.126591
ETHE1	3035.66	3140.36	3405.5	3962.62	3963.45	2733.13	3319.86	3201.39	2809.2	3006.12	3286.62	3326.15	2292.67	3057.44	-0.165589	0.0878018
ETS1	216.08	206.877	194.813	215.794	229.111	192.391	204.065	267.69	223.777	229.458	232.502	233.129	228.206	209.438	0.153553	0.0859899
EVI2A	18.2363	11.741	25.2175	27.7894	21.1226	12.2319	21.1504	12.0556	26.0866	27.7211	19.1783	18.7312	14.8357	16.7468	-0.0107956	0.983945
EVI2B	297.721	328.608	328.842	303.355	256.732	252.178	430.948	242.939	275.992	358.792	314.46	296.087	251.6	270.068	-0.119889	0.611482
EVL	3688.9	3722.65	3653.5	4206.57	4353.83	4352.11	5234.73	3380.3	2921.78	3968.62	4122.73	3693.89	3533.42	4437.49	-0.16591	0.172885
EWSR1	2805.65	3351.71	3323.22	3230.83	3216.57	3054.42	3079.41	3027.96	2733.34	2287.91	3214.32	3618.06	3688.29	3707	-0.00297406	0.992605
EXOC1	65.8779	82.1762	63.5823	81.1473	55.5351	68.9266	74.6035	73.1488	84.9276	66.5841	64.6694	56.3618	84.3285	56.0718	-0.0231503	0.913269
EXOC2	305.108	373.456	294.248	281.989	305.632	309.511	300.186	315.262	340.448	250.019	362.183	375.656	301.618	308.849	0.0487435	0.781449
EXOC3	169.697	171.371	78.0759	83.0694	61.3997	102.351	94.3662	162.35	117.539	92.675	127.418	96.2569	138.152	77.4251	0.150367	0.681206
EXOC4	102.473	111.933	86.8168	100.498	93.6952	84.2536	86.532	107.768	106.264	82.3417	84.6565	96.5951	81.3804	76.2605	-0.0735008	0.374458
EXOC5	99.308	107.212	89.4256	91.1603	135.887	69.7029	95.5271	101.081	102.202	87.0653	93.6042	92.196	78.6868	95.4014	-0.0615098	0.743396
EXOC6	59.5261	48.0531	41.3998	19.356	28.6811	18.5548	28.5914	48.3591	29.5652	40.7823	36.3095	37.1227	26.1399	27.0829	0.0962701	0.826136
EXOC6B	55.7847	46.896	26.5124	45.8398	22.9732	27.2711	46.3603	41.1903	52.4737	31.8004	33.4791	60.4724	42.0378	23.3127	0.0803545	0.905053
EXOC7	119.059	140.316	107.403	113.129	124.42	122.298	102.46	139.016	121.806	111.212	117.529	147.304	105.659	89.7024	-0.00492007	0.978326
EXOC8	60.9293	75.458	58.9974	77.0119	82.5498	60.6233	69.0078	64.0016	92.5975	50.9957	71.7727	80.4391	75.5544	48.228	-0.0260374	0.915948
EXOG	100.139	86.6386	56.8586	47.2023	69.5334	42.1113	36.8776	93.4612	101.246	91.5901	51.2043	27.7819	53.1113	45.9327	0.036924	0.946621
EXOSC1	469.756	499.009	445.751	464.211	449.525	430.711	453.566	451.542	446.714	400.877	488.289	512.605	420.842	420.711	-0.0356243	0.727372
EXOSC10	297.277	342.245	330.175	252.914	266.252	314.603	226.745	301.04	308.845	327.994	271.725	263.699	300.583	221.118	-0.0217111	0.725604
EXOSC2	455.168	460.729	455.841	379.795	451.186	416.413	435.43	402.922	512.676	429.377	391.847	373.773	479.814	412.688	-0.0296394	0.834464
EXOSC3	395.929	430.124	377.898	292.473	440.05	424.062	312.63	417.251	465.649	402.745	332.963	376.53	476.278	379.522	0.0987777	0.391298
EXOSC4	363.67	465.055	441.923	331.476	441.421	430.941	366.643	421.595	454.664	404.824	364.306	457.871	563.109	304.692	0.0517229	0.773364
EXOSC5	400.556	500.103	417.096	316.673	164.918	296.521	341.757	426.345	522.02	218.577	312.063	368.149	392.218	370.569	0.125334	0.803363
EXOSC6	634.225	684.714	574.015	427.476	419.151	527.618	348.104	658.891	714.979	610.54	477.564	535.571	602.687	439.519	0.178318	0.0809579
EXOSC7	339.015	365.957	350.266	380.195	377.586	393.244	372.162	337.58	380.216	319.948	362.937	341.8	407.317	335.956	-0.0555996	0.392604
EXOSC8	393.278	393.244	412.446	494.361	607.937	457.686	522.205	396.529	430.101	362.304	433.163	510.546	475.998	411.457	-0.110812	0.389533
EXOSC9	441.653	530.454	516.725	541.324	519.477	471.921	495.875	424.293	542.223	443.952	532.229	455.317	581.715	440.244	-0.0471035	0.746067
EYA3	7.97395	4.02107	10.5778	6.20059	5.20389	4.95085	12.5673	3.65368	6.77148	10.5251	3.30261	6.09308	8.09679	1.63105	-0.47123	0.642587
EZH1	56.3195	55.9025	62.8154	70.3217	82.675	29.765	47.2175	59.2232	78.5493	69.293	65.2412	41.5034	46.9599	29.8407	-0.0574047	0.909012
EZR	5003.1	4730.86	4697.83	6369.72	5073.27	4288.05	5121.65	4629.74	4293.75	4427.52	5528.65	5468.06	5456.78	5338.97	-0.00367979	0.98293
F10	25.9857	20.776	31.0549	72.6698	48.9665	32.5798	45.1459	11.8902	22.9703	35.3597	92.1196	40.4548	24.6243	29.955	-0.246405	0.525347
F11R	347.418	367.259	264.057	272.857	410.308	293.112	310.103	452.145	412.282	394.553	409.881	291.304	303.328	303.241	0.17662	0.540648
F12	63.1164	18.7713	38.5444	146.03	71.0033	45.6997	65.6868	24.5125	12.9902	57.2426	179.421	81.4032	49.4724	63.8686	-0.108114	0.840712
F13A1	57.7756	3.64709	2.74486	5.33756	5.22014	2.11351	5.3911	12.1429	155.923	8.99941	8.3418	13.3132	13.9641	18.1996	1.62212	0.330082
F13B	65.9805	57.3054	84.1101	79.2225	54.5719	34.2047	140.614	86.4106	110.637	98.4535	122.861	72.2126	24.8225	109.993	0.255096	0.500555
F2	498.037	434.096	617.252	973.053	586.159	396.912	954.551	432.163	576.901	778.562	1233.28	634.219	406.493	802.253	0.111405	0.58555
F5	109.942	54.4219	82.2387	40.7895	79.1642	51.4155	62.4854	117.228	48.5716	118.554	57.0998	66.553	46.1075	54.1292	0.0466826	0.869102
F8A3	138.214	118.98	138.802	118.517	169.615	164.492	125.609	116.753	152.254	154.243	146.521	200.617	143.023	135.246	0.10251	0.570649
FABP5	1101.27	1100.02	997.797	1273.45	1156.57	1277.7	1240.65	1205.08	1512.76	1239.85	1788.02	885.291	1382.71	1607.51	0.213518	0.330082
FADD	76.5925	72.1546	81.0961	45.0102	44.5239	50.059	44.8581	54.9162	83.8599	45.5383	60.6238	63.3192	61.58	53.0913	0.054858	0.897533
FAF1	284.872	302.775	295.157	396.067	278.527	290.863	257.328	338.805	305.97	332.193	308.354	319.222	298.808	236.502	0.0269328	0.881442
FAF2	296.081	273.953	227.701	211.927	232.862	255.859	188.511	291.352	283.187	292.856	254.2	177.072	216.812	212.359	0.0268382	0.907649
FAH	147.137	124.482	204.08	153.483	222.391	151.653	176.797	135.107	109.765	167.412	86.8095	111.564	106.82	201.227	-0.389508	0.197806
FAHD1	411.889	494.102	367.503	294.82	523.61	384.101	291.016	528.694	382.146	406.344	379.531	419.14	344.604	306.004	0.0133797	0.958417
FAHD2A	277.155	261.105	264.775	273.925	238.4	293.173	272.995	262.962	240.694	237.06	248.503	238.453	270.758	259.922	-0.0969309	0.0473571
FAM102A	202.596	211.947	208.831	212.679	236.905	170.78	166.791	134.71	187.43	169.018	169.611	150.847	202.566	123.448	-0.319546	0.152821
FAM107B	2483.7	2035.66	2788.35	3002.71	2253.48	1625.97	2433.74	1785.32	2147.93	1659.04	2035.82	1797.51	2246.49	1928.66	-0.271991	0.365902
FAM114A2	259.081	249.201	282.794	288.52	203.13	222.475	248.409	264.665	259.3	193.252	267.167	261.656	250.422	287.942	0.0252737	0.920439
FAM117A	36.6886	47.2019	54.2569	32.954	58.2163	23.4572	37.1716	40.969	34.6171	40.6287	37.8653	37.7385	15.1407	37.2277	-0.251408	0.338838
FAM120A	467.728	452.988	453.777	382.604	388.57	404.071	365.928	472.079	393.654	431.787	397.065	374.712	380.864	352.506	-0.056995	0.331301
FAM120B	150.643	104.799	99.334	102.793	78.1833	75.574	98.5215	153.426	115.582	106.72	113.803	83.2593	91.3405	99.3615	0.113476	0.0986239
FAM133B	104.18	143.518	148.309	255.543	218.236	225.814	105.235	134.823	104.158	198.974	214.13	166.995	165.383	207.151	0.0314441	0.946652
FAM162A	391.535	387.491	342.627	297.946	295.533	310.458	240.802	398.383	242.96	311.67	359.238	206.324	287.483	252.638	-0.153609	0.540576
FAM169A	179.644	213.467	269.3	359.788	382.766	270.643	419.364	241.8	236.327	219.492	240.56	294.755	343.375	451.087	-0.0326719	0.921195
FAM172A	109.405	102.409	112.307	113.701	133.648	103.144	125.785	115.663	123.538	116.898	131.026	158.621	150.379	128.923	0.2057	0.126591
FAM3C	94.7985	96.3996	120.916	61.5494	54.2566	70.8259	45.4609	95.4513	73.1222	100.309	76.6292	59.4359	46.3458	72.8966	-0.0201872	0.956864
FAM50A	141.52	137.48	152.375	202.801	214.782	159.751	187.217	136.122	142.186	106.654	154.945	158.752	134.168	166.004	-0.253131	0.114741
FAM53B	25.7441	25.7724	15.4322	30.867	14.8209	24.8718	17.1474	24.4905	15.3382	20.8968	35.1086	38.2923	19.8191	15.1601	0.0952096	0.869102
FAM76A	71.3656	91.6604	85.916	57.5677	65.9131	77.1919	63.3886	116.635	104.163	114.796	99.087	95.1146	71.5965	63.3503	0.359193	0.16046
FAM91A1	36.3891	29.0091	30.773	25.4232	12.7129	25.7306	32.3675	31.5931	27.0915	32.1062	34.6154	19.5	26.9984	38.5024	0.162982	0.450519
FAM98A	98.0613	79.3988	61.1401	56.3002	51.9553	59.953	41.6804	77.9791	60.466	58.3805	52.5108	62.8025	62.6331	48.6261	-0.0473922	0.820624
FAM98B	953.402	1069.17	851.604	992.483	1052.63	907.12	902.205	1073.29	1106.35	939.816	959.849	1104.28	1035.48	1011.53	0.1056	0.114741
FAM98C	115.617	131.938	130.058	48.8873	17.2513	62.6766	59.3729	114.606	139.416	108.326	40.7515	36.5324	61.6834	55.0466	0.0701081	0.859433
FARS2	77.7603	64.6442	29.8925	37.1168	74.2238	29.0892	51.6453	127.248	136.948	140.039	70.5185	93.6533	117.925	75.8758	1.12246	0.0705986
FARSA	1465.39	1653.08	1527.32	1529	1287.37	1440.5	1156.74	1167.52	1232.96	1218.07	1132.37	1121.97	1163.55	1201.26	-0.280354	0.0572854
FARSB	1280.41	1330.71	1324.12	1216.94	1056.36	1241.91	1045.85	993.281	1075.9	1001.24	963.878	987.39	971.504	996.958	-0.27619	0.0386707
FAS	74.2681	80.9893	89.2679	63.9783	54.5411	68.5162	84.4348	126.58	121.826	82.1551	73.1845	46.6572	84.3956	82.9353	0.211719	0.43418
FASN	600.426	490.376	495.675	389.328	378.779	452.926	397.347	525.397	438.348	523.196	451.486	400.903	463.399	354.856	-0.0158612	0.905436
FAU	6622.47	6903.79	7127.47	8589.08	6570.99	5929.22	6843.79	5430.66	7023.82	5251.48	5530.11	5310.97	4347.55	5355.35	-0.349404	0.0536145
FBL	2527.43	3520.05	3695.69	4222.11	2263.43	2934.71	2193.13	2225.69	2422.88	2461.5	2454.31	2600.35	2203.46	2816.48	-0.277656	0.36804
FBLL1	7638.94	9420.16	9843.92	3263.97	1681.76	2201.85	1494.28	12233.8	10876.3	10267.3	7338.13	1486.05	3364.54	1201.7	0.319309	0.405888
FBLN1	14.4656	13.7366	7.49148	10.4455	3.96809	5.37015	3.46283	11.023	13.9214	11.6766	19.9579	4.32419	6.65428	8.14105	0.409731	0.315037
FBP1	136.121	228.972	491.524	476.425	235.212	290.059	279.386	83.2949	153.725	384.869	286.657	153.55	227.585	182.67	-0.56392	0.0121071
FBXL18	4.77807	2.54775	5.20401	5.25567	2.35555	1.95558	6.30546	1.39874	3.24117	4.09688	4.79141	2.45928	2.91094	0.997699	-0.561057	0.533312
FBXO2	97.1817	90.712	82.0576	400.764	64.5573	202.673	237.061	52.3869	89.1293	104.447	354.359	50.4359	208.294	229.732	-0.158331	0.594574
FBXO22	25.221	31.9121	27.303	35.0584	22.1477	17.2861	27.3249	24.1098	22.0752	32.7069	25.4437	13.8168	26.4853	15.0902	-0.245766	0.542853
FBXO3	40.739	62.1125	61.719	37.6951	24.7129	39.7814	42.8616	43.1229	62.9822	54.8311	56.5866	48.4773	60.0959	43.4057	0.300411	0.322054
FBXO30	27.1607	27.5588	24.4595	14.3965	30.1701	15.1898	9.18589	39.1127	40.1542	23.2598	21.1619	9.05676	21.8781	11.5922	0.0969065	0.89245
FBXO4	57.9168	34.443	48.5984	43.1493	31.7834	35.3703	37.8584	56.5092	45.9468	36.9971	46.7929	45.4058	31.3691	32.3941	0.0314619	0.911269
FBXO6	26.9234	22.8268	21.1369	21.1356	4.82597	21.3378	24.304	43.0745	37.8982	14.5324	34.9505	31.4819	17.2652	18.722	0.516878	0.539173
FBXO7	69.2544	88.4435	59.3278	112.981	90.0139	73.2229	100.89	80.7585	74.2142	43.8429	93.8514	82.2307	69.5579	76.2245	-0.192051	0.24091
FBXW2	60.4832	71.4841	52.6821	52.0819	49.3989	34.2748	42.4158	53.1687	61.9589	47.4886	65.6477	45.3543	47.4535	55.4764	0.0750523	0.762923
FCF1	96.844	76.5562	56.819	139.016	137.407	91.6961	48.6425	105.021	63.8329	73.5984	83.8645	71.2399	45.7208	79.8316	-0.248293	0.633558
FCHO1	78.6375	71.1205	79.6097	60.8652	50.6194	52.1804	73.2619	71.8498	71.1336	64.7885	58.7599	34.6382	46.3794	50.4439	-0.247671	0.140166
FCHSD1	102.487	117.905	90.8972	87.0771	83.3794	99.4516	129.878	113.201	144.052	116.672	80.3012	100.834	123.869	102.533	0.132225	0.500555
FCRL3	5.27373	6.16826	6.03284	3.7485	3.1101	10.4332	2.634	53.9915	32.688	31.9883	82.3201	33.5045	60.0753	60.3698	3.29979	0.0122344
FCRL6	146.491	72.122	82.0127	173.605	89.8147	199.348	132.22	33.3081	29.2333	118.707	196.378	121.486	48.6129	99.0286	-0.677931	0.417722
FCSK	180.314	164.178	135.282	143.18	123.534	116.333	152.87	170.29	191.501	141.853	146.678	126.855	149.834	136.167	0.0684673	0.616246
FDFT1	77.3239	61.5793	27.7003	23.9444	23.4944	27.51	22.6681	35.9948	33.728	21.0268	19.8627	13.985	13.7393	16.4639	-0.692909	0.0346913
FDPS	812.262	905.475	776.698	989.596	1132.08	783.337	724.745	936.9	906.567	720.265	1006.94	941.25	760.465	856.288	0.00792494	0.957057
FDXR	298.728	352.508	287.287	205.764	351.441	256.275	241.036	362.853	348.319	310.336	266.147	311.792	284.652	262.042	0.120747	0.356459
FECH	259.503	373.249	316.607	244.995	260.452	255.265	164.559	350.635	354.541	358.451	351.523	370.413	321.001	206.492	0.318023	0.0725141
FEN1	1078.4	878.57	913.395	486.295	666.837	971.611	486.545	1105.05	828.565	1008.21	610.4	765.833	731.012	541.748	0.0521914	0.790891
FERMT3	4461.8	4931.61	4662.09	4616.81	4505.09	4253.2	4023.89	4545.01	4605.32	4395.67	4358.22	4150.26	4048.44	4415.57	-0.0422403	0.53502
FETUB	34.7066	17.1222	18.6246	54.1061	36.0132	26.0163	43.4877	31.4947	18.2859	32.6422	57.533	17.8721	12.7502	21.7921	-0.311946	0.567568
FGA	56.5976	53.1332	126.957	28.1048	12.5206	7.91655	109.161	49.7485	155.747	174.318	28.3819	11.4924	8.29092	65.4374	0.148819	0.797892
FGD3	637.888	734.414	652.881	896.863	705.753	684.866	721.308	555.973	628.937	525.82	633.798	575.11	518.221	611.025	-0.310292	0.0192162
FGFR1OP2	189.117	186.381	199.325	234.583	166.778	202.296	255.111	232.932	230.031	198.691	236.258	236.832	230.585	227.164	0.162465	0.330082
FGR	40.7236	56.1019	21.6399	27.5864	51.0847	25.6116	13.8543	77.2778	81.2314	78.4799	76.1485	106.851	72.2469	27.3877	1.18938	0.0222947
FH	761.264	658.576	755.798	706.213	1093.77	750.418	649.636	655.775	583.698	754.66	747.541	519.576	647.274	670.164	-0.221684	0.447198
FHIP2A	231.627	257.217	211.508	205.557	240.605	200.696	205.567	301.187	325.794	233.239	311.923	283.171	259.376	231.938	0.320249	0.0385337
FHL1	415.947	437.356	863.9	1145.87	1166.12	373.913	1371.9	114.53	233.229	340.967	464.48	409.127	93.8151	735.29	-1.40249	0.0144473
FHL3	13.8598	6.37976	17.1578	22.3203	12.9153	9.44195	8.31423	15.2783	9.52965	8.25286	14.0419	7.29937	13.9195	10.3796	-0.135458	0.809187
FHOD1	120.382	118.092	111.104	110.443	93.1568	94.8103	83.0818	127.66	96.1763	111.579	105.379	111.87	93.1151	77.0758	-0.0204614	0.889817
FIBP	110.406	77.2387	117.325	99.0077	39.7779	88.5259	138.998	110.202	113.797	93.0648	91.8652	87.6527	85.7182	105.582	0.115828	0.79447
FIP1L1	698.466	683.216	662.692	654.286	700.868	665.242	849.617	698.095	797.437	750.056	727.848	838.018	675.803	780.338	0.101784	0.311425
FIS1	715.65	542.529	669.547	573.859	479.792	480.701	383.601	644.832	603.865	719.956	596.36	567.274	426.576	498.85	0.0875286	0.562978
FKBP11	471.142	519.032	642.214	622.456	273.742	482.988	330.799	260.745	221.119	333.637	367.305	191.391	242.537	286.537	-0.7868	0.0308787
FKBP15	468.023	436.938	437.464	353.436	304.952	326.222	396.19	501.952	483.098	389.959	429.747	447.039	477.082	470.049	0.244124	0.190118
FKBP1A	597.469	494.227	544.799	494.895	565.003	666.649	561.855	502.874	503.569	452.46	468.226	432.227	653.524	707.771	-0.0930821	0.61192
FKBP2	2051.1	2588.45	2640.58	3509.34	2927.47	2586.05	2674.4	2089.83	2257.18	2253.58	2538.06	2428.83	2282.87	2511.48	-0.200953	0.0973013
FKBP3	608.296	608.019	581.683	673.215	667.245	618.078	531.894	492.521	499.431	473.605	545.185	470.69	524.989	588.955	-0.254459	0.0988473
FKBP4	515.333	445.398	610.643	712.223	596.598	653.411	683.529	476.466	460.571	514.975	598.433	408.065	495.033	680.191	-0.216752	0.16638
FKBP5	992.203	913.036	977.058	1160.95	1032.44	975.411	1064.6	860.227	779.505	740.115	1010.87	1036.02	801.669	818.542	-0.24166	0.0494913
FKBP8	389.017	350.928	330.595	318.754	348.441	330.133	224.575	437.601	353.652	334.918	359.002	366.414	340.858	259.322	0.0996375	0.114741
FLAD1	67.1153	70.1672	65.991	48.1246	77.7966	63.7005	47.6302	80.2464	64.3924	54.4032	53.5221	47.4002	62.2045	52.2424	-0.0867266	0.746067
FLCN	62.7768	65.8538	61.5853	76.3939	63.0783	70.2734	64.7362	88.3545	82.7945	55.6159	45.4156	54.8247	66.4353	48.6363	-0.109986	0.747317
FLI1	337.78	374.055	387.898	329.442	255.107	311.671	338.983	306.762	299.305	419.93	313.89	262.416	255.075	343.535	-0.0921414	0.453302
FLII	1406.86	1440.18	1231.12	1279.44	1471.88	1317.06	1252.23	1512.68	1219.73	1229.99	1309.81	1281.35	1241.45	1222.12	-0.0604236	0.515329
FLNA	34034.7	40306.1	33696.5	33476.9	37355.1	32456.6	36298.3	40831.7	35828.3	30006.6	31803	41357.5	34515.3	37776.4	0.0206593	0.881807
FLNB	6261.56	5758.8	6319.85	7587.85	6932.73	7630.81	9895.5	4126.69	4752.29	5535.92	4791.47	5376.68	4507.06	5913.03	-0.5146	0.0343185
FLOT1	649.343	592.024	628.801	615.264	689.252	536.926	503.018	952.664	739.804	850.13	754.821	1098.42	865.515	680.88	0.486062	0.015579
FLOT2	593.606	548.367	537.372	650.237	598.322	556.906	356.764	852.914	607.845	552.659	761.999	916.546	778.281	658.475	0.417578	0.0837974
FLYWCH2	371.371	441.77	427.101	391.853	513.307	371.275	445.281	417.379	437.728	414.908	424.209	478.376	414.551	382.325	0.0093393	0.94112
FMNL1	2361.27	2770.23	2687.2	2518.18	2365.44	2641.88	2047.57	2730.29	2571.06	2616.91	2635.2	2663.62	2686.15	2300.96	0.0703884	0.417722
FMR1	102.973	90.7865	90.7475	94.9031	98.9072	98.8908	69.2474	115.013	88.1227	85.1408	91.7089	96.9247	75.4772	73.7823	-0.0503327	0.719241
FN1	179.524	150.338	219.721	415.621	287.086	162.779	463.961	165.07	225.154	306.016	582.002	273.202	170.527	407.854	0.176416	0.466694
FN3KRP	419.934	513.516	474.214	719.416	567.288	907.295	465.227	413.069	455.821	489.012	653.528	499.15	986.172	606.714	0.0041109	0.982073
FNBP1	1799.12	1909	1913.67	2571.82	2707.75	2087.82	2505.73	1934.77	1698.24	1759.66	2165.19	2076.92	2158.42	2586.79	-0.103141	0.431289
FNBP4	184.969	177.265	174.953	174.216	155.412	209.485	204.812	173.457	200.6	190.352	170.633	174.968	205.242	185.117	0.0247204	0.817365
FNTA	466.805	557.473	642.993	688.362	706.286	515.431	618.777	592.556	508.466	494.563	502.871	555.065	436.921	580.899	-0.18534	0.339595
FNTB	114	124.436	136.435	110.044	105.173	120.809	96.7107	104.976	132.497	90.2663	102.315	43.1834	76.7853	86.0182	-0.405214	0.24091
FOCAD	84.1822	77.3576	92.3641	110.124	48.2149	72.8167	72.7408	149.17	68.114	93.7491	65.394	52.748	49.6855	67.5185	-0.0882759	0.83329
FOSB	41.9972	58.5956	143.288	137.36	97.8437	127.922	196.77	23.5703	46.7149	129.946	98.8842	84.5914	117.882	156.783	-0.347287	0.085197
FOSL2	32.2604	16.8505	15.2672	44.323	38.6063	15.4268	19.6644	10.7494	11.0574	19.083	21.8667	16.5005	16.0828	19.0968	-0.585608	0.266301
FOXJ3	32.622	30.3678	32.536	38.1998	23.9811	28.4261	35.213	27.5535	26.8366	29.4047	31.3514	19.8844	21.6353	28.7989	-0.258166	0.0150563
FOXK1	307.583	291.872	309.993	412.512	413.922	285.059	385.52	274.055	323.667	271.476	321.832	252.217	296.436	362.595	-0.187652	0.365902
FOXK2	29.4641	20.665	21.9702	29.3534	24.5216	15.9014	16.4824	22.4616	18.2047	27.6411	30.7506	27.3415	18.2134	19.319	0.0579956	0.780672
FOXO1	67.6065	56.1001	53.5217	28.4725	36.6321	33.9132	57.2591	58.1124	58.2666	53.906	38.1004	36.7611	41.0336	30.0028	-0.0550668	0.881984
FOXO3	10.9836	9.74758	10.8296	18.6724	9.0033	11.1735	8.56073	17.2201	16.71	13.9778	11.1077	9.02266	14.4914	6.06773	0.132397	0.778602
FOXP1	211.163	205.901	149.512	146.497	238.185	170.125	223.34	160.186	224.582	140.957	167.36	148.809	152.844	141.876	-0.236286	0.355401
FPGS	34.767	26.218	48.5417	34.6638	35.0449	36.8877	27.5754	48.3543	32.3531	46.4072	59.2248	51.3382	37.2176	27.1964	0.290125	0.223036
FPGT	86.4668	103.343	99.4065	68.4366	47.0093	79.7298	96.6841	86.2488	99.716	71.6412	91.7449	96.0439	97.3248	89.3205	0.157039	0.681397
FRG1	567.8	575.168	542.764	532.459	587.773	559.534	483.01	630.795	563.939	587.896	557.959	540.002	492.672	459.171	-0.0104069	0.922238
FRMD8	56.3828	47.4417	43.2933	53.868	34.808	49.9875	31.9486	41.4899	55.9686	49.926	42.2125	37.5658	29.4761	22.2568	-0.217667	0.458249
FRYL	415.211	464.753	342.811	340.778	414.603	342.39	410.669	435.413	399.984	347.315	379.106	411.711	369.161	379.049	0.00107673	0.993584
FTH1	109.695	54.5795	93.0264	94.6427	61.7269	44.6233	37.1506	46.368	43.5363	68.899	62.1493	37.8896	36.6231	47.4969	-0.463292	0.191756
FTL	115.515	119.566	92.0064	100.556	56.203	65.5272	53.127	140.155	155.233	86.2143	85.0218	61.5992	80.6516	57.8343	0.124859	0.448997
FTO	690.627	744.054	595.186	633.48	578.308	635.634	625.926	771.295	803.748	712.606	655.17	740.216	813.601	703.122	0.208437	0.0528308
FTSJ1	78.1853	76.8102	62.4894	99.2539	72.6839	82.4151	82.0531	88.3019	66.0962	62.8535	69.1753	67.97	71.6269	70.4085	-0.153374	0.3303
FTSJ3	196.615	207.937	202.094	182.484	203.426	165.379	158.7	157.519	176.705	155.605	141.993	134.764	127.82	123.717	-0.374106	0.0130234
FUBP1_Isoform2	1737.41	1685.13	2182.4	2131.24	2815.51	2254.66	2596.23	2026.1	1958.75	2720.18	2514.44	1983.86	3120.34	2451.7	0.125177	0.61356
FUBP1	7093.32	7781.49	8199.48	9962.16	9177.3	8089.83	10118.8	8171.61	8235.05	9323.6	9121.92	8464.47	9065.84	10396.6	0.0615553	0.55632
FUBP3	372.943	373.16	321.773	492.195	478.733	411.535	495.822	396.109	397.747	396.316	459.947	553.934	443.79	546.577	0.120258	0.182764
FUCA1	286.397	315.495	320.607	510.656	400.966	387.772	425.454	419.038	428.206	393.038	743.328	449.256	643.763	453.475	0.401809	0.0524252
FUNDC2	607.144	805.963	763.288	1245.53	1289.24	604.71	794.876	1044.24	765.877	721.073	1269.13	427.993	352.079	840.494	-0.233853	0.697849
FUS	4502.61	5491.32	3719.95	6017.29	5430.99	3899.77	4730.91	6231.34	5382.8	6800.53	6886.99	7551.77	5417.87	5639.02	0.38691	0.0889509
FXN	271.039	296.126	361.912	320.257	391.142	355.614	157.917	299.706	424.843	252.44	267.103	391.069	277.729	225.641	0.0060279	0.987958
FXR1	514.988	525.074	489.964	613.394	616.979	512.431	496.223	479.759	490.901	533.957	617.982	539.425	514.893	566.136	-0.00874809	0.939874
FXR2	65.1569	65.0116	50.126	59.6758	41.8558	37.9414	57.5899	58.2327	56.5648	58.5804	40.6057	46.0331	37.5097	43.7298	-0.138564	0.505352
FYB1	1166.53	1260.2	923.635	992.748	1389.11	1182.21	1600.38	1081.2	1406.97	1246.8	1275.11	1289.2	1550.44	1605.27	0.161605	0.347022
FYCO1	143.202	206.728	132.269	150.949	112.251	147.505	155.407	162.1	184.755	160.639	158.181	204.085	195.348	121.632	0.182683	0.54021
FYN	1523.42	1342.93	1499.61	1458.19	1662.54	1725.22	1070.39	2031.7	1591.92	1820.16	1892.8	1644.89	1640.52	1729.11	0.27435	0.158202
FYTTD1	130.31	173.443	144.404	186.505	121.709	130.921	274.178	129.833	132.599	120.955	134.263	137.903	115.267	143.228	-0.294684	0.260758
G3BP1	701.259	725.371	752.072	710.597	662.358	737.566	716.604	695.62	642.231	624.182	603.795	524.606	612.16	632.513	-0.210925	0.0386707
G3BP2	102.911	95.8438	126.895	118.403	112.625	100.356	89.5902	100.413	109.635	100.774	115.612	97.0322	112.466	110.969	0.00709457	0.97284
G6PD	2673.11	2547.4	2983.48	2749.03	2370.38	3010.7	2434.72	4196.32	2846.17	3423.99	2981.85	3709.88	3328.17	3397.22	0.342578	0.083679
GAA	440.914	563.534	381.608	384.879	553.886	556.213	333.499	437.745	550.597	509.007	388.575	514.772	610.136	354.618	0.0716988	0.582016
GABARAPL2	223.319	267.86	226.93	219.27	226.297	158.514	208.209	269.762	268.995	217.828	230.983	221.299	208.088	240.545	0.123333	0.320826
GABPA	589.489	605.373	617.896	605.78	424.02	602.815	577.832	582.574	608.722	541.19	597.606	561.049	498.813	599.621	-0.0051015	0.979463
GADD45GIP1	111.499	116.307	108.408	111.088	133.206	114.282	96.2761	105.792	110.645	119.674	90.137	117.649	103.434	98.4147	-0.0854348	0.417722
GAK	479.188	480.681	461.483	522.794	589.504	510.895	517.517	621.864	483.593	546.271	559.527	559.905	460.826	588.383	0.0982927	0.471381
GALC	367.446	419.686	614.236	185.736	187.219	227.047	213.457	308.03	283.766	315.387	96.7424	151.626	159.227	211.655	-0.507161	0.0809579
GALE	54.8906	37.1338	51.4202	38.8099	41.9925	39.0092	48.2708	60.7445	40.3861	64.6079	58.5075	31.1463	21.2923	40.0854	-0.0548184	0.896936
GALK1	532.176	602.144	476.626	529.294	572.201	528.542	561.546	594.065	643.258	505.712	491.581	469.905	556.887	511.76	-0.0156995	0.909012
GALK2	340.542	376.383	410.049	326.962	321.082	307.131	403.448	357.187	276.775	341.568	277.692	264.54	252.771	341.476	-0.239282	0.068666
GALM	2754.75	3060.24	3129.91	3565.75	2883.97	3360.61	3862.43	1773.62	3514.63	2126.83	1900.64	1685.94	2299.96	3316.8	-0.491709	0.0957945
GALNS	117.407	139.014	113.863	141.436	264.473	174.708	123.078	191.816	161.206	230.79	198.666	261.134	250.333	194.556	0.513222	0.0725361
GALNT1	91.5094	67.1464	84.2038	73.4127	112.306	73.4471	57.0264	108.05	99.2909	102.043	107.483	79.8696	69.4098	71.0473	0.196451	0.476806
GALT	260.664	312.144	303.014	258.172	218.38	217.807	263.671	191.844	282.481	240.673	259.618	227.989	229.885	177.815	-0.191279	0.310301
GAMT	136.929	92.9278	136.106	75.3316	111.033	80.1545	103.686	106.998	118.846	75.348	68.8862	83.4378	85.6853	39.5607	-0.384157	0.368179
GANAB_Isoform2	143.418	159.614	102.638	144.313	84.9805	100.522	18.979	168.1	81.385	153.149	80.5672	105.203	107.54	49.5317	0.111867	0.871523
GANAB	3475.3	3677.08	3786.58	3354.41	2980.73	3540.49	2670.1	3539.83	3407.08	3908.62	3483.37	3416.11	3292.59	3077.88	0.0448165	0.646684
GANC	39.9795	19.2412	16.1456	14.376	38.3134	33.4943	9.55438	31.7497	29.4415	28.0087	21.6724	56.3629	44.7405	4.67042	0.230002	0.659168
GAPDH	39103.5	37749.5	34942	34128.7	38219.9	34200.6	42449.5	36576.2	37045.2	33591.6	36331.3	31178.6	39653.5	46417.3	-0.00594711	0.967811
GAPDHS	575.579	454.565	540.903	1050.16	416.107	546.783	236.75	128.659	241.717	490.823	902.357	624.059	403.524	166.469	-0.541904	0.378839
GAPVD1	386.945	353.125	370.839	357.112	348.78	330.387	327.659	399.485	320.498	347.84	361.036	341.149	322.316	311.32	-0.0445477	0.334902
GAR1	1346.41	1410.46	1293.38	1716.54	2195.65	1658.36	1609.62	1212.08	1161.72	1216.21	1406.9	1434.91	1204.84	1382.62	-0.300173	0.0583394
GARS1	894.693	864.684	864.328	759.174	741.192	819.482	840.614	917.713	948.72	906.743	831.273	1018.23	998.056	1005.03	0.195821	0.0937942
GART	1043.32	949.667	733.687	959.261	744.867	1000.61	891.782	827.024	833.336	574.465	825.133	900.499	957.485	806.062	-0.147082	0.338013
GATA3	32.8154	25.0663	35.7814	14.1038	11.0844	12.5939	21.2791	27.5908	22.7822	17.3645	14.9101	12.9341	16.2964	10.3854	-0.2559	0.556171
GATAD2A	193.959	212.502	231.806	249.828	205.631	220.57	205.905	236.656	192.782	237.304	225.686	233.049	233.761	221.109	0.0572687	0.641605
GATAD2B	334.539	334.873	337.059	353.617	322.669	303.639	323.335	318.312	345.326	324.595	356.846	342.416	321.971	290.996	-0.00720026	0.923649
GATD1	476.413	487.932	504.46	454.488	510.67	453.16	592.421	461.571	546.3	562.474	454.107	496.187	555.705	634.676	0.0893398	0.330082
GATD3B;GATD3	903.691	891.457	895.536	887.88	708.16	743.859	706.823	1042.17	967.085	929.793	1044.37	1016.68	939.024	792.998	0.23362	0.0737892
GBA1	43.4332	36.6463	43.5341	31.9639	29.4852	18.338	28.3839	46.261	47.1951	25.529	12.2591	41.6986	35.7048	25.6752	-0.0542909	0.937309
GBE1	485.048	534.531	528.294	476.024	605.279	429.533	426.881	397.415	492.407	500.949	402.628	386.658	429.861	369.795	-0.225245	0.152923
GBF1	226.167	212.363	231.389	226.082	242.004	220.101	209.865	241.505	207.111	215.59	234.356	220.512	233.753	211.569	-0.00390426	0.958947
GBP1	1129.09	1037.76	1077.3	819.965	1067.91	1211.47	915.768	1082.23	802.885	1014.61	822.198	646.206	982.324	1123.21	-0.178083	0.455701
GBP2	2015.17	1537.96	1895.38	1838.81	2312.06	1974.4	1815.87	2006.22	1431.82	1656.27	1561.98	1367.08	1803.22	1874.49	-0.197516	0.307474
GBP3	840.176	687.078	633.542	577.071	826.017	701.103	415.945	722.674	617.169	565.044	498.131	490.766	692.925	474.932	-0.189456	0.364154
GBP4	116.614	98.7885	75.2898	55.8085	109.516	54.9089	68.0179	110.861	118.93	82.978	67.3951	73.0045	69.5667	61.5336	0.0312694	0.909464
GBP5	540.812	377.152	650.007	787.335	559.081	455.413	393.217	437.625	356.352	524.953	530.414	409.966	242.259	431.286	-0.355751	0.156879
GC	141.154	103.197	441.392	2357.32	757.478	700.003	579.354	177.851	97.4191	470.587	2851.82	1396.01	589.143	578.306	0.178298	0.519467
GCA	160.642	282.104	135.412	159.867	343.024	228.706	318.301	166.519	271.06	209.415	214.116	267.541	243.731	347.935	0.129489	0.598724
GCC1	16.6783	16.3194	17.2833	11.6406	17.2617	14.779	13.0176	20.2402	11.513	5.59614	12.1348	9.29164	13.9399	7.03449	-0.5224	0.281594
GCC2	69.2043	70.5678	57.9535	66.0806	58.1432	55.4684	77.4961	62.8087	77.641	62.0884	61.1088	60.6139	54.2161	56.0084	-0.06527	0.691224
GCDH	674.059	505.91	582.276	509.317	492.059	499.231	531.854	614.16	411.52	647.842	466.825	447.771	534.52	641.392	-0.0244684	0.88616
GCFC2	61.5253	90.9519	70.5772	51.5631	31.5281	24.2679	36.9264	48.0318	63.3284	43.5881	53.6138	49.0921	41.2836	29.4187	-0.0629985	0.896611
GCHFR	394.448	264.279	652.737	352.847	161.187	323.788	335.493	190.688	275.12	462.913	227.475	203.24	198.874	321.17	-0.364485	0.305306
GCLC	562.317	628.328	558.417	605.149	593.168	554.406	512.351	575.197	690.926	560.12	532.911	599.922	620.358	573.443	0.0473838	0.615848
GCLM	358.039	375.095	299.686	407.084	456.77	362.521	341.9	435.994	500.064	334.308	456.529	417.803	445.081	468.51	0.23486	0.118925
GCN1	621.872	651.297	691.212	743.28	617.301	738.398	578.721	566.191	596.96	538.58	552.418	491.811	582.821	508.462	-0.272152	0.0328
GDAP2	13.3999	20.1479	18.9543	28.6548	42.735	7.75184	24.7601	14.5253	17.4479	32.286	28.5916	22.1425	23.6481	18.4238	0.129721	0.854561
GDI1	3839.04	3866.69	4629.71	5276.16	4785.15	4280.28	4562.18	3065.21	3652.81	3905.11	3962.41	3572.21	3453.63	3781.28	-0.295387	0.0242984
GDI2	6943.81	7130.23	6977.01	7197.2	6866.23	6675.21	6781.85	6497	6686.41	6322.09	6466.51	5697.12	6206.58	6487.34	-0.131954	0.0412849
GEMIN4	4.81133	5.46613	6.81786	9.57738	7.34364	6.37793	5.94824	2.97595	4.87281	4.40044	5.5259	7.45817	4.70921	2.66285	-0.551244	0.0859899
GEMIN5	141.145	155.67	171.248	118.989	116.389	135.894	127.419	128.015	180.079	164.824	145.353	127.759	158.373	130.926	0.0996162	0.38656
GET3	1067.27	1114.56	1007.5	1092.71	719.953	983.825	1147.35	1155.3	1142.37	883.18	948.696	1022.71	1096.89	1220.52	0.0726506	0.707199
GET4	129.517	145.593	100.419	120.576	139.15	149.115	123.1	97.7867	132.821	136.833	131.399	123.69	101.622	130.727	-0.086273	0.753361
GFER	66.8083	75.4847	86.343	103.717	76.5333	65.5279	75.3427	66.0535	48.8206	80.6208	95.4227	62.7384	41.0761	49.7984	-0.346026	0.113972
GFM1	316.626	336.275	359.564	297.009	433.89	316.424	265.104	285.373	321.322	359.798	352.34	307.915	311.986	231.297	-0.0971643	0.570649
GFM2	43.5282	37.4886	32.6522	76.5499	44.9131	44.4524	61.0088	42.2323	42.6347	39.6429	75.543	50.4447	41.0258	49.6802	0.022606	0.893961
GFPT1	398.116	554.806	437.612	325.891	452.675	437.451	389.559	470.921	591.283	473.996	432.612	632.752	579.484	495.627	0.299185	0.0402084
GFUS	1873.46	1896.67	2023.66	2588.57	2199.89	1968.99	1870.22	2352.47	2138.44	2149	2095.28	2026.16	1993.03	2073.4	0.0472651	0.780165
GGA1	112.109	126.325	122.595	85.0177	73.3865	89.6637	108.576	102.377	135.734	109.124	95.2812	109.084	104.609	95.3497	0.0822865	0.709082
GGA2	122.905	117.587	108.314	177.041	184.066	139.752	134.498	227.365	123.115	162.764	227.077	241.896	190.672	207.679	0.481366	0.0439672
GGA3	65.335	65.884	66.0582	88.9018	123.719	84.0091	62.3725	82.2022	67.1432	71.2091	85.9912	89.9758	125.396	99.511	0.173043	0.558257
GGACT	522.138	543.362	616.306	390.171	353.141	458.15	482.439	550.752	682.458	654.556	380.102	373.709	465.736	426.035	0.0544193	0.646958
GGCT	624.821	442.602	591.957	530.718	450.648	529.099	456.057	555.17	466.64	557.251	424.993	404.198	409.005	386.131	-0.18148	0.117663
GGH	530.642	668.298	366.567	597.429	1028.86	648.436	637.986	772.718	795.358	576.081	898.285	1259.37	859.254	842.653	0.447586	0.0175462
GGPS1	67.2802	24.5819	40.0238	115.536	122.109	73.8317	48.25	3.26813	19.4242	55.1679	79.5898	56.0068	32.4527	88.4823	-0.887664	0.485632
GID8	147.977	147.311	157.84	158.268	171.736	139.771	144.1	154.867	163.171	167.906	170.906	150.207	176.43	135.27	0.0663955	0.612054
GIGYF1	86.4417	91.1461	65.1647	95.4875	79.8128	56.0333	69.8844	82.8673	89.2732	68.6263	58.4921	72.4782	52.6111	64.423	-0.152952	0.409703
GIGYF2	353.974	347.093	291.693	384.584	332.13	330.328	329.598	336.638	325.327	227.496	317.428	321.829	306.136	304.238	-0.15315	0.0974575
GIMAP1	1615.98	1607.69	1588.98	1457.77	1268.86	1752.91	677.021	1609.79	1319.86	1323.84	1432.54	1270.38	1095.77	993.743	-0.100159	0.741013
GIMAP2	26.3962	27.1393	25.635	24.5186	25.3273	19.2702	21.3592	19.7145	19.1284	33.4996	29.9197	21.6273	21.1462	13.913	-0.137818	0.665407
GIMAP4	1690.75	2212.06	2407.29	1871.71	2519.31	2222.03	1289.94	1902.31	2001.9	2166.11	1685.53	2151.01	2210.2	1779.16	-0.00703146	0.973814
GIMAP5	1528.53	1253.01	1268.49	1428.98	573.514	1194.93	913.973	1529.77	1203.58	1055.99	1230.95	504.392	1039.76	1099.92	-0.093631	0.495439
GIMAP7	1400.09	1168.91	1053.02	1237.47	1012.61	1237.09	1119.74	1314.89	1325.72	1074.2	1027.18	832.218	1229.41	1079.54	-0.0705309	0.572839
GIMAP8	457.523	432.604	338.874	397.074	427.156	341.581	360.667	438.206	455.561	333.719	361.796	380.399	333.178	401.146	-0.0276728	0.762268
GIPC1	28.146	17.072	29.7025	30.6427	34.3404	28.6927	16.3324	32.5183	31.4605	27.7118	31.5265	35.8284	15.1737	26.5896	0.125199	0.793009
GIT1	531.703	496.943	448.286	426.414	366.981	405.658	440.414	385.203	458.576	387.925	451.381	368.265	453.186	405.745	-0.0944101	0.545507
GIT2	516.016	480.261	506.709	560.171	531.828	580.452	596.35	484.921	505.111	539.731	488.752	516.936	534.845	575.297	-0.047636	0.536358
GLA	56.5878	76.8115	67.6958	45.9632	79.6734	53.7741	127.298	60.4032	86.8534	68.9402	74.48	72.0754	58.923	63.1123	-0.00440566	0.993584
GLB1	921.621	1207.5	1161.3	1565.88	1271.73	1060.01	1252.23	948.967	1176.16	968.431	1354.5	1290.4	1212.99	1422.72	-0.00961415	0.948252
GLCCI1	136.583	163.857	208.208	192.924	221.962	166.158	178	182.601	199.9	210.327	163.234	204.431	222.417	178.142	0.111779	0.578525
GLE1	45.9618	49.7958	33.7963	22.1327	34.4176	34.131	33.2666	48.217	45.8497	32.5215	31.0883	29.465	40.8454	36.8273	0.0809096	0.67351
GLG1	345.531	346.134	281.776	136.147	221.948	234.934	213.351	429.893	329.261	375.945	297.043	283.952	305.253	279.398	0.41526	0.126159
GLIPR1	187.974	147.98	140.807	125.821	138.968	98.6248	95.7729	113.705	147.247	124.531	118.86	102.12	63.8968	91.8416	-0.303272	0.162015
GLIPR2	1844.77	2185.29	2026.8	1721.75	2429.72	1565.36	1511.09	1757.1	1888.37	2280.83	1390.78	1531.47	1136.75	1491.71	-0.223519	0.277832
GLMN	113.215	108.129	113.923	113.726	98.6452	91.3275	75.7608	114.207	103.105	72.6807	111.663	98.7828	72.0482	91.2681	-0.114613	0.613301
GLO1	2007.57	2593.77	2391.57	4372.52	3695.66	2429.5	3017.84	1707.21	2152.79	1841.34	2701.86	2401	2284.44	3079.38	-0.322322	0.116007
GLOD4	4522.69	4979.31	4937.4	6233.88	8588.37	5194.21	6660.74	4472.75	5238.44	4626.02	5917.31	5986.52	5314.77	7443.24	-0.0627589	0.721208
GLRX	3722.67	2340.63	3926.03	4850.95	2320.29	3521.27	2700.44	2779.74	1420.51	2094.93	2259.69	2006.72	1857.98	2039.42	-0.669579	0.0386707
GLRX3	1320.93	1305.72	1193.06	1520.15	1725.53	1386.13	1471.05	1215.88	1161.41	1133.57	1325.05	1446	1297.14	1408.08	-0.139184	0.0401349
GLRX5	296.64	238.156	228.878	222.426	286.635	268.802	209.25	236.741	250.373	256.199	202.014	253.052	287.649	173.611	-0.082972	0.571156
GLS	1626.38	1742.86	1546.35	1610.21	1490.4	1399.06	1505.85	1671.91	1700.29	1438.12	1485.76	1676.31	1574.31	1584.23	0.0280715	0.77377
GLS_Isoform3	213.208	246.337	226.667	214.543	156.565	143.789	170.623	235.388	213.1	196.463	202.988	173.449	142.964	163.852	-0.0387812	0.741755
GLT8D1	87.7043	78.2631	53.5558	47.5404	43.1555	40.114	56.2857	66.4635	70.3613	59.1059	50.7779	30.1465	63.7624	51.1701	-0.0432503	0.897095
GLTP	411.538	490.52	353.659	238.335	307.91	344.325	330.33	617.044	572.468	433.779	396.194	544.002	294.404	360.137	0.364974	0.180335
GLUD1	11831.4	12001.3	12390.2	14717.8	13985.2	11322	11766.1	11316	9709.77	10648.3	12488.7	11864.7	10040.1	10510.9	-0.199828	0.0233804
GLYR1	1051.19	1068.03	1096.86	952.503	920.448	1027.45	607.374	1117.65	1086.05	1056.57	807.922	985.886	863.508	735.35	-0.00782196	0.961647
GMDS	213.899	221.27	235.149	228.059	221.053	186.27	196.616	183.906	212.061	206.666	239.172	213.486	186.53	185.818	-0.075235	0.302348
GMEB1	166.507	203.232	199.914	190.625	126.42	200.429	224.003	251.894	227.837	173.972	248.593	135.422	201.65	212.433	0.139444	0.493972
GMEB2	37.631	34.9598	35.0323	46.5232	48.3453	43.6633	57.529	44.5892	42.5838	48.7756	39.7157	42.5046	46.4706	43.4604	0.0397379	0.883806
GMFB	187.796	178.138	183.399	284.969	411.905	213.608	293.033	191.909	224.877	148.421	309.407	194.146	241.459	231.689	-0.152346	0.689516
GMFG	7838.35	7721.64	6811.27	14188.5	20984	8535.82	10549.3	7901.9	8495.47	7103.71	10109.7	9207.31	7028.44	11092.2	-0.239324	0.499021
GMIP	356.435	344.942	352.29	343.368	361.275	382.348	351.056	396.534	424.434	384.468	358.117	351.287	393.733	390.353	0.113531	0.156879
GMPPA	170.085	134.545	154.258	51.5626	54.4964	85.4501	144.828	142.781	117.745	122.681	65.3303	52.5333	99.0741	91.7402	-0.133157	0.607649
GMPPB	797.007	769.68	955.614	936.204	657.201	845.292	896.977	676.718	718.555	656.5	657.53	635.547	615.329	781.813	-0.298753	0.0770374
GMPR2	567.006	813.395	663.926	270.788	737.772	697.473	767.72	582.921	791.044	697.602	206.809	804.161	828.339	715.628	-0.00667462	0.969668
GMPS	1196.98	1188.1	1103.37	1235.17	1115.93	1133.12	1313.84	1046.59	1139.51	1088.74	1091.21	1001.35	1100.17	1221.83	-0.107943	0.0698025
GNA13	798.362	814.125	946.498	898.624	1058.11	755.078	694.862	1051.08	911.937	1194.34	1038.23	922.488	751.201	657.809	0.117137	0.470983
GNAI2	8543.78	8857.63	9920.74	9538.03	8739.73	8509	8069.12	9226.28	8823.33	9202.99	8836.71	7508.52	7280.33	8624.04	-0.0659065	0.522181
GNAI3	1257.8	1506.63	1594.34	2240.02	1391.94	1616.67	1434.24	1572.57	1326.95	1212.32	1485.62	1307.37	965.26	1677.88	-0.208105	0.48174
GNAO1	112.229	168.683	58.2715	62.0086	58.8588	101.884	120.997	149.379	264.365	102.405	117.068	120.602	169.164	169.6	0.720653	0.0150563
GNAQ	20.1611	33.0478	34.1908	28.8915	22.6496	11.8316	23.589	28.6411	24.8451	24.1714	22.7864	13.2486	7.66851	16.7961	-0.376731	0.213208
GNAS	756.197	779.158	1093.62	1083.8	852.39	865.506	607.51	676.482	778.665	806.066	932.91	702.983	677.336	718.545	-0.172512	0.304346
GNB1	2435.9	2400.3	2745.61	3248.62	2803.04	2618.17	3626.91	2379.49	2654.81	2709.81	2842.09	2578.2	2452.71	3660.08	-0.0431279	0.60502
GNB1L	163.107	139.343	88.7432	110.269	201.161	167.06	141.756	153.262	144.996	80.6691	158.004	237.268	162.166	108.471	0.0225787	0.925782
GNB2	4740.94	4863.29	5539.74	6260.17	5347.83	5424.22	5748.96	4820.23	5013	5324.17	5154.21	4611.3	4808.21	5987.07	-0.0855983	0.391081
GNE	99.158	141.342	122.147	125.461	85.462	101.802	105.39	130.885	128.3	137.589	141.34	111.27	123.846	100.154	0.17064	0.265642
GNG2	2180.25	2618.75	2522.75	2690.78	5647.64	1419.64	1750.55	3457.36	1424.18	2204.17	2597.41	1054.46	1772.93	4442.77	-0.173738	0.866382
GNL1	660.815	708.061	772.704	702.278	651.037	628.068	526.261	495.199	603.539	611.097	541.262	515.938	562.871	548.028	-0.256583	0.0689086
GNL2	69.3976	48.3862	85.7468	62.4661	26.8963	39.7216	26.322	55.7602	26.0305	84.0224	17.7467	23.1863	34.6466	52.9235	-0.351226	0.594574
GNL3	217.51	275.681	375.743	372.812	341.395	295.277	282.324	140.662	209.449	275.938	270.749	239.484	249.878	231.549	-0.424362	0.0150563
GNLY	127.583	614.344	439.195	92.287	92.1451	98.237	243.772	105.053	593.565	502.14	42.9946	58.2966	126.639	342.93	-0.148634	0.750124
GNPDA1	1907.79	1826.57	2611.48	3662.13	2207.64	2009.32	2216.03	1230.22	1312.11	1355.96	1676.58	1540.7	1247.47	2154.74	-0.632863	0.0473571
GNPDA2	957.675	1037.85	1291.29	1184.06	1074.6	1113.67	979.16	827.684	1029.56	1064.66	936.312	1095.71	968.001	1042.19	-0.131902	0.274338
GNPNAT1	245.787	248.208	268.101	313.235	313.914	275.192	270.602	280.986	283.983	256.817	281.16	305.885	241.096	276.536	-0.00392359	0.977091
GNS	434.435	430.777	516.498	686.872	555.615	618.443	441.199	666.766	545.319	616.751	683.079	730.454	726.023	591.202	0.322063	0.0577452
GOLGA2	161.528	190.385	149.052	163.979	123.58	164.284	177.87	161.174	172.765	142.108	172.837	179.665	169.224	158.134	0.039535	0.841111
GOLGA3	193.988	250.108	199.08	271.948	174.538	242.189	266.497	182.178	232.244	191.538	244.394	199.175	258.387	241.372	-0.0380469	0.716781
GOLGA4	46.0068	40.4893	50.2496	65.471	50.3906	44.5552	52.2694	48.7726	51.1089	43.1365	56.6664	49.3262	43.5584	44.2453	-0.0445982	0.791923
GOLGA5	51.8491	70.2395	50.2731	40.1766	45.3989	48.4084	61.7045	62.9636	46.9803	71.91	53.7232	44.8773	61.5164	22.1631	-0.0732295	0.904935
GOLGB1	94.9311	103.989	81.1737	95.0438	87.0475	81.1123	93.72	89.2999	107.451	89.6802	102.044	86.5555	96.0226	83.7911	0.0398644	0.720103
GOLPH3	592.108	621.61	520.283	477.058	472.349	461.5	455.195	715.834	662.71	544.192	501.531	564.563	450.105	527.289	0.133778	0.128681
GON7	154.101	175.611	128.743	200.224	204.571	129.327	116.767	152.623	128.246	128.527	219.974	203.16	106.868	148.183	-0.0393589	0.859356
GOPC	40.5731	44.9386	29.3296	37.6856	24.1756	22.1596	16.8573	44.5251	54.7021	30.3475	40.2817	30.2285	33.5458	20.2955	0.2502	0.0899746
GORASP2	1031.77	1099.86	1102.66	1031.73	935.133	800.097	853.516	1025.79	916.774	829.964	744.488	834.257	704.703	817.704	-0.223051	0.0974575
GOSR1	33.2094	45.2753	44.6483	22.2704	26.727	31.7765	32.2083	1.97682	38.1959	53.232	24.2504	26.3195	33.6919	17.8642	-0.675307	0.563782
GOT1	668.459	628.723	651.67	689.67	678.905	645.908	687.542	572.759	639.574	625.842	506.464	632.587	574.188	626.868	-0.158151	0.156265
GOT2	4226.8	4469.88	4627.67	7420.89	8099.98	6009.56	5327.35	4565.23	4265.2	5011.21	6439.28	6269.14	5559.31	6286.84	-0.041344	0.808794
GPA33	117.178	246.123	115.791	60.2504	173.545	116.527	60.2169	169.07	503.998	424.241	236.938	346.734	325.498	196.58	1.37131	0.0242122
GPALPP1	240.623	275.965	260.092	299.861	279.599	231.875	325.839	236.414	303.456	320.307	287.959	297.35	291.193	286.619	0.0837071	0.558257
GPATCH1	12.5457	9.90491	13.1597	11.3701	36.9057	12.5593	10.5716	10.5025	12.6293	9.60542	8.66402	13.1618	11.203	5.78605	-0.467735	0.268022
GPATCH11	74.5063	120.673	107.598	122.183	143.288	111.493	208.648	113.739	203.673	166.112	164.838	138.801	117.255	141.589	0.2702	0.43418
GPATCH8	95.0155	89.8957	91.789	91.0679	93.6252	85.4978	90.3525	101.918	98.3582	99.8459	100.149	93.8375	97.9753	90.215	0.0981534	0.0908902
GPD1L	574.677	590.458	703.206	772.223	621.154	635.909	614.203	339.118	385.23	384.18	416.418	306.603	351.491	421.517	-0.793896	0.00714606
GPD2	497.864	525.678	440.154	394.159	454.303	425.947	386.442	730.273	585.871	591.029	625.856	506.565	542.822	587.883	0.41622	0.0393651
GPHN	48.0399	44.1681	37.9009	60.8144	55.2635	44.8981	53.2156	41.7685	51.4547	48.8376	41.8803	49.3476	27.3396	40.3102	-0.204801	0.480685
GPI	4827.06	5104.89	4847.16	4118.63	4232.84	4097.11	5094.43	5222.53	5137.49	4229.44	4110.72	4823.05	3756.45	5835.02	0.0260347	0.833588
GPKOW	216.215	193.473	238.976	242.778	278.601	216.289	253.02	245.053	241.561	260.548	285.432	254.255	268.85	214.527	0.1147	0.478129
GPN1	144.427	167.961	194.326	133.789	155.136	134.467	208.494	121.432	170.139	160.04	172.196	156.763	179.72	186.516	0.017899	0.941907
GPN3	72.2169	92.0934	75.8137	81.8345	70.8332	67.8937	73.1029	78.9697	73.2375	59.9878	89.9857	64.8202	65.5483	92.6181	-0.0342414	0.873777
GPR183	46.7093	64.0077	58.0175	38.0979	52.4397	35.9607	64.4959	27.7798	55.1389	79.24	52.1704	53.2548	51.2167	32.6201	-0.0732263	0.886959
GPR89A;GPR89A;GPR89A;GPR89B	63.1788	73.192	50.6409	41.1043	24.7731	33.7039	26.2504	71.8675	60.8016	51.4022	40.996	36.0351	36.648	35.2043	0.145843	0.467932
GPRIN3	104.71	105.119	165.88	164.384	159.43	117.419	129.442	68.8165	101.626	104.638	120.396	87.1409	81.6435	117.295	-0.472324	0.0611053
GPS1	844.937	898.171	874.689	629.677	530.282	724.295	789.659	765.79	862.554	681.777	706.503	763.109	777.927	832.099	0.0442937	0.849051
GPSM3	702.427	939.454	727.065	863.386	733.467	650.254	789.888	681.8	734.776	867.264	781.694	856.676	753.68	726.961	0.00438099	0.98293
GPX1	773.331	762.201	778.527	994.002	1128.12	880.997	1218.09	635.324	839.587	681.871	888.501	803.516	664.803	868.835	-0.26863	0.118778
GPX3	68.0768	106.807	87.7026	201.517	187.351	99.927	185.454	103.272	143.748	132.958	303.755	172.224	108.362	161.261	0.287975	0.262056
GPX4	728.754	917.963	747.331	727.936	882.647	775.457	1101.37	532.969	922.426	642.687	717.875	601.362	645.224	959.644	-0.24281	0.124242
GPX7	87.4909	70.3379	56.5335	71.4228	74.2941	57.9569	34.6635	82.0028	61.7733	74.1248	67.8058	82.8622	53.8449	20.8754	-0.0921745	0.740637
GRAMD4	22.3724	25.9539	23.8589	65.6609	39.3841	31.7027	20.1349	49.9163	25.2101	35.4916	54.8206	19.9728	24.3761	26.2622	0.0647224	0.91215
GRAP2	3148.19	2996.78	2655.4	3026.03	3286.34	2900.76	3175.88	2698.8	2722.72	2473.76	2572.92	2363.49	2845.78	3191.43	-0.170419	0.157619
GRB2	2136.21	2190.43	1709.14	2370.07	3464.25	2282.84	2261.8	2347.7	2403.93	2010.79	2621.01	2859.11	2106.18	2311.48	0.0411761	0.778476
GRHPR	734.762	830.733	664.053	529.968	408.255	527.693	754.047	735.052	808.624	506.812	465.219	717.282	581.559	957.768	0.0974476	0.761887
GRIPAP1	257.771	252.037	224.423	229.656	245.307	228.141	250.7	273.596	277.139	265.082	254.958	280.598	270.743	257.685	0.156356	0.0386707
GRK2	1141.93	1216.63	1149.72	1066.72	1129.48	970.554	935.033	1265.97	1230.02	1231.45	1091.35	1181.34	1000.78	1065.04	0.0847706	0.0940207
GRK6	417.322	420.29	428.936	376.184	378.699	294.097	305.471	460.551	455.372	474.218	417.114	398.687	333.827	344.736	0.140446	0.0104822
GRN	53.0887	52.4927	99.8343	31.4876	56.1178	42.9462	70.8101	58.7089	89.1164	86.9956	52.8682	26.3481	67.8079	34.1849	-0.00352306	0.996326
GRPEL1	429.528	508.368	494.253	600.347	627.52	496.192	585.494	387.809	512.939	445.227	553.486	528.338	565.315	419.83	-0.134621	0.372087
GRSF1	133.321	135.557	121.66	89.3867	102.514	105.621	110.624	109.58	148.58	109.425	131.691	112.7	125.181	88.4732	0.0449972	0.867573
GRWD1	1000.32	995.903	872.345	953.384	1059.46	1046.98	983.405	921.698	922.73	958.55	798.021	879.355	990.932	954.533	-0.105721	0.288706
GSDMA	4.89844	26.5263	4.26575	23.0414	7.2212	1.61191	4.52897	4.65662	15.3172	2.9676	16.4172	3.47013	2.28516	1.54924	-0.568455	0.24091
GSDMD	978.866	796.37	745.382	943.395	411.228	901.129	696.332	1173.62	843.593	845.934	971.145	570.286	1098.49	784.668	0.21415	0.0756522
GSK3A	144.348	161.111	177.782	155.698	156.238	141.894	141.326	157.307	178.164	162.977	169.792	160.217	168.969	151.775	0.0942698	0.265642
GSK3B	159.203	151.928	138.128	140.28	143.572	132.571	129.453	202.782	123.864	155.794	148.454	175.743	147.203	117.412	0.0873825	0.62118
GSKIP	159.905	151.287	134.448	145.951	116.242	100.416	136.09	136.323	139.114	99.5909	122.359	133.949	104.009	167.418	-0.0691951	0.746067
GSN	677.163	629.846	610.889	869.643	740.007	500.343	855.493	672.594	779.316	1625.35	1221.89	766.048	565.789	858.127	0.347359	0.340242
GSPT1	901.423	830.701	903.985	890.376	884.423	761.385	957.46	706.471	787.181	807.334	827.471	826.506	849.403	901.591	-0.103525	0.339826
GSR	8133.31	7140.61	8052.3	13509.3	7882.76	7035.33	9378.31	7497.05	6847.57	5626.43	9494.3	8100.46	7306.14	9575.58	-0.154308	0.401405
GSS	496.618	503.164	536.024	696.973	642.105	514.41	716.675	496.577	618.905	500.506	530.626	550.422	638.475	661.497	-0.0314129	0.886959
GSTK1	5019.13	6111.99	4061.4	2435.19	3946.35	3984.67	3579.97	3944.15	4575.92	3163.15	3089.21	3253.11	3451.77	3455.23	-0.188529	0.324828
GSTM1	140.918	407.014	68.4359	57.9474	491.885	58.9386	939.638	157.067	377.558	7.47272	68.0335	398.033	8.93265	1104.01	-0.815758	0.455649
GSTM2	112.466	61.7276	41.8177	104.27	116.199	88.3555	118.78	42.9004	12.9181	36.935	34.56	32.7059	19.0684	42.7608	-1.56204	0.0335634
GSTM3	320.412	207.848	77.3619	67.615	178.948	28.4546	250.6	230.64	221.64	96.4599	115.092	119.051	10.8858	218.945	-0.209271	0.709895
GSTO1	9375.81	9160.54	9091.87	11595.4	7728.27	4763.44	11837.3	9104.56	9322.51	8206.71	10119.9	5851	5033.05	13188.4	-0.0753295	0.60502
GSTP1	9025.14	10933.2	5057.33	6917.19	9237.4	6108.98	7201.87	11237	11467.8	8739.54	8855.67	11797.3	9553.2	11015.1	0.448814	0.0462497
GSTT1	28.1942	20.232	37.4493	85.542	27.1544	20.1439	19.0837	22.8676	57.3513	58.9819	90.1314	55.0152	29.8782	8.88852	0.345269	0.605081
GTF2A1	846.185	655.251	547.823	168.486	58.8799	470.671	517.179	773.447	991.454	566.734	280.578	327.767	480.295	615.008	0.572647	0.379297
GTF2B	394.833	402.776	328.743	312.222	316.134	322.037	365.526	387.059	397.502	358.669	328.733	322.736	326.334	331.519	0.00862748	0.904722
GTF2E1	119.871	113.476	127.095	143.189	202.077	136.237	162.26	169.524	117.636	131.159	111.5	147.18	161.479	128.431	-0.0447022	0.881807
GTF2E2	23.8522	52.1102	29.9663	17.8361	32.0751	25.945	17.5931	22.8917	36.4984	19.5911	22.8792	17.5977	40.4755	10.6246	-0.254144	0.562978
GTF2F1	398.794	390.82	415.204	394.191	553.157	409.922	471.18	407.81	422.301	423.325	493.596	377.518	502.098	387.754	-0.00618032	0.982383
GTF2F2	295.545	292.995	298.743	306.502	172.609	234.69	226.306	279.293	278.573	193.705	254.083	304.627	236.925	252.791	-0.00816905	0.983388
GTF2H2;GTF2H2C_2	30.9126	47.2056	34.7638	40.8122	26.8537	24.0941	28.0307	45.6003	52.4778	29.2076	29.0911	19.3983	24.9243	26.5212	-0.0751769	0.803566
GTF2H3	36.5222	25.3094	43.9199	30.787	35.3129	28.6479	26.0975	31.5001	38.6281	38.5461	41.2876	25.9493	30.2072	29.7593	0.0647216	0.833588
GTF2I	522.414	579.842	655.967	668.622	574.798	630.971	500.345	585.286	518.776	649.898	606.895	515.193	563.864	504.931	-0.0652514	0.48174
GTF3A	21.5816	26.6997	34.4978	19.9946	20.8082	21.3958	40.0315	26.3339	30.0995	23.82	17.443	15.08	31.5218	20.2294	-0.16592	0.702994
GTF3C1	28.591	31.6277	45.9847	26.4599	31.6185	38.2033	23.547	29.5593	30.0942	35.2335	38.0875	23.5241	22.7773	25.7091	-0.132621	0.692801
GTF3C2	89.763	98.452	98.2346	74.0769	69.3479	90.513	94.139	98.9292	91.8436	107.211	106.865	92.1881	86.5221	60.7824	0.0584854	0.856703
GTF3C3	25.8805	37.0685	21.3044	19.3294	18.5505	21.5477	22.3649	29.3902	21.5594	21.3698	12.855	10.1933	29.5414	14.9482	-0.310337	0.41039
GTF3C4	138.854	136.293	140.949	145.783	177.873	169.309	124.534	158.705	132.995	151.482	145.001	165.218	146.888	112.257	-0.0296421	0.794972
GTF3C5	2931.05	2408.64	2925.42	3533.42	3999.31	1568	2494.59	2169.37	2951.34	4629.71	2812.21	2589.03	705.479	2506.34	-0.225841	0.626246
GTPBP1	445.627	449.386	333.791	321.247	301.963	329.589	308.7	541.229	334.966	307.919	307.314	302.138	341.509	377.018	0.00237527	0.992605
GTPBP4	414.742	501.169	501.92	417.731	332.697	479.261	323.408	398.996	402.094	436.876	324.336	311.216	321.226	346.156	-0.216339	0.188723
GTPBP6	76.9428	67.6073	70.0275	62.8454	58.1234	75.8443	54.4765	60.8179	75.1095	57.2792	58.6864	45.1219	59.4979	45.9047	-0.219808	0.125151
GUK1	812.438	902.237	894.098	883.508	281.486	740.423	759.167	843.782	966.326	573.317	877.976	1052.76	950.842	965.092	0.301944	0.614552
GUSB	709.513	1092.22	658.65	820.018	613.466	318.634	537.831	876.627	1474.16	458.133	580.253	375.111	770.826	548.257	0.0439401	0.942565
GYG1	2721.1	1946.29	2793.68	4385.03	2966.55	3175.83	2515.28	2318.13	1400.27	2082.5	2392.19	2476.37	2275.65	2338.64	-0.407261	0.060241
GYS1	457.218	408.329	484.216	623.198	491.018	496.321	373.19	481.099	426.878	456.488	508.432	439.879	484.551	401.243	-0.0471276	0.680642
GZMA	506.255	738.282	953.418	2493.53	941.767	1048.35	742.714	837.748	1060.6	783.859	898.743	1505.68	1858.63	1544.41	0.293406	0.67451
GZMB	63.2459	34.9339	23.1734	9.48726	48.9758	78.3408	15.8979	118.707	40.8632	91.7302	64.7267	41.3299	32.5817	49.2049	0.85845	0.396886
GZMH	528.323	817.929	185.641	143.947	867.004	859.436	177.05	1581.5	809.231	570.471	834.03	1259.88	1341.53	702.342	1.27003	0.085197
GZMK	1384.71	1345.91	2120.67	2605.36	2722.75	949.952	1183.09	1256.32	3509.12	1951.97	1907.12	1044.91	2358.32	2173.79	0.211468	0.799285
GZMM	446.735	604.67	471.751	321.956	363.695	528.08	101.986	810.078	1130.54	744.223	353.005	839.735	1152.32	484.902	1.01917	0.0673737
H1-10	2229.42	3087.9	3222.15	3878.76	4124.42	3311.26	3034.15	2130.61	2861.44	3561.56	2911.73	2869.85	3777.63	3003.44	-0.113186	0.578333
H1-2	334.67	582.537	506.47	410.013	233.894	188.102	157.37	362.783	460.061	573.923	202.564	221.344	169.559	128.634	-0.225892	0.440037
H1-3	40964.3	50440.1	47139.4	63014.5	19820.5	50429.1	10381.9	35179	48677.2	52858.2	34619.6	36178.3	31751.2	39069.9	0.163257	0.835361
H1-4	91709.6	163512	147494	154697	115569	95183.5	120280	103174	108690	128331	57300.9	86579.2	79589.4	110823	-0.406542	0.274338
H1-5	25813	30796.2	19801.6	34589.4	28237.2	26273.4	24622.9	37216.6	26426.9	26449.1	19408.2	25649.9	17400.1	26696.6	-0.103636	0.799395
H2AC17;H2AC7;H2AC12;H2AC14	15811.6	14531	17682.2	21287.4	16314.1	9378.7	4313.52	13896.6	15622.2	10337	11310.3	14281.4	7222.71	7453.36	-0.221203	0.612514
H2AC20	22.6104	12.5916	119.73	52.4163	36.619	14.0258	30.3786	22.3051	35.6975	9.55896	48.2175	25.2932	33.3721	27.0339	-0.247868	0.863043
H2AC21	556.645	667.536	607.782	741.276	1032.64	41.2018	114.247	840.875	143.627	27.476	39.5215	63.5226	1881.6	307.843	-1.05683	0.724665
H2AC8;H2AC25;H2AC6	1155.83	2164.09	1192.46	1906.75	340.223	212.138	96.1753	1208.5	1418.95	330.583	655.368	2846.53	145.311	343.926	0.0601291	0.969143
H2AX	1480.34	2132.69	1370.05	1200.98	944.271	955.792	300.143	1935.91	1627.02	876.125	429.833	1214.46	533.206	495.365	-0.269553	0.665407
H2AZ1;H2AZ2	3141.01	2432.49	4727.71	4030.19	4144.64	3272.94	1052.86	2759.16	3589.71	1720.61	2195.84	2931.71	1783.33	1808.66	-0.364968	0.550822
H2BC12	8129.63	11966.8	7724.03	4130.46	4435.5	1212.92	3867.25	5551.62	7274.71	9064.88	3438.12	1938.48	699.009	1670.37	-0.643216	0.108069
H2BC20P;H2BC19P	459.3	419.09	418.867	341.161	360.41	173.117	296.496	236.14	327.9	593.473	265.793	51.6738	89.3606	240.918	-0.746699	0.318494
H2BC21	16753.8	15936.4	14748.1	6969.99	6752.16	4797.85	6652.2	16115.8	11884.1	12565.5	6487.37	6809.3	6189.23	5541.38	-0.0997082	0.606935
H2BK1	149.39	68.0601	89.7392	77.8414	18.4897	5.86897	9.70736	53.9161	107.853	102.751	77.8079	51.1042	22.584	5.88415	0.296744	0.760145
H3-3B	2736.6	5227.43	2593.54	1217.47	577.212	1058.71	770.871	2457.24	1059.71	3454.51	645.384	1340.12	1176.11	1427.48	-0.100581	0.921195
H3-7	2481.88	2791.43	2887.59	3484.9	3362.44	961.727	625.388	2794.34	2225.81	2666.64	1759.65	1933.14	767.71	561.332	-0.362257	0.217733
H3C12	88208.4	111551	91211.9	77925.2	52240.7	44143.1	29877.2	92753.1	96230.3	86102.9	45120.2	62901.5	27311.1	41107.3	-0.139509	0.709977
H4C16	61795.2	97333.1	82479.6	114794	78516.7	49709.3	43505.6	84178.9	63605.9	87495.6	42589	69898.5	39826.9	51205.9	-0.252219	0.601835
H6PD	95.6517	52.3721	64.291	28.2022	31.4036	46.6754	50.5245	116.17	54.449	71.3528	30.3095	33.8265	62.1448	34.4434	0.079747	0.746067
HABP2	119.091	49.8337	96.9739	95.3459	42.3886	38.1455	153.398	133.615	80.1535	156.652	64.9435	41.411	60.5079	116.852	0.175561	0.673164
HACD3	94.6517	110.883	99.118	58.5052	63.6556	82.4921	53.3063	81.0085	105.656	98.9419	72.3681	59.3005	78.6758	64.222	0.015455	0.925757
HACL1	43.2345	49.7043	38.8126	42.7172	52.778	44.4808	31.2182	33.9557	42.2009	52.6241	45.7584	22.406	29.9563	30.3056	-0.270769	0.496963
HADH	1673.78	1566.16	1420.42	1238.97	1480.22	1273.72	1252	1811.22	1303.61	1698.39	1343.47	1317.65	1393.37	1207.61	0.0190572	0.903871
HADHA	2701.32	2796.4	2591.59	2855.89	3861.19	2873.46	2217.32	2984.41	2488.43	2498.27	3041.64	2949.51	2735.48	2597.78	-0.031092	0.861185
HADHB	3122.37	3341.49	2953.17	3427.06	4066.69	3364.01	2382.37	3654.95	2866.96	3368.01	3596.78	3929.43	3398.9	3060.7	0.0846298	0.564516
HAGH	164.56	167.795	168.723	332.4	343.271	179.6	304.535	144.522	179.849	131.276	330.51	209.587	198.019	251.773	-0.186135	0.391298
HARS1	1450.98	1564.74	1283.8	1481.2	1552.12	1489.09	1473.38	1432.4	1425.92	1216.86	1281.64	1365.95	1420.36	1695.83	-0.069756	0.495593
HARS2	1397.88	1605.09	1296.66	1148.52	1419.81	1213.02	912.669	1422.74	1435.74	1393.89	1404.2	1468.34	1578.87	1252.83	0.163525	0.306624
HAT1	226.802	166.564	175.032	134.428	125.578	176.181	151.703	208.815	151.784	198.007	151.958	141.34	145.658	115.959	-0.0557194	0.771905
HAUS4	31.1239	30.7006	26.0276	19.3515	11.4515	24.4533	18.342	11.3698	30.8041	22.3305	19.5362	19.9409	24.8334	13.615	-0.180399	0.741035
HAUS6	151.011	152.459	138.953	77.5233	87.5507	104.078	151.212	20.0145	135.435	115.083	135.391	85.5097	127.723	112.798	-0.387908	0.681027
HBA2	9434.6	1085.6	4076.55	2510.11	1904.18	1523.75	3136.56	15956.5	1424.8	4443.28	2760.04	2593.4	1534.01	3005.9	0.257937	0.221712
HBB	30306.9	2763.72	10496.5	5784.6	5087.1	3736.69	10329.9	44804	3500.81	10674.6	6468.78	5449.3	4666.19	10292.9	0.215022	0.157459
HBD	468.396	64.9933	144.217	53.3416	56.076	48.7496	96.8444	752.122	53.7639	153.147	83.516	66.6568	55.832	101.713	0.236983	0.330938
HBP1	13.9143	8.85701	9.80235	5.77888	8.36591	7.26436	7.30407	6.79259	9.0808	8.63581	8.19026	4.24388	2.21792	4.32708	-0.589184	0.281594
HBS1L	156.175	112.158	125.605	91.7339	90.0077	104.729	97.365	112.785	121.022	108.567	112.136	97.6017	103.185	94.6733	-0.0322108	0.877142
HCCS	67.1063	87.6586	49.4687	45.525	64.415	33.2215	66.3362	108.514	85.312	89.4802	80.7018	70.8576	65.9768	66.8908	0.496369	0.13725
HCFC1	1982.55	2051.55	1935.38	2159.45	2349.05	2030.17	2165.99	2253.43	2217.61	2096.6	2308.14	2199.56	2046.24	2220.19	0.0658197	0.317892
HCLS1	4845.23	7651.33	7153.7	9902.71	9162.52	7358.61	8696.24	6646.22	7248.04	8102.63	8371.21	9316.92	7574.48	8260.66	0.0438353	0.808794
HDAC1	2296.24	2000.32	1948.56	1755.06	2138.85	1844.17	2108.73	2240.91	2172.02	2462.8	1993.36	2148.93	2127.33	2505.62	0.152407	0.130044
HDAC2	256.911	234.567	302.535	329.005	327.007	225.388	247.861	212.649	230.16	279.741	272.582	256.985	187.168	203.849	-0.226048	0.0393935
HDAC3	37.717	35.0118	26.8717	23.0976	41.6649	30.5967	36.8972	41.3548	46.6859	42.7984	41.0492	41.354	38.9573	40.4601	0.359967	0.124313
HDAC4	13.0468	15.4848	11.2764	13.8659	17.1811	15.2504	11.2326	17.7696	15.4489	19.3778	11.8828	22.1308	15.3877	20.9456	0.325415	0.286844
HDAC6	71.6535	86.8499	91.2071	83.9796	88.8896	72.8687	66.5941	83.245	88.8366	86.919	73.238	60.2414	97.312	60.6287	-0.0424716	0.872939
HDAC7	14.1676	12.6234	17.9476	13.7911	10.415	9.48261	14.7831	9.94281	8.8293	23.5401	7.99615	8.31635	11.2123	10.4705	-0.286025	0.365902
HDDC2	375.86	426.982	298.004	297.484	358.858	483.469	401.497	623.04	482.392	411.341	524.521	472.244	628.044	502.326	0.469306	0.0381236
HDDC3	190.286	223.523	250.709	307.335	275.311	178.31	234.429	160.073	196.714	154.235	247.91	172.306	246.861	190.967	-0.27818	0.324695
HDGF	2348.83	2437.14	2684.46	3075.9	3276.09	2535.83	3364.31	2057.55	2348.68	2547	2666.13	2268.1	2250.29	3112.63	-0.191638	0.119953
HDGFL2	2262.15	2686.36	2468.46	2544.74	2584.95	2209.09	2761.62	2498.78	2729.93	2744.96	2492.93	2344.59	2050.61	2899.33	0.0160356	0.87087
HDGFL3	134.638	445.973	186.362	131.956	191.888	70.4391	485.272	422.857	304.842	470.369	264.784	130.526	151.543	614.344	0.618892	0.339367
HDHD2	949.176	1336.34	1579.18	1123.35	993.144	870.395	1195.79	737.752	1570.64	1528.34	1121.1	1224.88	1205.34	1085.26	0.0645387	0.781276
HDHD3	267.679	225.298	331.636	285.897	219.948	235.214	295.811	233.497	213.844	306.847	316.624	231.237	208.237	337.572	-0.0214558	0.872195
HDHD5	145.631	153.525	207.636	138.155	123.037	169.705	144.213	111.126	144.728	151.84	115.186	100.53	155.012	128.012	-0.254729	0.0436487
HDLBP	158.838	142.963	180.503	169.547	136.003	146.733	148.46	134.432	141.428	122.182	154.392	127.905	126.235	145.048	-0.184788	0.180006
HEATR1	244.618	269.71	316.572	269.464	198.575	286.797	217.699	192.219	226.021	226.394	222.582	184.665	225.095	162.357	-0.319947	0.0241169
HEATR3	90.1039	78.2081	77.08	55.0055	47.1001	62.8926	48.4397	101.512	100.881	90.6085	63.5236	60.4395	58.116	27.6411	0.0595261	0.866382
HEATR5B	81.8169	85.3896	58.6358	59.8463	53.7192	64.7045	65.1573	75.6537	82.1356	78.2592	66.3108	73.9261	67.4375	63.7333	0.126267	0.455649
HEBP1	157.072	68.136	245.598	148.265	64.5578	102.021	121.699	109.469	79.7911	178.265	156.226	74.0575	103.872	96.0019	-0.114013	0.643011
HEBP2	587.031	668.407	469.299	508.505	503.332	330.447	614.042	413.172	638.324	430.701	412.801	381.561	426.589	559.606	-0.166123	0.42635
HECA	100.11	158.009	152.49	147.614	150.08	118.773	89.4883	110.006	118.996	144.109	128.091	104.876	161.015	96.9485	-0.0745493	0.783382
HECTD1	135.062	109.885	143.052	109.514	157.156	111.244	107.83	158.458	116.107	114.528	105.036	136.798	127.121	117.912	0.0071654	0.968503
HECTD3	278.078	271.548	224.936	218.992	215.58	250.031	216.592	312.092	277.231	268.66	224.302	288.036	279.362	224.854	0.159894	0.134996
HERC1	1005.46	1126.2	1440.72	1563.02	1637.72	2729.25	1746.6	1319.29	1584.42	1457.55	1687.82	1521.14	2145.95	2022.09	0.10998	0.618748
HERC4	217.899	238.545	217.651	230.271	230.39	215.041	234.202	236.911	238.618	207.002	201.946	194.875	213.076	241.602	-0.0500714	0.61192
HEXA	920.603	1060.24	1280.96	2047.07	1994.86	1636.35	1356.07	1398.72	1228.93	1337.04	1804.4	1707.79	1750.21	1769.99	0.136205	0.540576
HEXB	1390.44	1976.98	1848.93	3616.5	2734.31	2466.86	2378.15	1737.01	1951.82	1864.27	2842.82	2912.26	2478.71	3203.91	0.0707296	0.727372
HEXIM1	118.604	100.399	106.263	114.783	116.869	108.162	116.038	106.708	113.091	120.37	119.179	134.408	125.706	109.513	0.0840627	0.443493
HGH1	311.214	531.589	437.226	477.595	376.007	410.01	385.181	411.489	437.042	400.102	397.229	416.517	521.364	449.93	0.063571	0.78463
HGS	270.505	318.984	270.066	328.991	330.457	284.535	308.39	326.498	298.166	288.415	287.833	293.128	248.487	340.781	-0.0211734	0.894364
HIBADH	742.213	983.168	913.288	831.773	975.364	783.839	721.192	764.701	923.317	853.653	788.216	903.634	878.017	808.51	-0.000599223	0.996326
HIBCH	247.065	217.956	248.105	216.925	218.037	236.946	158.21	277.072	205.246	240.08	238.053	254.19	250.124	168.687	0.0796093	0.324754
HIF1AN	66.8807	74.3587	57.994	67.1061	68.8133	49.7616	42.2775	76.8035	82.4193	64.9757	69.4152	69.3054	58.8893	55.2038	0.171285	0.0873235
HIGD1A	202.102	171.685	130.987	77.6607	131.991	127.869	110.417	179.941	71.3715	96.4468	153.936	102.842	87.546	103.169	-0.270424	0.601855
HIGD2A	29.3571	24.4278	21.6768	11.559	12.6447	8.01194	6.2989	25.7338	19.3353	29.4731	10.1017	18.2781	12.7181	9.23718	0.210298	0.511551
HIKESHI	189.827	140.278	128.248	128.481	129.652	165.216	187.843	185.323	138.479	118.975	136.653	125.926	130.955	239.49	-0.0142132	0.936962
HINT1	1184.88	1366.65	1158.73	1114.05	1005.35	922.558	1258.89	749.576	1131.16	644.422	1038.52	933.213	774.164	1232.04	-0.324674	0.159015
HINT2	1060.8	1176.74	1177.53	1122.74	1352.44	1072.86	932.108	1018.72	1059.33	1011.29	1148.94	1225.98	1029.11	777.581	-0.12279	0.118111
HIP1R	54.5466	51.0389	45.5676	49.1228	54.7086	39.7512	40.7187	56.1305	66.4998	36.9652	55.3843	39.2397	57.645	47.0028	0.0797276	0.785962
HIRA	95.4108	100.243	87.4799	78.2536	91.3347	88.8959	100.664	96.6941	106.387	90.8054	89.6977	84.4218	85.7158	93.626	0.0121657	0.897378
HIRIP3	242.832	246.659	229.835	191.724	166.262	146.548	235.426	222.221	238.769	192.576	232.533	168.919	190.071	175.089	-0.025825	0.913197
HIVEP2	27.1192	30.749	45.6857	21.046	7.70257	8.09997	4.55172	16.1019	25.2494	19.3765	19.1064	12.7033	22.6187	6.99042	0.0584279	0.94298
HK1	2939.03	3058.88	3417.84	3501.92	2628.58	2969.99	2586.02	2582.43	2033	2035.28	2655.09	1886.19	1991.08	2377.93	-0.442856	0.0401349
HLA-A	5277.63	8517.36	7018.54	2998.17	7256.62	4579.5	4174.15	6492.13	7864.52	6939.24	3550.15	5971.91	4616.69	4906.06	0.0535439	0.759994
HLA-B	13598	13750.5	9754.1	12298.9	11458.3	10653.8	8257.84	15639.5	14026.1	10853.9	14877.8	14434.8	11464.6	9022.32	0.175129	0.0567148
HLA-C	2763	2160.97	2245.75	2420.3	1475.1	2143.85	892.859	3753.05	1595.49	2935.2	2983.65	1503.94	2626.23	1080.4	0.184012	0.405399
HLA-DPA1	118.461	225.55	41.757	64.9799	400.854	124.39	54.9412	583.052	497.687	240.196	189.817	707.361	377.964	216.977	1.70229	0.0212301
HLA-DPB1	286.847	386.607	162.394	182.248	505.092	185.58	174.064	940.215	715.992	449.043	811.951	482.895	291.463	469.669	1.17758	0.0656718
HLA-DRA	34.1001	39.8356	41.1331	20.1971	82.4691	27.7941	15.8051	199.254	57.1816	44.1373	79.8254	93.1126	51.7109	37.4154	1.06667	0.128976
HLA-E	210.273	221.75	144.459	130.541	160.828	192.576	141.812	227.003	213.806	175.254	130.983	201.939	212.419	116.722	0.0757834	0.637445
HLA-F	212.774	153.59	78.569	33.2681	54.4	95.185	32.624	309.103	165.367	118.831	45.7599	54.2392	79.8452	38.6193	0.241107	0.288851
HLA-H	181.08	231.601	83.9002	278.203	40.2774	252.188	125.757	129.858	131.787	75.1994	277.561	91.8611	297.275	243.485	0.132225	0.825348
HM13	734.931	711.988	688.803	436.381	558.057	420.437	422.417	685.135	442.085	698.669	583.312	394.625	335.994	421.811	-0.167858	0.546772
HMBS	23.3212	15.4475	19.187	26.4686	11.1247	16.8528	20.8945	19.9465	14.2583	17.1663	11.42	5.95654	12.7718	8.42264	-0.61805	0.118111
HMCES	141.231	159.355	149.748	119.546	143.545	138.744	168.461	134.012	191.026	157.851	138.299	121.422	168.602	150.568	0.0499678	0.774475
HMG20A	43.1066	37.8601	41.3062	26.9082	24.6533	28.8004	30.87	44.2306	41.927	38.9505	27.5585	22.8953	39.4828	28.3905	0.0516684	0.753361
HMGA1	1721.85	2142.95	1705.13	3257.57	4003.96	1778.04	1745.06	1652.17	1299.32	1083.82	868.228	466.368	815.195	1532.67	-1.10815	0.163207
HMGB1	15191.9	21723.9	16592.2	20447.5	18000.7	14909.3	16777.2	18975.3	16105.6	19599.2	16612.4	17085.6	12582.6	14221.3	-0.104111	0.634272
HMGB2	4418.59	6565.91	3837.21	5356.54	5547.52	4552.28	4193.18	7419.53	5523.23	4425.47	5189.58	4723.19	4927.13	4615.49	0.0969805	0.720103
HMGB3	256.518	254.215	461.736	253.578	245.597	183.152	168.674	245.805	270.889	361.449	187.494	286.535	287.365	105.352	-0.0807866	0.826136
HMGCL	327.844	367.336	337.601	442.111	353.796	354.188	367.672	375.235	351.771	310.002	376.071	354.789	352.925	374.224	-0.0285359	0.792954
HMGN1	1957.18	2654.85	1741.05	2516.65	3873.51	3353.52	786.168	223.207	1240.99	1024.95	1852.2	943.396	1514.55	1685.05	-1.07439	0.262632
HMGN2	6.70373	6.56946	10.3842	23.6667	11.4771	6.28672	14.1415	2.1823	7.24651	5.39748	22.7081	8.32707	5.31163	7.60336	-0.583221	0.19184
HMGN3	13.0776	17.1746	16.4842	2.39386	3.40848	6.87899	5.96616	9.5892	5.86743	4.38012	2.84359	14.2177	2.84177	4.52663	-0.46772	0.65617
HMGN4	15.1546	21.8902	15.5105	12.3342	21.6945	10.5331	11.0889	8.52939	20.5457	19.9281	23.1572	13.6164	7.04935	10.0503	-0.149081	0.769827
HMGN5	100.184	134.262	133.671	71.5202	107.892	103.243	143.73	66.6797	80.7953	149.995	77.0782	139.168	110.639	159.464	-0.0612756	0.864546
HMGXB4	24.5212	24.6271	29.9836	27.8695	38.9004	22.1342	21.097	24.586	18.4765	20.6641	21.5837	21.4084	18.3102	11.926	-0.467814	0.07108
HMOX2	587.363	624.34	568.173	652.327	631.409	549.359	450.021	761.421	514.012	572.025	634.619	495.606	465.206	558.101	-0.0306823	0.897533
HNRNPA0	2023.91	2206.73	2074.91	1830.91	1716.76	1966.4	2381.8	1907.85	2248.08	2201.63	1781.76	2321.27	1838.32	1704.12	-0.0224439	0.922582
HNRNPA1	21772	23225.8	21797.7	25965.9	26666.7	22185.9	23698	19639.8	20743.5	24116.1	25743.1	26508.1	23405.7	24282.2	-0.01066	0.909972
HNRNPA2B1	55910.7	58071.9	57323.8	72307.5	78517	61851.6	74879.5	58301.3	59837.9	65404.4	66386.9	61140.4	57131.1	71290.2	-0.053665	0.706312
HNRNPA3_Isoform2	322.542	518.5	283.334	675.139	155.799	298.49	247.15	471.959	292.668	461.193	239.274	669.457	236.85	376.603	0.186814	0.851084
HNRNPA3	7012.54	7032.84	7015.43	10065.1	9314.4	7468.49	8847.43	7171.1	7193.53	7330.85	9522.03	8695.89	8491.66	9006.1	0.022861	0.768283
HNRNPAB	5921.29	6687.41	7341.36	8285.98	7945.09	5225.36	5968.36	5269.59	6441.65	6917.17	6223.44	6865.55	5604.39	5973.89	-0.118484	0.32501
HNRNPC	36475.6	35650.3	34357.8	58164.4	51293.4	42867.3	44901.7	38840.7	34713.4	34355.7	45208.6	51942.5	38728.1	47040.1	-0.0532355	0.665733
HNRNPD	22761.4	26826.1	20403.1	27623.2	20231.3	17677.7	22991.9	27237.8	21199.5	26493.7	20853.8	25933.9	16323.1	20557.6	-0.00392937	0.990304
HNRNPDL	11976	12113	12138.7	16127.4	19913.1	12192	14393	13349.5	12262.6	14060.6	14041.8	14732.9	13372.6	14296	-0.0177821	0.925782
HNRNPF	7993.31	7459.68	6524.51	9333.57	9672.88	7411.67	11120.1	7707.33	7086.02	7239.8	8305.74	8187.6	7833.34	11569.9	-0.0354869	0.755355
HNRNPH1	15909.9	15366	16101.4	17540	19662.7	16636.7	20137.1	14660.2	16034.5	18185.8	17871.8	17526	18497.7	19909	0.0166657	0.877135
HNRNPH2	1094.35	1190.32	1267.69	1159.56	1499.46	1236.22	1261.26	1336.58	1103.67	1413.56	1165.07	1211.83	1263.45	1281.21	0.012888	0.937309
HNRNPH3	1378.68	1546.85	1541.56	1275.3	1937.78	1752.92	2400.64	1704.08	1434.67	1717.59	1615.29	1412.36	1621.58	2156.72	-0.00417256	0.987958
HNRNPK	26785.3	31303.6	24812.5	37191.1	31956.5	27616.2	34857.6	30700.9	25167.4	23846.6	33085.1	31008.3	25544.4	37080.3	-0.0586824	0.65264
HNRNPK_Isoform3	35.6184	212.807	151.57	217.313	189.297	96.811	24.0086	165.672	109.644	221.653	311.121	9.91854	126.951	43.4382	-0.0972869	0.955158
HNRNPL	7276.11	7528.98	7441.2	8442.37	8535.76	7723.1	8271.85	7725.28	6654.1	8268.98	8342.19	8135.72	8451.07	8451.46	0.0192653	0.843265
HNRNPLL	381.226	470.812	425.266	462.984	404.101	393.061	421.452	228.284	522.544	389.51	372.335	365.656	406.216	453.224	-0.146051	0.527491
HNRNPM	12396.8	12556.3	12740.9	14973.1	15690.7	13041.9	15917.7	13498.2	12068.6	14876.5	14645.7	14580.6	13889.6	15965	0.0352259	0.706824
HNRNPR	7063.83	7258.64	7109.5	7986.25	7712.39	7617.19	6902.72	6983.94	6216.65	6231.43	7572.13	7506.28	7372.95	7630.06	-0.0640774	0.47479
HNRNPU	14238	15066.3	14427.7	15559.8	16306.9	13735.6	15148.1	15165.9	14579.1	14813.4	15605.5	14329.7	14492.7	16157.7	0.00999729	0.907208
HNRNPUL1	2535.77	2805.84	2762.28	2885.85	2941.15	2615.13	2565.73	2737.76	2595.12	2582.4	2536.01	2628.7	2559.36	2406.98	-0.0815584	0.256364
HNRNPUL2	5442.51	5552.66	5549.42	7259.93	7850.56	6714.61	6951.58	5488.7	5779.21	5250.21	6949.08	6239.6	6399.65	6922.74	-0.0685517	0.461781
HOOK3	164.628	236.528	187.555	164.536	193.939	152.318	196.76	209.702	205.791	180.979	184.988	191.685	183.176	189.729	0.0660885	0.67332
HOPX	523.933	482.128	472.1	828.34	181.775	400.127	463.757	389.726	201.267	175.366	527.497	150.347	169.447	599.784	-0.701346	0.150784
HP	917.093	660.744	3822.63	20951.3	7711.29	6175.59	4142.05	1165.18	328.948	2066.64	23274.9	9885.88	6505.4	4127.17	-0.1383	0.766619
HP1BP3	6260.55	8626.02	8916.04	8365.32	8801.16	6855.14	6679.48	6880.68	7637.26	7794.95	6678.91	5898.09	6757.87	7864.58	-0.131497	0.526919
HPCAL1	1781.7	1714.19	1812.05	1757.32	1778.21	1985.81	1941.49	1428.21	1463.32	1562.24	2136.03	1596.32	1616.03	2104.19	-0.116663	0.490209
HPF1	223.413	234.25	197.719	195.811	222.207	231.229	167.788	268.502	265.64	217.766	247.616	220.918	265.825	209.513	0.205397	0.0537323
HPR	195.766	225.874	195.097	503.614	244.153	192.697	322.815	220.769	275.205	435.929	637.866	341.236	207.471	292.81	0.344007	0.249008
HPRT1	1246.75	1214.94	1272.6	1422.71	1567.33	1438.35	1331.95	1299.29	1100.66	1102.71	1216.23	1379.05	1177.55	1389.95	-0.132528	0.193899
HPX	1550.73	1015.89	5568.35	23472.3	8998.15	8659.26	5853.86	1956.95	900.887	3245.25	27624.5	11982.9	7181.83	5412.73	-0.050179	0.886959
HRG	190.355	78.5599	243.268	848.36	410.653	233.737	343.678	123.328	143.884	297.401	1158.01	404.548	278.909	331.606	0.166759	0.645557
HRNR	53.7666	7.84974	6.4173	3.15521	1.36853	6.55579	1.18673	1.4264	1.40601	8.02291	2.648	6.54175	2.68261	1.26551	-0.941045	0.607976
HS1BP3	212.63	232.23	260.717	260.179	275.849	247.503	237.965	260.402	233.152	242.55	267.135	268.776	218.969	214.69	-0.0186743	0.890261
HSBP1	24.9521	25.7118	23.4485	36.7383	55.5524	34.3649	34.8134	21.1482	35.0972	27.2255	45.2739	31.9347	38.208	34.8122	0.0116164	0.974803
HSD17B10	3277.14	3375.57	3098.12	2071.22	2328.21	2965.83	2648.99	3893.18	2625.11	2776.16	2373.68	2654.68	2908.96	2960.8	0.0351455	0.855767
HSD17B11	201.302	213.264	161.733	169.012	230.191	138.845	114.919	204.932	195.369	137.22	169.761	196.844	141.586	106.259	-0.0917139	0.270813
HSD17B12	232.752	317.279	317.462	329.03	330.921	293.354	176.207	231.536	270.093	289.332	350.038	250.331	236.951	261.36	-0.0609098	0.818874
HSD17B4	239.414	276.03	251.483	191.97	194.844	204.811	182.952	221.009	234.249	233.197	181.94	160.992	202.761	169.093	-0.134574	0.0768478
HSD17B8	741.803	738.295	561.66	229.36	523.608	687.693	330.112	646.474	737.017	575.696	260.548	696.68	827.464	284.105	0.0687158	0.716257
HSDL2	391.319	534.556	491.553	437.415	399.428	359.063	257.396	441.127	498.118	485.855	434.024	496.24	401.033	300.03	0.105236	0.334679
HSF1	119.012	111.594	112.116	125.428	132.333	116.685	147.515	121.238	119.688	133.553	143.425	123.789	129.094	128.972	0.0613324	0.616214
HSP90AA1	38483.6	36562.9	37214.4	50404.9	44118.3	39246.6	42695.8	38707.7	37550.8	36784.6	42652.8	40500.8	37576.9	44573.2	-0.0478431	0.548185
HSP90AB1	13021.4	11458.2	9746.64	12295.3	11198.2	10032.9	12492.7	12563.1	10872	9867.22	11586.8	10952.2	9014.33	12466.1	-0.0549864	0.191688
HSP90AB4P	1111.4	1282.28	985.763	890.801	634.532	660.478	780.982	1556.95	1375.36	1532.72	783.9	641.462	810.896	783.05	0.193612	0.361985
HSP90B1	6973.74	7971.22	7719.83	14486.2	12832.4	9493.89	11004.2	6902.46	6636.01	6600.27	10747.6	8608.4	7184.59	11281.4	-0.268313	0.118111
HSPA14	313.08	321.508	266.05	369.035	389.85	304.018	371.97	253.892	328.619	276.258	304.5	286.03	251.589	325.802	-0.200683	0.145948
HSPA1A;HSPA1B	29504.5	29218.4	24889.5	27958.3	31369.9	24956.2	29141.2	30074.2	27130.8	27118.3	26250.1	26684	26304.4	28457.3	-0.0340492	0.727372
HSPA2	3134.91	3245.78	2668.14	2430.45	737.182	972.5	1974.21	3363.13	3176.77	1164.01	2186.54	2058.78	2034.48	2023.36	0.186162	0.793009
HSPA4	2577.03	2505.83	2557.63	3031.18	2318.1	2716.01	2859.63	2577.21	2476.39	2585.73	2644.11	2345.49	2583.14	2825.21	-0.0387381	0.493617
HSPA5	8921.63	9552.69	8639.02	12754.4	11187.8	8684.92	9522.96	8609.58	8566.94	8199.77	10058.5	9848.7	8100.89	9105.05	-0.139351	0.0888757
HSPA8	23254.6	21281.9	22537.9	26055.2	25102.6	23101.1	23800.7	22623	20331.9	22097.4	24267.3	23564.6	20760.2	23143	-0.0746331	0.0573709
HSPA9	5001.68	5478.01	5222.81	5904.49	6716.65	5099.28	4454.8	4519.74	4679.59	4354.14	5187.14	5072.65	5060.53	4349	-0.18192	0.0917524
HSPB1	90.8241	90.4241	97.3439	161.126	30.2346	45.7025	98.7295	144.456	204.188	392.1	698.493	57.1857	84.7877	88.5055	1.08915	0.0861535
HSPB11	218.832	230.76	209.922	203.437	260.278	235.014	199.318	379.896	267.271	287.036	339.464	242.803	286.878	215.731	0.357047	0.147546
HSPBP1	182.194	217.441	178.926	183.069	196.469	218.867	218.694	194.978	224.803	222.503	169.591	248.024	217.59	209.332	0.0878019	0.503448
HSPD1	11540	9832.78	9107.64	12658.3	10705.5	10856.6	9403.9	9026.47	8950.9	7035.75	11254.2	9848.86	9345.63	9740.83	-0.188245	0.0996382
HSPE1	7991.98	9722.5	12086.7	39587.9	46488.7	16137.5	22683.7	3880.18	8053.98	7413.69	28251.2	20099.9	7592.58	23635.1	-0.677734	0.0809579
HSPH1	1925.26	1766.97	1600	1774.32	1918.43	1803.89	2007.32	1808.39	1679.17	1826.4	1877.88	2010.33	1957.39	2070.4	0.0484093	0.520653
HTATIP2	142.909	161.775	102.292	169.448	173.272	140.669	153.435	140.989	121.908	101.147	157.202	192.77	122.98	182.5	-0.0488504	0.783204
HTATSF1	628.503	579.273	662.864	885.601	1027.75	721	852.11	557.997	503.757	641.695	688.331	723.219	551.361	687.068	-0.284018	0.0458684
HTRA2	138.082	109.966	78.7588	46.0038	74.2021	63.6322	45.8148	97.674	66.7959	79.7079	61.8435	55.0481	54.3249	48.2656	-0.194042	0.508428
HTT	114.481	116.469	113.746	102.057	93.3029	121.513	97.6318	142.827	120.959	129.752	105.494	126.733	121.593	95.8999	0.146913	0.255235
HUS1	93.9928	110.676	89.8363	83.8938	90.8288	91.3172	72.3581	99.5266	121.142	111	107.367	96.1626	123.655	99.0759	0.263864	0.0622018
HUWE1	650.469	631.763	635.655	599.482	548.942	604.796	636.329	594.326	565.442	554.412	575.026	551.446	530.968	587.714	-0.120503	0.0583394
HYOU1	1217.31	1239.92	1266.17	1426.05	1166.65	948.227	1158.42	999.906	879.419	973.67	995.179	858.878	670.022	1029.14	-0.398717	0.0157111
HYPK	154.741	159.339	171.11	198.57	163.22	179.65	210.779	147.967	145.629	121.802	167.143	159.765	168.813	208.343	-0.15296	0.211973
IAH1	555.174	657.143	534.331	439.159	447.641	435.61	415.074	454.947	581.677	516.798	379.338	438.897	427.753	493.867	-0.0752275	0.57327
IARS1	1185.49	1030.21	1216.08	1260.39	1125.45	1241.28	1002.32	1054.28	951.83	991.482	1053.84	987.974	991.183	999.835	-0.193188	0.0536145
IARS2	1239.92	1315.21	1223.1	1184.62	1369.97	960.884	993.246	1150.72	1132.62	1099.74	1242.47	1223.22	908.49	980.519	-0.0958455	0.176335
IBA57	243.363	284.028	310.995	244.878	269.504	267.617	209.72	245.378	319.76	284.464	243.584	275.343	281.751	251.195	0.0588691	0.536379
ICAM1	74.2221	88.0383	79.6927	72.7757	61.1778	40.9766	43.2469	211.56	115.681	39.9059	70.0599	77.6465	63.1404	69.5505	0.357932	0.534901
ICAM2	230.177	102.554	162.426	122.526	134.563	78.9989	164.516	302.448	106.928	83.5046	221.713	137.225	123.806	148.105	0.124969	0.797436
ICAM3	2414.73	2749.7	3193.3	4776.09	4104.75	3361.58	3684.35	3809.05	2911.08	3340.9	4719.81	5371.08	3356.54	5229.23	0.23984	0.229273
IDE	334.752	317.005	302.557	309.336	312.531	354.101	347.53	326.043	313.434	297.808	256.72	246.743	307.607	325.491	-0.14068	0.150923
IDH1	586.968	592.723	482.679	912.553	718.942	665.043	563.049	680.532	554.52	522.34	817.399	711.791	662.391	621.387	0.0277659	0.799365
IDH2	3629.31	3748.69	2491.69	2969.99	4480.17	3575.36	2026.96	5832.42	3962.57	3709.02	4605.82	5173.98	4488.95	3513.7	0.471578	0.0515429
IDH3A	1035.13	1031.67	1058.38	1313.63	1100.62	990.983	742.905	992.207	993.051	892.989	1138.84	1131.73	1153.71	920.918	0.000309142	0.997919
IDH3B	378.164	346.368	292.386	384.89	532.881	382.061	213.457	317.927	325.272	324.202	406.497	387.878	387.419	291.549	-0.0144982	0.953432
IDH3G	580.72	638.462	531.145	778.343	515.792	512.55	413.254	532.932	576.003	461.649	670.02	595.898	616.605	484.485	0.00191817	0.993584
IDI1	363.238	319.946	296.792	318.857	444.419	337.827	308.096	454.282	339.634	270.118	435.233	466.109	408.155	318.92	0.159034	0.270813
IDS	312.528	557.626	245.125	310.116	417.521	320.151	406.901	468.303	545.156	307.696	413.271	488.512	438.507	483.925	0.317656	0.062895
IDUA	128.93	238.95	114.017	148.943	153.887	208.949	213.361	182.61	255.325	97.928	143.341	213.574	223.004	263.752	0.170817	0.382791
IFI16	2589.3	2221.04	2390.07	1718.12	2711.64	1306.22	1717.46	2300.19	1847.93	2348.57	1636.78	1478.28	1074.62	2025.27	-0.207194	0.407764
IFI30	147.401	48.547	43.1822	19.9131	72.3036	89.3542	152.821	146.056	84.4537	81.7267	59.203	41.1852	151.985	138.484	0.441447	0.455649
IFI35	503.666	369.212	527.741	567.138	372.621	521.449	422.189	396.018	297.363	373.108	334.682	278.208	280.172	337.315	-0.508831	0.0345118
IFIH1	49.0016	93.9633	32.9175	43.727	48.3726	32.5835	31.8054	95.4459	61.662	34.838	50.2903	40.9698	36.5113	40.8907	0.132111	0.736896
IFIT3	50.2863	30.8785	29.3712	19.4665	16.9695	27.7095	19.5085	60.036	16.2181	21.4345	19.326	19.1566	37.5077	14.7361	-0.133042	0.73083
IFIT5	278.273	171.061	194.124	177.948	132.998	184.576	143.969	282.371	168.336	178.3	147.753	186.843	183.128	166.461	0.0422074	0.833884
IFITM2	1.31008	2.53316	0.481104	0.0674294	0.244829	0.774835	1.55245	3.71665	2.48148	0.698784	0.0265298	0.326917	1.79216	1.72615	0.349607	0.622518
IFRD2	157.718	102.927	112.014	212.429	117.423	100.839	58.7748	253.949	251.983	189.624	131.588	163.606	150.421	141.678	0.624602	0.197887
IFT27	150.232	121.904	147.272	201.363	178.595	91.0859	139.187	172.072	161.228	155.384	187.341	205.401	121.861	141.129	0.17344	0.220311
IGBP1	288.089	262.529	238.546	288.343	344.129	267.314	340.302	298.652	272.852	275.158	259.012	324.315	277.684	310.497	-0.00058113	0.996326
IGF2R	528.679	481.044	486.863	488.796	486.398	422.108	339.003	903.099	559.37	659.48	610.021	800.3	500.969	520.095	0.475793	0.0366456
IGHA1	1128.34	878.596	3169.4	14637.8	6596.2	4769.1	4285.92	1233.86	890.64	2541.6	14516.1	6943.51	4016.13	4379.13	-0.0463921	0.731721
IGHD;IGHD;	30.5311	32.0625	51.8245	119.323	69.7433	52.0224	65.6111	39.6371	41.6514	56.0231	213.801	125.994	75.0682	33.3307	0.301863	0.517406
IGHG2	2854.12	2172.35	9737.82	45363.5	17691.6	13734.4	11676.1	3683.52	1781.91	7343.91	48362.7	25708.3	13853.2	12125.2	0.0533678	0.849051
IGHG3	74.4427	84.6308	229.511	959.573	383.55	195.917	147.901	113.791	97.68	228.333	1215.56	446.38	254.186	132.053	0.226253	0.226297
IGHG4	233.889	242.766	806.23	3199.62	895.653	1118.5	888.565	309.911	214.562	614.255	4402.55	1974.4	1080.54	754.682	0.164419	0.706097
IGHM	2284.35	1551.31	3597.76	11294.3	5865.46	3953.34	4346.54	1928.64	1919.83	3313.76	11305.2	5987.23	3686.1	4029.1	-0.0335274	0.813085
IGHV1-18	156.954	196.269	1108.02	4647.19	2111.64	910.665	1113.86	182.807	142.027	729.837	5876.72	1396.73	613.508	1383.62	-0.194806	0.576109
IGHV3-30;IGHV3-30-5	221.757	241.074	553.642	1605.29	604.977	544.903	547.635	207.15	531.763	475.557	1672.01	919.989	639.305	584.225	0.25871	0.455046
IGHV3-49	41.4583	29.2417	152.374	720.483	195.662	140.653	116.686	43.25	50.6765	109.582	752.005	264.09	133.449	158.973	0.177639	0.573458
IGHV3-7	194.456	151.803	561.993	3062.94	1128.74	714.446	542.328	235.145	139.017	452.676	3001.65	1039.66	290.105	594.124	-0.211617	0.593822
IGHV3-72	53.287	81.9009	298.539	1002.79	273.45	346.492	213.053	152.327	78.9898	151.796	925.097	240.79	220.621	243.843	-0.0384338	0.954292
IGHV5-51	26.3059	25.4592	73.5849	221.823	137.454	78.3779	60.6208	24.7192	43.2479	60.1433	324.575	144.154	78.8486	76.0303	0.190984	0.492075
IGKC	3124.96	2534.61	11554.2	50397.8	33191.4	14925.9	18017.4	3458.8	2895.42	8005.63	66938.9	53366.6	13178.1	12205	0.0231604	0.953509
IGKV1-39;IGKV1D-39	23.3283	18.9881	41.1826	260.816	83.053	54.1691	50.9094	11.1743	11.9059	17.1385	285.084	98.033	42.7807	65.2331	-0.373621	0.431289
IGKV2-28;IGKV2D-28	238.767	144.709	653.682	1552.59	468.909	446.549	478.625	192.014	163.932	331.157	2520.87	714.484	695.737	443.342	0.102937	0.840712
IGKV2-29	27.9944	20.6914	42.7625	82.6255	42.1546	18.6337	26.0933	26.5531	22.2272	39.8675	90.3913	39.3761	44.6229	17.4806	0.0912954	0.847468
IGKV3-15	390.562	123.097	752.493	2137.67	989.498	645.438	717.864	559.926	238.59	544.527	3099.68	497.854	529.431	788.819	0.0575716	0.921142
IGKV3-20	87.4866	67.0253	265.515	1414.86	367.354	245.71	422.211	67.5283	60.3806	112.986	1337.38	593.885	628.272	355.322	-0.00564083	0.994949
IGKV4-1	484.952	322.3	1060.06	4029.26	2031.13	1402.18	1032.21	588.249	320.46	812.989	4215.12	1768.56	1078.79	1278.57	-0.0452316	0.851084
IGLC2;IGLC3	2552.91	2124.68	6077.44	30224.4	12319.7	9257.85	9046.23	2747.13	2295.73	5396.28	27792.9	15904.8	8732.27	9342.38	0.0365206	0.806419
IGLV1-47	99.1596	93.854	288.236	1273.57	493.73	263.337	327.754	123.272	88.4197	156.486	1235.98	444.073	258.834	383.7	-0.0924136	0.77148
IGLV3-19	147.538	24.556	70.9144	187.797	356.899	115.571	67.5562	24.6775	25.3865	51.4784	299.353	24.745	41.3581	113.325	-0.986832	0.438238
IGLV3-21	27.4534	2.56086	109.288	376.477	156.136	70.9414	98.2768	25.0011	9.51109	70.1325	481.383	152.532	87.2764	89.2686	0.228458	0.723046
IGLV3-25	151.107	47.105	152.865	541.93	256.538	154.166	142.202	30.389	18.051	154.021	301.107	184.865	169.254	141.25	-0.697487	0.28517
IGSF8	25.8941	44.9394	38.8934	31.4867	22.1739	29.4236	31.4155	25.4947	40.0447	35.9005	27.8534	26.3979	32.5715	35.2166	0.0116827	0.938586
IK	476.215	546.812	547.059	674.239	783.092	585.211	597.453	562.089	540.027	550.749	670.875	559.828	656.005	609.234	-0.00966038	0.960974
IKBKB	304.82	358.537	285.101	266.52	255.96	294.155	323.365	343.437	357.734	297.711	295.344	341.27	300.078	297.524	0.100435	0.417722
IKBKE	67.5572	88.4599	52.7323	39.3041	50.5937	27.5481	52.8708	53.1575	53.6363	43.1341	62.3454	78.5315	41.6644	37.4327	0.00587147	0.992605
IKBKG	175.644	187.213	173.49	196.123	201.22	181.416	204.576	184.916	213.164	169.361	250.825	232.62	218.798	231.738	0.177289	0.0854894
IKZF1	730.533	816.512	799.429	836.376	757.357	809.041	707.695	753.243	629.599	727.99	848.944	845.488	794.562	699.807	-0.0468324	0.729991
IKZF2	51.7315	10.3162	74.2356	79.5088	46.1125	65.1741	46.7936	150.515	56.846	94.6241	153.199	90.8603	55.3055	37.627	0.818048	0.257024
IKZF3	264.568	279.817	231.982	185.502	303.433	277.799	215.152	443.635	327.556	399.556	371.84	411.251	459.634	216.522	0.562123	0.0636418
IL16	11463.7	11953.9	12234	17420.7	16796.8	12823.9	15960.6	14569	13953.4	13870.1	16536.7	17624.3	14978.7	15326.8	0.129989	0.256364
IL2RB	32.9804	37.4459	14.114	15.9515	36.8652	16.8355	21.0036	49.3563	63.3179	43.7066	32.8055	32.3689	25.1226	19.5351	0.613666	0.186422
IL4I1	553.442	354.964	1132.57	1305.27	398.333	1255.96	772.396	74.2556	70.708	175.556	221.725	11.9836	50.8938	109.938	-3.28076	0.0160236
IL7R	369.546	299.491	281.825	353.466	250.823	232.714	288.136	104.849	192.442	157.302	196.021	158.213	120.502	223.867	-0.875109	0.0419275
ILF2	5520.63	5859.31	5707.94	6995.85	5570.95	5395.74	6391.39	4999.22	5758.87	4250.92	7140.24	6942.49	5588.34	6332.03	-0.0298758	0.87418
ILF3	5885.96	6134.67	6049.81	6538.33	6780.65	6543.59	5553.87	5863.55	5707.19	5238.78	6279.7	5594.82	6289.7	6202.1	-0.0786791	0.449586
ILF3_Isoform4/6	951.08	646.434	858.055	665.02	1814.98	1049.42	1364.28	497.457	773.082	752.855	1177.69	180.427	1312.73	545.014	-0.624621	0.557747
ILK	461.588	441.003	516.968	587.978	610.693	498.963	382.623	461.119	434.479	532.397	555.197	404.37	428.541	405.784	-0.113255	0.517444
ILKAP	683.344	708.205	694.382	1090.38	974.341	697.535	814.951	845.307	770.526	730.104	983.73	875.853	699.434	864.571	0.0411245	0.752874
ILVBL	353.844	439.458	362.583	264.175	343.827	288.983	284.474	313.526	292.906	323.639	308.268	230.121	276.657	274.381	-0.199334	0.347413
IMMT_Isoform2	642.188	798.975	371.204	697.336	267.903	305.206	109.24	910.562	412.398	564.755	244.423	268.107	204.482	187.617	-0.164833	0.81704
IMMT	2341.72	2875.08	2507.85	3406.97	4025.96	2936.51	2339.77	2409.02	2482.51	2070.14	3459.9	2440.67	2412.45	2632.13	-0.180171	0.40385
IMP3	315.771	283.019	298.21	189.84	275.59	249.863	160.512	232.94	251.238	291.267	139.006	184.592	160.956	182.437	-0.30319	0.174907
IMPA1	1411.06	1546.58	1352.84	1985.03	2370	2024.92	1914.65	1525.69	1488.27	1348.76	1894.08	2054.53	1920.98	1960.22	-0.0375635	0.62352
IMPDH1	212.014	190.601	221.956	241.147	187.089	115.708	193.366	195.893	142.636	129.443	227.248	177.323	102.829	161.411	-0.272015	0.151313
IMPDH2	1353.02	999.555	1001.92	1099.93	1097.89	994.835	1224.11	906.519	935.928	765.842	1006.77	823.922	803.351	894.737	-0.337541	0.0419275
INF2	18.6524	16.5384	12.9283	16.9754	5.38028	6.95479	23.3683	2.08016	12.7325	23.5538	12.4434	10.7316	8.23872	11.9851	-0.406761	0.719769
ING1	63.4402	60.2212	56.3853	74.9947	59.4605	58.7689	66.2759	64.8923	63.2933	73.1607	72.496	61.7054	73.5329	65.7548	0.113816	0.346569
ING3	41.8766	60.5284	36.194	24.9942	41.4757	36.0449	42.2142	61.9755	43.5957	41.1435	43.515	46.1369	36.6733	41.9312	0.177979	0.570056
ING5	85.4788	110.029	40.1481	81.002	78.3487	45.1244	41.6178	57.9755	59.7395	75.5914	94.4103	60.6112	35.7528	58.0069	-0.0763595	0.886959
INIP	37.5452	64.9153	32.16	46.8292	41.7444	28.2881	45.1374	45.82	33.7021	44.6295	31.0359	38.8593	42.5339	32.6356	-0.108842	0.819616
INO80	70.2661	77.8129	58.6838	34.3919	83.6266	61.1685	34.0641	25.0339	75.1373	27.0357	53.5579	57.4142	50.5486	47.2128	-0.337892	0.570056
INO80C	42.4984	43.7772	44.9718	32.5208	60.826	36.8707	43.7346	37.0834	45.8891	67.0471	56.9424	37.3779	32.9116	43.3902	0.0539783	0.897533
INO80E	44.4075	53.8397	45.5878	42.6099	42.4275	56.9132	70.5292	61.8098	54.7629	88.9619	51.4081	49.1412	63.4464	65.1096	0.284323	0.270222
INPP1	132.545	114.794	153.183	132.999	68.4615	79.469	109.383	139.453	142.205	166.082	135.783	64.4623	91.7202	112.655	0.0987563	0.291225
INPP4A	290.949	329.847	357.74	313.764	264.412	322.728	278.657	339.048	280.629	298.958	277.46	322.757	262.806	301.918	-0.0488241	0.808398
INPP4B	57.1436	70.2408	39.4543	31.4253	50.0412	42.0467	64.8313	52.1988	72.4935	62.9332	37.773	53.0504	59.4527	43.2639	0.122072	0.715783
INPP5B	73.8317	71.1054	116.157	96.3636	88.3885	92.1904	88.1131	63.0644	63.8027	101.189	78.335	72.4808	70.9347	64.3408	-0.28566	0.0213694
INPP5D	891.984	930.4	781.226	816.476	905.601	816.177	642.011	1286.56	932.633	825.382	1024.24	1018.42	831.108	905.178	0.232774	0.155147
INPP5F	35.9053	26.7051	36.0599	112.588	109.805	27.0573	70.4346	62.4711	40.4735	22.6889	80.6719	15.8793	89.2992	98.8512	-0.0469414	0.970379
INPPL1	61.9298	71.9468	57.1274	85.7062	46.3741	54.0581	64.5452	77.5379	71.9203	73.8063	85.3751	65.2	70.3986	66.6756	0.229593	0.145192
INTS1	44.9632	48.3693	51.3872	31.3115	40.009	45.7295	33.0891	42.3012	55.9275	43.0393	29.4795	37.7543	45.1706	33.7621	-0.0419549	0.712809
INTS10	76.8823	78.0613	78.2804	109.426	46.2423	79.8904	79.6786	68.9899	70.1686	80.0532	53.1389	54.3137	83.8806	72.489	-0.164839	0.604152
INTS11	97.934	104.731	113.72	88.2286	73.4852	82.0582	75.7791	107.292	124.176	119.328	109.163	94.079	111.867	120.972	0.318894	0.0676529
INTS13	253.849	268.437	258.196	279.746	282.041	233.434	307.917	251.343	262.693	266.421	268.229	218.814	231.663	292.315	-0.0733043	0.461532
INTS14	84.4224	86.7187	78.5151	96.5851	94.0862	88.0777	100.681	78.4594	93.6615	95.4753	87.4196	78.088	88.9835	98.1321	-0.0210523	0.891383
INTS15	153.397	145.501	127.622	165.202	198.308	166.583	160.63	152.649	157.977	191.543	183.833	161.15	172.657	128.729	0.0406433	0.87418
INTS2	25.2706	24.4284	27.8446	20.6938	11.2197	18.3158	33.1147	22.795	27.1657	35.0826	22.8683	18.4155	23.7941	26.4312	0.178452	0.486505
[truncated: 2,935 more rows]
