# Supplementary material for: FCRL3 is an immunoregulatory receptor that restrains the activation of human memory T lymphocytes
Source: J Exp Med. 2025 Oct 15;223(1):e20242474. doi: 10.1084/jem.20242474 (PMC12524113; doi:10.1084/jem.20242474)
Supplement: Data S3 — shows TurboID-MS and IP and mass spectrometry datasets. [file jem_20242474_datas3.xlsx]

## Sheet: READ ME
Supplementary Table 3. Mass spectrometry
1. Turbo ID FCRL3 in Jurkt cells FCRL3-LV vs. Empty-LV
2. Turbo ID UBASH3A in Jurkt cells FCRL3-LV vs. Empty-LV
3. Turbo ID UBASH3A in Jurkt cells Chimera 140-LV vs. Empty-LV
4.LV- FCRL3 vs. LV-Empty IP
5. FCRL3-3xFLAG vs FCRL3 _FLAG IP
6. FCRL3 vs. truncated versions of FCRL3 IP Z-scored Anova significant

## Sheet: 1.TurboID FCRL3FC vs Empty 
-LOG(P-value)	Difference (log2FC)	Protein IDs	Majority protein IDs	Protein names	Gene names	Peptides	Sequence coverage [%]	Mol. weight [kDa]	Q-value	Score	MS/MS count	LFQ intensity Empty_1	LFQ intensity Empty_2	LFQ intensity Empty_3	LFQ intensity Empty_4	LFQ intensity Empty_5	LFQ intensity FCRL3_1	LFQ intensity FCRL3_2	LFQ intensity FCRL3_3	LFQ intensity FCRL3_4	LFQ intensity FCRL3_5
6.36432	10.0522	Q96P31;Q96P31-3;Q96P31-6;Q96P31-7;Q96P31-2;R4GNJ6;Q96P31-4;Q96P31-5	Q96P31;Q96P31-3;Q96P31-6;Q96P31-7;Q96P31-2	Fc receptor-like protein 3	FCRL3	31	56.9	80.855	0	323.31	189	19.5059	19.6595	20.3075	20.1564	21.9088	29.5997	29.4911	29.433	31.3683	31.9071
6.24645	6.93465	Q14517;A0A087WVP1;D6RCE4;H0Y9C8;H0Y9H4	Q14517;A0A087WVP1	Protocadherin Fat 1;Protocadherin Fat 1, nuclear form	FAT1	111	30	506.27	0	323.31	331	22.436	21.5082	21.2731	21.5641	23.8474	29.0362	28.7081	29.2985	28.9746	29.2847
4.70267	2.03541	P42356;P42356-2;Q8N8J0;A4QPH2-4;A4QPH2	P42356	Phosphatidylinositol 4-kinase alpha	PI4KA	14	7.9	236.83	0	26.688	23	21.2672	20.8493	21.0552	21.8761	21.2383	23.5146	22.9197	23.1092	23.7542	23.1654
3.54397	1.76451	Q71U36;P0DPH8;P0DPH7;P0DPH7-2;Q6PEY2;V9GZ17	Q71U36;P0DPH8;P0DPH7;P0DPH7-2;Q6PEY2	Tubulin alpha-1A chain;Tubulin alpha-3E chain	TUBA1A;TUBA3E	28	75.6	50.135	0	40.728	18	22.1498	22.6368	22.2868	22.9477	22.3465	24.4465	24.624	23.5356	23.759	24.825
3.2391	0.634521	Q9UNX3;E5RIT6;E5RHH1	Q9UNX3;E5RIT6	60S ribosomal protein L26-like 1	RPL26L1	10	45.5	17.256	0	17.174	32	25.5305	25.43	25.5829	25.8118	25.7269	26.1812	25.9564	26.4923	26.4005	26.2244
3.15416	0.71979	P62280;M0QZC5;M0R1H5;M0R1H6	P62280;M0QZC5	40S ribosomal protein S11	RPS11	13	60.8	18.431	0	62.498	83	26.1128	26.3444	26.6918	26.3019	26.3901	26.8306	27.3065	26.9768	27.0024	27.3235
2.98516	1.34989	P68363;P68363-2;C9JDS9	P68363;P68363-2	Tubulin alpha-1B chain	TUBA1B	28	75.6	50.151	0	323.31	365	29.112	29.6597	29.2326	28.9884	29.2289	31.0745	31.0947	29.8017	30.3173	30.6828
2.72603	2.54066	P57075-2;P57075;A0A0U1RRC9;P57075-3;A0A0U1RQY9;A0A0U1RR38;A0A0U1RR03;A0A0U1RQL4	P57075-2;P57075;A0A0U1RRC9;P57075-3;A0A0U1RQY9	Ubiquitin-associated and SH3 domain-containing protein A	UBASH3A	8	13.5	69.79	0	18.49	16	20.7541	19.8692	20.7231	19.6822	19.4169	22.0568	21.2892	23.2618	22.4383	24.1027
2.64416	1.47769	P46379-3;P46379;P46379-2;A0A0G2JK23;A0A024RCR6;P46379-5;P46379-4;A0A0G2JL47;A0A0G2JJM1;X6REW1;F6S6P2;F6VEM6;F6U341;F6WML8;F6X9W3;A0A1B0GX79;A0A0G2JJR8;F6XTU0;F6U1F2;F6UR09;F6TC96;H0Y710;H0Y4L1	P46379-3;P46379;P46379-2;A0A0G2JK23;A0A024RCR6;P46379-5;P46379-4;A0A0G2JL47;A0A0G2JJM1;X6REW1;F6S6P2	Large proline-rich protein BAG6	BAG6;BAT3	11	13.6	122.34	0	23.468	18	20.3486	20.9622	21.2501	20.1566	21.8829	22.0266	22.3916	22.2512	22.7148	22.6047
2.60226	2.80551	P23458	P23458	Tyrosine-protein kinase JAK1	JAK1	12	12.3	133.28	0	21.424	25	20.1589	19.0754	21.2879	21.0469	21.0822	22.8917	21.5739	24.2449	23.9065	24.0619
2.58817	2.2278	A0A0A0MS14	A0A0A0MS14		IGHV1-45	1	9.4	13.508	0	58.828	22	23.3847	21.1031	22.3556	23.5162	21.8584	24.8537	24.5268	24.1718	24.2898	25.5148
2.58195	0.445366	P62701;Q8TD47;C9JEH7;P22090	P62701	40S ribosomal protein S4, X isoform	RPS4X	21	62.7	29.597	0	166.1	155	27.5741	27.9235	27.9357	27.7972	27.5919	28.0691	28.0244	28.3488	28.2733	28.3336
2.53328	0.79426	P62829;C9JD32;J3KT29;J3KTJ3;B9ZVP7;J3QQT9	P62829;C9JD32;J3KT29;J3KTJ3;B9ZVP7	60S ribosomal protein L23	RPL23	8	52.1	14.865	0	98.488	65	25.071	25.8095	25.9175	25.7319	26.0404	26.2915	26.7307	26.3992	26.4482	26.6721
2.45491	1.932	F5H5D3;Q9BQE3;A0A1W2PQM2;F8VVB9;F8VS66;C9K0S6;F8W0F6;Q9H853	F5H5D3;Q9BQE3;A0A1W2PQM2	Tubulin alpha-1C chain	TUBA1C	28	65.7	57.73	0	27.468	14	19.5218	20.4536	20.8819	21.8552	21.0733	22.6496	23.7014	22.0711	22.6884	22.3352
2.41844	2.1528	Q9Y3P8;A0A087WXW3	Q9Y3P8;A0A087WXW3	Signaling threshold-regulating transmembrane adapter 1	SIT1	3	26	21.126	0	7.9398	10	19.4134	20.0047	19.3995	22.1929	20.9732	22.636	22.3758	22.5941	22.5082	22.6335
2.38949	1.18135	Q6WKZ4-3;Q6WKZ4;E7EX40;Q6WKZ4-2;Q6WKZ4-5	Q6WKZ4-3;Q6WKZ4;E7EX40;Q6WKZ4-2	Rab11 family-interacting protein 1	RAB11FIP1	5	8.2	70.982	0	5.1163	6	19.0568	19.4791	19.8754	20.4263	20.2314	20.5748	21.0554	20.6819	21.4345	21.2292
2.33458	2.02563	P15814;C9JEE0;P15814-2	P15814;C9JEE0	Immunoglobulin lambda-like polypeptide 1	IGLL1	5	37.6	22.963	0	10.096	12	21.839	21.0132	21.0577	21.6136	19.4126	23.3881	23.1636	22.3767	22.2761	23.8597
2.28575	2.35246	H3BM38;O00161;H3BNE1;H3BR18;H3BPJ0;O00161-2;H3BNG6;H3BU94;H3BV99;H3BP15;H3BQY9;H3BR99	H3BM38;O00161;H3BNE1;H3BR18;H3BPJ0;O00161-2	Synaptosomal-associated protein;Synaptosomal-associated protein 23	SNAP23	8	69.6	13.905	0	37.317	25	20.9575	21.037	22.4702	23.0998	19.9784	23.8937	22.9876	23.6872	24.3486	24.3881
2.22736	2.53972	Q5TG12;E9PGC5;Q15262;Q15262-2;Q15262-3;Q15262-4;H0Y6P5;H0Y6V4;A0A0G2JQF6	Q5TG12;E9PGC5;Q15262;Q15262-2;Q15262-3;Q15262-4	Protein-tyrosine-phosphatase;Receptor-type tyrosine-protein phosphatase kappa	PTPRK	8	6.7	164.2	0	20.306	22	19.6058	20.1365	22.443	22.8494	20.0921	23.8946	23.1699	23.3834	23.7672	23.6104
2.16482	1.16879	P68371;P04350;M0R2D3;K7ESM5;Q9BUF5;M0QY85;M0R0X0;M0QY37;M0QX14;M0QYM7;M0R042;M0QZL7;M0R278;M0R2T4;A0A075B724	P68371;P04350	Tubulin beta-4B chain;Tubulin beta-4A chain	TUBB4B;TUBB4A	26	66.1	49.83	0	323.31	388	28.5626	28.6375	28.5477	28.4431	28.3383	30.3364	30.1897	28.6532	29.2235	29.9704
2.07344	0.813001	F8W0B5;F8WB05;H0YH87;A0A2R8Y7P6;A0A2R8YDM9;F8VQP2;F8WB06;V9GY86;A0A2R8Y7E6;A0A2R8Y5A6;Q99700-2;Q99700-5;Q99700-4;Q99700	F8W0B5;F8WB05;H0YH87;A0A2R8Y7P6;A0A2R8YDM9;F8VQP2;F8WB06;V9GY86;A0A2R8Y7E6;A0A2R8Y5A6;Q99700-2;Q99700-5;Q99700-4;Q99700	Ataxin-2	ATXN2	1	6.1	31.772	0.0025234	2.652	5	19.6975	19.7696	19.046	19.2063	19.4436	20.7062	20.5594	19.6642	19.9971	20.3011
2.05858	1.09146	O95248;O95248-5;O95248-4;H0Y5W8	O95248;O95248-5;O95248-4	Myotubularin-related protein 5	SBF1	6	3.4	208.44	0	9.9923	8	20.2504	20.4879	21.1463	21.2175	20.7718	21.5143	21.3392	22.1111	21.6125	22.7541
2.05659	0.617816	V9GYI1;A0A087WT39;A0A0J9YYD9;A0A087WZP9	V9GYI1;A0A087WT39;A0A0J9YYD9;A0A087WZP9		LIME1	4	63.4	13.488	0	8.1741	21	23.5621	23.8501	24.0304	24.0921	23.1695	24.2348	24.2377	24.529	24.3489	24.443
2.04376	1.90794	Q9Y3M8;H3BRG5;Q9Y3M8-5;Q9Y3M8-3;Q9Y3M8-4;Q9Y3M8-2	Q9Y3M8;H3BRG5;Q9Y3M8-5;Q9Y3M8-3;Q9Y3M8-4;Q9Y3M8-2	StAR-related lipid transfer protein 13	STARD13	2	1.3	124.97	0.009725	2.114	2	18.5423	20.0762	19.961	20.4569	20.6706	21.8287	20.5271	23.03	22.3062	21.5547
2.0207	1.25551	Q9NZC7-2;Q9NZC7;Q9NZC7-3;Q9NZC7-5	Q9NZC7-2;Q9NZC7;Q9NZC7-3;Q9NZC7-5	WW domain-containing oxidoreductase	WWOX	2	7.4	41.127	0	4.2078	6	19.551	19.5384	19.3752	19.6826	20.3088	20.1768	20.1093	21.6775	21.4578	21.3122
2.00095	2.82503	Q92854;E9PFD9;Q92854-2	Q92854;E9PFD9;Q92854-2	Semaphorin-4D	SEMA4D	3	4.2	96.149	0	3.9372	4	23.4997	19.2041	20.7608	23.003	20.2383	23.8682	24.6694	23.9466	23.8321	24.5148
1.94131	1.74349	P28908-3;P28908	P28908-3;P28908	Tumor necrosis factor receptor superfamily member 8	TNFRSF8	4	11.8	50.934	0	6.7566	8	19.4883	20.482	21.9139	21.9651	19.7632	22.1203	22.4872	22.7028	22.3374	22.6822
1.93201	0.867058	Q92797;A0A087WUE9;M0R3C7;Q92797-2;M0R033;M0R1C2;M0R180;M0QXP5	Q92797;A0A087WUE9	Symplekin	SYMPK	17	16	141.15	0	38.746	34	24.0496	23.1602	23.7207	24.1562	23.0443	24.0919	24.2495	24.547	24.7851	24.7928
1.92902	2.31099	Q8N0X7	Q8N0X7	Spartin	SPG20	6	12.6	72.832	0	19.436	11	18.0876	20.333	21.3969	20.8059	20.3216	21.618	21.9593	23.5855	23.5459	21.7912
1.92698	1.81284	P62834;A0A075B6Q0	P62834;A0A075B6Q0	Ras-related protein Rap-1A	RAP1A	9	46.7	20.987	0	10.322	17	20.0632	19.7583	21.9383	22.209	19.6979	22.6401	22.5264	22.3864	22.3531	22.8249
1.92306	2.13648	P49069	P49069	Calcium signal-modulating cyclophilin ligand	CAMLG	4	21.3	32.952	0	21.316	14	20.2767	18.9516	21.7204	22.1715	19.3878	22.4071	22.0741	23.2182	22.8354	22.6557
1.89696	1.60379	Q96LJ7;H0YNC2	Q96LJ7	Dehydrogenase/reductase SDR family member 1	DHRS1	7	30.4	33.909	0	25.243	19	20.6934	21.5632	22.0425	22.2294	19.8729	22.4366	22.2946	23.136	23.6145	22.9387
1.88328	1.59688	O14523;E9PK05;O14523-2	O14523;E9PK05;O14523-2	C2 domain-containing protein 2-like	C2CD2L	3	6.7	76.18	0	4.6238	2	20.9178	20.4448	20.6846	22.1378	19.0318	22.0964	22.2352	22.4276	22.0568	22.3852
1.88323	2.46606	B0I1T2;A0A3B3IU30;B0I1T2-4;B0I1T2-3;F8WEW9;B0I1T2-2;J3KRL0	B0I1T2;A0A3B3IU30;B0I1T2-4	Unconventional myosin-Ig;Minor histocompatibility antigen HA-2	MYO1G	48	58.3	116.44	0	323.31	422	27.299	26.3241	28.9507	29.2313	25.2217	29.6782	29.4876	30.3141	29.9225	29.9546
1.88064	2.47404	P68366-2;P68366;C9JEV8;C9JQ00;C9JJQ8;C9JDL2	P68366-2;P68366	Tubulin alpha-4A chain	TUBA4A	26	62.6	48.328	0	49.915	12	23.2504	22.7103	21.9406	20.2581	20.6759	25.7417	22.5251	24.5158	23.8187	24.6042
1.87364	1.96879	Q7Z6I6;A0A0A0MRJ9;Q7Z6I6-2;A0A0A0MRJ8;Q7Z6I6-3;Q7Z6I6-4;E9PLT5;G3V174;A7KAX9-3;Q2M1Z3;A7KAX9-2;A7KAX9	Q7Z6I6;A0A0A0MRJ9;Q7Z6I6-2;A0A0A0MRJ8;Q7Z6I6-3	Rho GTPase-activating protein 30	ARHGAP30	16	20.1	118.58	0	43.761	39	20.8034	22.0477	22.931	23.6378	20.5157	23.5875	23.5828	24.2689	23.937	24.4033
1.86006	1.00828	Q3ZCQ8;Q3ZCQ8-2;Q3ZCQ8-3;M0R2F8;M0R003;M0R1Y4;M0R0C3;M0R2Q2;M0QXC3;M0R2Z3;M0R303;M0R2D2;M0R047	Q3ZCQ8;Q3ZCQ8-2;Q3ZCQ8-3;M0R2F8;M0R003;M0R1Y4	Mitochondrial import inner membrane translocase subunit TIM50	TIMM50	11	37.4	39.646	0	110.35	90	26.1293	26.4569	27.0757	27.0599	25.4439	27.3573	27.2451	27.7512	27.5728	27.2807
1.8205	1.20812	Q5JP53;P07437;Q5ST81;A6NNZ2;M0R1I1	Q5JP53;P07437;Q5ST81	Tubulin beta chain	TUBB	23	64.6	47.766	0	294.18	101	27.1406	27.6894	26.951	26.9651	27.222	29.1178	29.083	27.2344	27.8679	28.7057
1.81797	0.328616	H0YKD8;P46779;P46779-2;P46779-3;H0YMF4;P46779-4;P46779-5;H0YLP6	H0YKD8;P46779;P46779-2;P46779-3;H0YMF4;P46779-4;P46779-5;H0YLP6	60S ribosomal protein L28	RPL28	7	36.5	19.072	0	21.707	37	25.4722	25.4043	25.504	25.1278	25.7215	25.613	25.73	25.8125	25.8305	25.8869
1.8134	1.07379	Q13049;Q5JVY0	Q13049;Q5JVY0	E3 ubiquitin-protein ligase TRIM32	TRIM32	5	8.1	71.988	0	116.71	10	20.2173	21.0378	21.5422	20.3539	19.6141	21.7303	21.7446	21.8408	21.2755	21.5431
1.78838	1.63714	Q14257;Q14257-2;H0YL43;A8MXP8	Q14257;Q14257-2;H0YL43;A8MXP8	Reticulocalbin-2	RCN2	4	22.1	36.876	0	12.025	7	21.8268	20.0914	20.1763	19.4603	20.5533	22.4193	22.6624	21.0484	21.2968	22.8669
1.76095	0.810764	E9PS71;B7Z8B3;Q5QNY5;P40855;P40855-5	E9PS71;B7Z8B3;Q5QNY5;P40855;P40855-5	Peroxisomal biogenesis factor 19	PEX19	2	21.7	18.034	0.0032097	2.5565	3	20.6335	20.9043	21.238	21.1157	19.8982	21.3742	21.1751	21.8043	21.6314	21.8587
1.74498	2.53871	Q9ULH0-2;Q9ULH0-4;Q9ULH0;E9PH70;A0A1W2PPB7;H0Y8E4;Q9ULH0-3;Q9ULH0-5;H7C584;A0A1W2PPY4	Q9ULH0-2;Q9ULH0-4;Q9ULH0;E9PH70;A0A1W2PPB7;H0Y8E4;Q9ULH0-3	Kinase D-interacting substrate of 220 kDa	KIDINS220	22	16.4	185.54	0	44.845	41	19.5313	21.3146	22.4455	22.7641	19.8602	23.4333	21.701	24.7755	24.3283	24.3711
1.74441	2.16317	Q8IYS2;Q8IYS2-2	Q8IYS2;Q8IYS2-2	Uncharacterized protein KIAA2013	KIAA2013	7	13.7	69.156	0	13.579	12	20.119	19.1064	22.2969	22.4681	19.4252	22.5186	22.7387	23.3665	22.9991	22.6085
1.73529	1.8341	Q8NBN7;G8JLA1;Q8NBN7-2;K7EQB5;K7ERV1;K7EMY5	Q8NBN7;G8JLA1;Q8NBN7-2	Retinol dehydrogenase 13	RDH13	7	29.3	35.932	0	13.595	16	22.2337	19.7662	22.1941	21.9291	19.5073	23.0414	22.6643	23.1878	22.7336	23.1736
1.72085	1.24328	X6RM59;Q9H0P0-3;Q9H0P0-2;Q9H0P0-1;Q9H0P0;B9A035	X6RM59;Q9H0P0-3;Q9H0P0-2;Q9H0P0-1;Q9H0P0;B9A035	5-nucleotidase;Cytosolic 5-nucleotidase 3A	NT5C3A	6	22.4	37.405	0	23.062	15	20.0815	21.2085	21.9455	21.971	21.076	22.2494	21.6554	22.8941	22.963	22.7369
1.71572	0.86094	P61224;P61224-3;F5H7Y6;E7ESV4;A6NIZ1;P61224-2;F5GX62;P61224-4;F5H004;B7ZB78;F5H823;F5H6R7;F5GZG1;F5H4H0;F5GYB5;F5H500;F5H0B7;F5H491;F5GWU8;F5H077;F5GYH7;F8WBC0	P61224;P61224-3;F5H7Y6;E7ESV4;A6NIZ1;P61224-2;F5GX62;P61224-4;F5H004;B7ZB78;F5H823;F5H6R7;F5GZG1	Ras-related protein Rap-1b;Ras-related protein Rap-1b-like protein	RAP1B	10	47.8	20.825	0	236.09	54	25.5957	25.7277	26.0788	26.2769	24.6136	26.3847	26.3947	26.5241	26.5734	26.7205
1.70307	-3.41109	Q9BTR4;F5H6P8;H0YG37;F5H784;F5GYG5;Q9Y3B8-2;Q9Y3B8-3;Q9Y3B8	Q9BTR4;F5H6P8;H0YG37;F5H784;F5GYG5;Q9Y3B8-2;Q9Y3B8-3;Q9Y3B8	Oligoribonuclease, mitochondrial	REXO2	1	19	8.2514	0.0075498	2.2792	6	26.6722	26.0567	25.3943	25.1262	25.6537	19.3893	19.8652	23.648	23.9609	24.9841
1.70227	0.779869	P42677;C9J1C5	P42677	40S ribosomal protein S27	RPS27	4	39.3	9.461	0	35.208	34	24.547	25.2869	25.6026	25.46	25.2736	25.3558	25.9348	26.0286	26.5766	26.1737
1.69999	0.818096	Q53F19;K7ELP6;Q53F19-2	Q53F19;K7ELP6;Q53F19-2	Uncharacterized protein C17orf85	C17orf85	2	4.2	70.592	0	4.5997	2	19.5669	19.6306	19.1981	19.5857	20.2668	20.6266	20.7244	19.6448	20.401	20.9419
1.68197	2.59617	Q6P1M0;Q6P1M0-2	Q6P1M0	Long-chain fatty acid transport protein 4	SLC27A4	15	27.5	72.063	0	36.27	44	21.3028	19.1427	23.4434	23.7142	20.5804	23.9704	23.4325	24.73	24.1914	24.8401
1.66372	1.07588	Q3ZCM7;A0A075B736;Q5SQY0	Q3ZCM7;A0A075B736;Q5SQY0	Tubulin beta-8 chain	TUBB8	10	24.3	49.775	0	38.52	15	24.5818	23.3745	23.4748	23.8154	23.1817	25.3097	25.329	23.8306	24.403	24.9352
1.64411	2.70773	A0A494C0X7;D3DSM0;P05107;J3KNI6;E7EVZ9;E5RIG7;E5RK25;E5RHE6;E5RK54;E5RHT0;E5RFI0;E5RIE4;A8MVG7	A0A494C0X7;D3DSM0;P05107	Integrin beta;Integrin beta-2	ITGB2	21	34.9	84.79	0	116.16	102	20.3749	23.7083	24.9167	25.2253	22.2486	26.1545	26.0777	25.3438	25.2671	27.1694
1.63994	-1.36619	A0A087WV45;A0A087WT59;P02766	A0A087WV45;A0A087WT59;P02766	Transthyretin	TTR	1	9.4	15.12	0	4.8769	14	26.5999	25.4291	24.5628	24.3801	24.8722	24.3917	24.4827	23.7327	23.2647	23.1413
1.63915	1.31721	O95819-4;O95819-3;O95819-2;O95819;O95819-5;A0A0D9SEY1;O95819-6;G3XAA2;G5E948;H7C360;E7EN19;E7ENQ1;E7EX83;C9J338;A0A0D9SG62;Q8N4C8-3;I3L2I2;C9J840;Q9UKE5-2;Q9UKE5-4;Q8N4C8;Q9UKE5-6;Q8N4C8-4;Q9UKE5-3;Q8N4C8-2;Q9UKE5-7;Q9UKE5-5;Q8N4C8-5;Q9UKE5-8;Q9UKE5;H7C0P6	O95819-4;O95819-3;O95819-2;O95819;O95819-5;A0A0D9SEY1;O95819-6;G3XAA2;G5E948;H7C360;E7EN19;E7ENQ1;E7EX83;C9J338;A0A0D9SG62;Q8N4C8-3;I3L2I2;C9J840;Q9UKE5-2;Q9UKE5-4;Q8N4C8;Q9UKE5-6;Q8N4C8-4;Q9UKE5-3;Q8N4C8-2;Q9UKE5-7;Q9UKE5-5;Q8N4C8-5;Q9UKE5-8;Q9UKE5	Mitogen-activated protein kinase kinase kinase kinase 4;Misshapen-like kinase 1;TRAF2 and NCK-interacting protein kinase	MAP4K4;TNIK;MINK1	3	3.5	133.4	0	6.0135	9	19.2446	19.6942	21.5792	21.2058	20.1945	21.6077	21.5286	21.6712	21.3968	22.3001
1.60513	0.761797	P57740;P57740-2;P57740-3;H0YG15;G3V1T4;F5GY77	P57740;P57740-2;P57740-3	Nuclear pore complex protein Nup107	NUP107	28	38.1	106.37	0	125.52	108	25.2737	24.7915	25.4971	25.033	24.5635	25.8917	25.7714	25.5105	25.2397	26.5545
1.60497	1.66308	Q9HD33;Q9HD33-2;Q9HD33-3	Q9HD33;Q9HD33-2	39S ribosomal protein L47, mitochondrial	MRPL47	6	24.4	29.45	0	14.015	12	22.222	20.3755	22.7457	20.1011	20.2336	22.4945	23.2383	23.3902	22.708	22.1621
1.60323	0.677994	Q9UKT9;Q9UKT9-6;Q9UKT9-7;Q9UKT9-3;Q9UKT9-4;Q9UKT9-8;Q9UKT9-14;Q9UKT9-9;Q9UKT9-5;Q9UKT9-13;Q9UKT9-15;Q9UKT9-2;Q9UKT9-16;Q9UKT9-10;Q9UKT9-11;Q9UKT9-12;A0A0C4DGN9	Q9UKT9;Q9UKT9-6;Q9UKT9-7;Q9UKT9-3;Q9UKT9-4;Q9UKT9-8;Q9UKT9-14;Q9UKT9-9	Zinc finger protein Aiolos	IKZF3	6	11.2	58.023	0.00039324	3.622	5	20.9668	20.1932	20.4197	20.917	19.9273	21.1013	21.0465	20.8485	21.1292	21.6885
1.59792	1.45473	O95716	O95716	Ras-related protein Rab-3D	RAB3D	5	21	24.267	0	5.0985	5	19.5894	19.2399	21.5736	21.7984	20.6829	21.8488	21.689	22.0625	22.0758	22.4817
1.58539	1.39635	A0A1W2PP11;Q9H300;H7C0U0;F8WCQ4;A0A1W2PS40;A0A1W2PP66;C9JNP8;Q9H300-2	A0A1W2PP11;Q9H300;H7C0U0;F8WCQ4;A0A1W2PS40;A0A1W2PP66;C9JNP8;Q9H300-2	Presenilins-associated rhomboid-like protein, mitochondrial;P-beta	PARL	2	7.4	45.007	0.00038551	3.3231	3	19.6006	18.7709	20.9093	18.4375	18.3105	20.8075	20.5529	21.0044	20.672	19.9738
1.58359	0.615333	O94826	O94826	Mitochondrial import receptor subunit TOM70	TOMM70A	19	44.1	67.454	0	108.14	90	26.7136	26.9472	26.5061	26.9612	25.7571	27.3153	27.1436	27.1447	27.0796	27.2787
1.57707	1.48325	M0QZM1	M0QZM1		HNRNPM	13	52	39.933	0.00038256	3.2681	8	19.5234	19.9495	20.5983	22.5556	20.0105	21.7076	21.8565	22.3535	22.0199	22.1162
1.55251	2.1437	O00214;O00214-2;F6V2D4;B1ANM0;H7BXD8;Q5T3P9;E9PN19;E9PJ77;E9PRN3	O00214;O00214-2;F6V2D4;B1ANM0;H7BXD8;Q5T3P9;E9PN19	Galectin-8;Galectin	LGALS8	5	17	35.808	0	9.6119	10	19.6804	19.441	23.5057	22.6153	21.0719	23.2254	23.4435	23.4777	23.2748	23.6113
1.5442	3.59504	E9PDF6;O43795-2;O43795;E7EQD9;H7C2Y7;C9JYW1;A0A0U1RRI3;C9JUP5;Q9UBC5;C9K0I9;G3V342;A0A140TA25;Q8N1T3-3;Q8N1T3	E9PDF6;O43795-2;O43795	Unconventional myosin-Ib	MYO1B	29	32.5	128.48	0	89.099	70	20.6613	19.8058	24.4271	24.8717	18.5227	24.3371	24.0611	26.3628	26.0198	25.483
1.53585	1.99872	Q7Z406;Q7Z406-6;Q7Z406-2;Q7Z406-5;Q7Z406-4;M0QY43	Q7Z406;Q7Z406-6;Q7Z406-2;Q7Z406-5;Q7Z406-4	Myosin-14	MYH14	3	1.7	227.87	0.0094435	2.1515	6	19.8166	21.718	18.9983	22.0047	21.3667	23.6611	23.9114	21.2495	22.4736	22.6022
1.53423	0.711592	G5E972	G5E972		TMPO	16	54.6	46.306	0	4.6451	11	20.9908	20.4846	20.7947	20.888	19.7914	21.5457	21.7178	20.8071	21.2893	21.1476
1.52434	0.80523	P08670;B0YJC4;B0YJC5;A0A1B0GTT5;A0A1B0GVG8;H7C5W5;P41219;P17661;P41219-2;E7EMV2;E7ESP9;P07197-2;P07197;F8W835;P07196	P08670;B0YJC4	Vimentin	VIM	52	85.4	53.651	0	323.31	615	30.9919	30.9248	31.2485	31.9865	30.2551	31.6876	31.6168	32.2932	32.0277	31.8076
1.5035	1.77193	Q9NW81;Q9NW81-4;Q9NW81-5;K7ESN5;M0QZP7;M0QZC4;K7EIV4;B4DFT4;M0R078	Q9NW81;Q9NW81-4;Q9NW81-5;K7ESN5;M0QZP7;M0QZC4;K7EIV4;B4DFT4	ATP synthase subunit s-like protein	ATP5SL	4	18.3	29.267	0	7.9855	7	19.2119	19.8395	21.9018	21.9189	18.9659	22.6798	22.3814	21.6336	21.6345	22.3683
1.50231	0.303521	C9J4Z3;P61513;M0R0A1;Q6P4E4;E9PEL3;M0R2L6;G5E9R3;A6NKH3	C9J4Z3;P61513;M0R0A1;Q6P4E4;E9PEL3;M0R2L6;G5E9R3	60S ribosomal protein L37a	RPL37A	4	69.1	7.624	0	11.283	22	23.4854	22.9739	23.3442	23.1158	23.264	23.3487	23.5966	23.7983	23.4765	23.4809
1.50208	1.51727	E5RFZ8;E5RGA7;E5RJ40;E5RJG5;E5RIP4;Q15043-2;Q15043-3;Q15043	E5RFZ8;E5RGA7;E5RJ40;E5RJG5;E5RIP4;Q15043-2;Q15043-3;Q15043	Zinc transporter ZIP14	SLC39A14	2	28.1	9.632	0	7.7219	9	19.8388	22.0534	21.6427	22.0817	19.8468	22.9764	22.8905	23.137	22.4017	21.644
1.48767	1.03985	Q9BSD7;Q5TDF0	Q9BSD7;Q5TDF0	Cancer-related nucleoside-triphosphatase	NTPCR	7	44.2	20.713	0	23.384	35	22.9755	23.6445	23.6487	23.827	21.6887	24.2084	24.2238	23.9644	24.1292	24.4578
1.48251	1.72289	A0A0A0MS59;Q6ZRS2-2;Q6ZRS2;A0A0C4DFX4;Q6ZRS2-3;A0A087X0E3	A0A0A0MS59;Q6ZRS2-2;Q6ZRS2;A0A0C4DFX4;Q6ZRS2-3;A0A087X0E3	Helicase SRCAP	SRCAP	10	3.9	315.61	0	16.058	12	19.5969	19.7746	21.6844	21.8216	19.0847	21.4368	21.3673	23.3277	22.1474	22.2974
1.47825	0.606448	P36406-3;P36406-2;P36406	P36406-3;P36406-2;P36406	E3 ubiquitin-protein ligase TRIM23	TRIM23	3	7.5	61.068	0.00076453	3.2649	3	20.9019	20.5552	20.6385	21.3863	20.4129	21.491	21.0039	21.3132	21.1687	21.9502
1.47023	1.39554	O43823	O43823	A-kinase anchor protein 8	AKAP8	5	10.1	76.107	0	24.455	12	21.6669	20.6198	21.6117	20.3553	18.7635	21.5102	22.0493	21.9469	22.2009	22.2876
1.4699	1.45457	Q5TDG9;Q5TDH4;Q9Y2G8;Q9Y2G8-2	Q5TDG9;Q5TDH4;Q9Y2G8;Q9Y2G8-2	DnaJ homolog subfamily C member 16	DNAJC16	5	8.4	69.312	0	7.9344	9	19.0818	20.9465	21.024	21.9657	19.3867	22.2601	21.4594	22.2945	22.0838	21.5798
1.46234	-2.07103	Q7Z5G4-3;Q7Z5G4	Q7Z5G4-3;Q7Z5G4	Golgin subfamily A member 7	GOLGA7	5	37.3	15.578	0	6.6015	6	25.2161	24.0486	24.0151	23.7804	24.3826	20.7663	19.9885	23.5314	23.8436	22.9579
1.43942	0.44108	Q96CB9-4;Q96CB9;M0R1K5;Q96CB9-2;Q96CB9-3	Q96CB9-4;Q96CB9	5-methylcytosine rRNA methyltransferase NSUN4	NSUN4	7	26	37.373	0	20.185	28	23.1853	23.8282	23.9795	23.7431	23.2764	24.2294	24.2292	23.9981	23.8769	23.8843
1.43788	1.56932	Q5HYI8;C9JXM3;H7C533;F8WAX9;F8WF50;F8WDC7	Q5HYI8;C9JXM3	Rab-like protein 3	RABL3	5	32.6	26.422	0	12.533	19	20.7905	20.0177	22.9783	22.7641	20.9372	23.3151	22.4967	23.2299	23.696	22.5967
1.43314	0.471724	Q9BVV7;J3QRI1	Q9BVV7;J3QRI1	Mitochondrial import inner membrane translocase subunit Tim21	TIMM21	2	10.1	28.202	0.00038986	3.4973	12	21.8822	21.2877	21.522	21.9049	21.0956	22.3585	22.0369	22.0162	21.7685	21.8709
1.42722	2.39184	Q9NQG5;A2A2M0;A0A087X2D2;E9PQF3;E9PIQ9	Q9NQG5;A2A2M0	Regulation of nuclear pre-mRNA domain-containing protein 1B	RPRD1B	8	31.3	36.899	0	20.984	22	18.2745	21.8055	22.3993	22.3809	18.6367	22.7869	22.8502	22.8336	22.8577	24.1276
1.42246	1.79117	O96028;O96028-5;O96028-3;H0Y9U6;O96028-6;D6R9V2;O96028-4;O96028-2;D6RIS1;O96028-7	O96028;O96028-5;O96028-3	Histone-lysine N-methyltransferase NSD2	WHSC1	7	6.9	152.26	0	12.283	9	18.8068	21.0352	21.625	18.8043	20.1031	21.1443	21.409	21.4878	21.7075	23.5815
1.42205	1.1446	P15153;B1AH77;B1AH80;B1AH78;J3KSC4;J3QLK0	P15153;B1AH77;B1AH80;B1AH78	Ras-related C3 botulinum toxin substrate 2	RAC2	8	41.1	21.429	0	10.907	33	24.5614	24.5158	24.8225	25.2282	22.5749	25.4024	25.4086	25.6001	25.5207	25.4939
1.41989	1.47355	O75381-2;O75381	O75381-2;O75381	Peroxisomal membrane protein PEX14	PEX14	4	25.4	36.701	0	6.2651	11	18.8311	21.4327	21.6564	21.8661	20.1793	22.1392	22.4324	21.7974	22.1957	22.7687
1.41956	2.17885	Q9NU22;Q5T795;M0QXR3	Q9NU22	Midasin	MDN1	45	10.5	632.81	0	112.07	100	21.7274	21.053	24.7703	23.5933	22.3471	22.6876	24.9169	25.439	25.3647	25.9772
1.40058	2.48817	Q86YV0;Q86YV0-2;M0QX12;V9GYD1	Q86YV0;Q86YV0-2	RAS protein activator like-3	RASAL3	22	26.9	111.9	0	58.323	38	20.6883	23.3235	22.8483	22.9685	21.4007	23.5144	22.2907	24.559	26.1332	27.1727
1.39986	0.99445	Q9P0L0-2;Q9P0L0;J3QKM9	Q9P0L0-2;Q9P0L0	Vesicle-associated membrane protein-associated protein A	VAPA	8	37.4	32.613	0	143.26	88	26.3449	26.4139	26.7593	26.886	24.6734	26.9924	27.177	27.4584	27.2264	27.1954
1.39691	0.688978	P41223;P41223-2;C9JCD9	P41223;P41223-2;C9JCD9	Protein BUD31 homolog	BUD31	5	34	17	0	22.127	13	21.7915	21.6952	21.9721	21.5067	20.8533	22.544	22.5188	21.6162	21.9201	22.6646
1.38511	1.11427	O95573;F5GWH2;C9JC11;F5H062	O95573	Long-chain-fatty-acid--CoA ligase 3	ACSL3	27	49	80.419	0	207.33	166	26.8119	26.9798	26.8246	27.2982	24.8422	28.0207	27.96	27.4331	27.305	27.6091
1.38494	0.397908	A0A2R8YGD1;A0A2R8YD45;O14773-2;O14773;A0A2R8YDY1;A0A2R8Y7I4;A0A2R8Y7U1	A0A2R8YGD1;A0A2R8YD45;O14773-2;O14773;A0A2R8YDY1;A0A2R8Y7I4;A0A2R8Y7U1	Tripeptidyl-peptidase 1	TPP1	2	6	50.889	0	7.3348	10	22.8548	22.7715	22.9531	23.0836	22.2261	23.4069	23.2634	23.0347	23.0373	23.1362
1.38201	2.26621	Q8NHH9-5;Q8NHH9;Q8NHH9-3;Q8NHH9-4;Q8NHH9-2;H7C3A2;B5MCN0;C9JQQ5;C9JC25	Q8NHH9-5;Q8NHH9;Q8NHH9-3;Q8NHH9-4;Q8NHH9-2;H7C3A2;B5MCN0;C9JQQ5	Atlastin-2	ATL2	6	10.4	64.521	0	10.983	7	19.1475	19.0594	19.9741	21.981	19.1764	22.4806	19.2282	23.5812	22.5215	22.8579
1.37764	0.633627	Q9Y5M8;H7C4H2;C9J5Z8	Q9Y5M8;H7C4H2	Signal recognition particle receptor subunit beta	SRPRB	16	63.8	29.702	0	89.033	115	26.1717	26.8109	26.7542	27.1252	25.8764	26.9061	26.9267	27.5407	27.1076	27.4255
1.3774	1.09481	O14653-3;A0A1W2PPW8;I3NI02;A0A1W2PRP7;A0A1W2PPG5;A0A1W2PPP5;A0A1W2PR02;A0A1W2PPG1;A0A1W2PRV0;A0A1W2PR23;A0A1W2PQM3;A0A1W2PS81;I3L1K7;E7EQ34;O14653;O14653-2;I3L0K1;I3L4Z6;A0A1W2PRC2;A0A1X7SBU8;A0A1W2PQ77;A0A1W2PPJ0;A0A1W2PQ06;A0A1W2PRL0;A0A1W2PS12;A0A1W2PRE6;A0A1W2PQP2;A0A1W2PQE0;A0A1W2PRD0;A0A1W2PQ38;A0A1W2PNV3	O14653-3;A0A1W2PPW8;I3NI02;A0A1W2PRP7;A0A1W2PPG5;A0A1W2PPP5;A0A1W2PR02;A0A1W2PPG1;A0A1W2PRV0;A0A1W2PR23;A0A1W2PQM3;A0A1W2PS81;I3L1K7;E7EQ34;O14653;O14653-2;I3L0K1;I3L4Z6;A0A1W2PRC2;A0A1X7SBU8;A0A1W2PQ77;A0A1W2PPJ0;A0A1W2PQ06;A0A1W2PRL0;A0A1W2PS12;A0A1W2PRE6;A0A1W2PQP2;A0A1W2PQE0;A0A1W2PRD0	Golgi SNAP receptor complex member 2	GOSR2	4	26.7	22.724	0	22.858	15	22.1668	22.7787	23.4801	23.2125	21.1978	23.1979	23.2938	23.7349	23.7937	24.2897
1.37728	1.43196	Q99081;Q99081-3;B4DGI9;H0YNQ5;B4DZP2;H0YNP8;F5GY10;Q99081-4;Q99081-2	Q99081;Q99081-3;B4DGI9;H0YNQ5	Transcription factor 12	TCF12	6	14.7	72.964	0	9.813	11	22.5148	19.6494	22.3489	20.3303	21.0912	22.5434	23.0119	22.4904	21.9784	23.0703
1.37059	2.46091	A0A384DVU0;Q8IY17-3;Q8IY17;Q8IY17-2;Q8IY17-5;M0R2C2;M0R2K2;M0QYT1;M0QYF5;M0QZK5;M0R2H4;Q6ZV29-3;Q6ZV29-4;Q6ZV29;Q6ZV29-5	A0A384DVU0;Q8IY17-3;Q8IY17;Q8IY17-2;Q8IY17-5	Neuropathy target esterase	PNPLA6	20	21	149.92	0	84.646	52	22.5151	20.7489	24.8813	25.2014	20.371	24.7616	24.8025	25.4312	25.5719	25.4552
1.36937	1.98341	Q8WUM4;Q8WUM4-2;F8WDK9;A0A3B3IT07;Q8WUM4-3	Q8WUM4;Q8WUM4-2	Programmed cell death 6-interacting protein	PDCD6IP	10	14.9	96.022	0	22.459	23	21.2762	19.0341	22.9551	22.0516	19.4142	22.5014	22.3344	22.6835	22.9286	24.2003
1.36909	0.802001	Q8N7H5-3;Q8N7H5-2;Q8N7H5;B4DGJ5	Q8N7H5-3;Q8N7H5-2;Q8N7H5;B4DGJ5	RNA polymerase II-associated factor 1 homolog	PAF1	6	14.4	55.472	0	17.059	16	20.9989	21.2867	21.5702	21.5078	20.0356	21.9567	21.2036	22.1305	21.8753	22.2431
1.34794	0.975424	Q9NRG9;F8VZ44;Q9NRG9-2;H3BU82;F8VUB6	Q9NRG9;F8VZ44;Q9NRG9-2;H3BU82	Aladin	AAAS	13	29.9	59.573	0	164.42	56	23.8207	24.816	25.0879	24.9177	23.1012	25.0118	25.149	25.4997	25.1324	25.8278
1.34148	2.6755	Q6NUM9;Q6NUM9-2;H7C3J0;H7BZ81;H7BZ16;H0YGU3	Q6NUM9;Q6NUM9-2;H7C3J0	All-trans-retinol 13,14-reductase	RETSAT	10	20.3	66.819	0	24.999	20	17.9259	19.9771	23.5695	23.2925	19.9778	23.2396	22.6765	24.6775	23.7903	23.7363
1.34089	-0.505125	Q9BSH5	Q9BSH5	Haloacid dehalogenase-like hydrolase domain-containing protein 3	HDHD3	2	11.2	28	0	4.3416	7	20.8475	21.6275	21.7911	21.4059	21.363	20.6637	20.9052	21.1674	21.2565	20.5166
1.33873	-3.59217	J3KNF5;O15078;S4R322;O15078-2	J3KNF5;O15078;S4R322;O15078-2	Centrosomal protein of 290 kDa	CEP290	2	1	290.54	0.0072414	2.3208	2	26.4987	25.8244	26.5192	25.8236	19.1417	23.0357	20.364	20.5906	19.9948	21.8617
1.33663	0.935664	P41252;A0A0A0MSX9;J3KR24;Q5TCD1;Q5TCC6	P41252;A0A0A0MSX9;J3KR24	Isoleucine--tRNA ligase, cytoplasmic	IARS	29	28.9	144.5	0	131.97	100	24.7905	25.3758	25.4175	25.2196	23.3564	25.4893	25.631	26.011	25.7844	25.9224
1.3354	1.71905	H0Y7P7;Q9UG56-2;Q9UG56;B1AKM8;B1AKM6	H0Y7P7;Q9UG56-2;Q9UG56;B1AKM8;B1AKM6	Phosphatidylserine decarboxylase proenzyme;Phosphatidylserine decarboxylase alpha chain;Phosphatidylserine decarboxylase beta chain	PISD	4	13.8	41.268	0	8.6953	8	19.2452	20.1386	22.2215	19.8051	20.8024	22.757	20.1303	23.0432	22.48	22.3975
1.33028	1.61636	F8VPD4;P27708;H7C3Z5;H7C2E4	F8VPD4;P27708	CAD protein;Glutamine-dependent carbamoyl-phosphate synthase;Aspartate carbamoyltransferase;Dihydroorotase	CAD	17	9.8	236.02	0	45.404	28	22.1638	22.6167	22.1367	20.555	20.4627	23.7661	23.1258	21.5309	22.8969	24.6969
1.32895	0.710186	Q9UNK0;I3L305;K7EQB1	Q9UNK0;I3L305;K7EQB1	Syntaxin-8	STX8	4	20.8	26.906	0	6.86	6	21.6437	22.4146	22.4117	22.5595	21.3885	22.8344	22.5149	22.5654	22.5422	23.512
1.32556	2.19899	Q8WU76;Q8WU76-2;A0A087WUD7	Q8WU76;Q8WU76-2	Sec1 family domain-containing protein 2	SCFD2	9	18.6	75.126	0	58.321	31	22.1325	22.8092	23.9126	24.3811	19.1669	24.2035	24.3909	25.3203	24.6218	24.8608
1.31579	0.407938	P63173;J3KT73;J3QL01;J3KSP2	P63173;J3KT73;J3QL01	60S ribosomal protein L38	RPL38	3	38.6	8.2178	0	6.0514	19	24.3877	24.5941	24.0039	24.0246	24.5521	24.8169	24.9586	24.2638	24.7047	24.8581
1.31556	1.78181	A6NEM2;P51610-2;P51610;P51610-4;P51610-3;H7C1C4	A6NEM2;P51610-2;P51610;P51610-4	Host cell factor 1;HCF N-terminal chain 1;HCF N-terminal chain 2;HCF N-terminal chain 3;HCF N-terminal chain 4;HCF N-terminal chain 5;HCF N-terminal chain 6;HCF C-terminal chain 1;HCF C-terminal chain 2;HCF C-terminal chain 3;HCF C-terminal chain 4;HCF C-terminal chain 5;HCF C-terminal chain 6	HCFC1	19	12.7	213.47	0	54.239	38	22.6633	22.8155	24.9504	24.4366	20.7008	24.4637	24.6999	24.8142	25.2076	25.2902
1.31136	0.626264	P23396;P23396-2;E9PL09;E9PPU1;F2Z2S8;H0YCJ7;H0YF32;H0YEU2;E9PQ96;E9PJH4;E9PK82;E9PSF4;E9PQX2;H0YES8	P23396;P23396-2;E9PL09;E9PPU1;F2Z2S8;H0YCJ7;H0YF32;H0YEU2	40S ribosomal protein S3	RPS3	17	63.8	26.688	0	44.091	98	25.7724	26.2348	26.5327	25.5709	25.7145	26.4391	26.8249	26.4027	26.0591	27.2308
1.30756	1.40294	P05556;P05556-2;P05556-5;P05556-4;P05556-3;C9JPK5;H7C4N8;E7ERX5;Q5T3E6;E9PLR6;E7EUI6;E7EQW5	P05556;P05556-2;P05556-5;P05556-4;P05556-3	Integrin beta-1	ITGB1	6	9	88.414	0	12.317	9	19.5277	21.2336	21.0418	21.1909	20.6092	21.2158	20.83	23.6903	22.7282	22.1536
1.30258	0.863286	P07814;V9GYZ6;V9GZ76	P07814;V9GYZ6	Bifunctional glutamate/proline--tRNA ligase;Glutamate--tRNA ligase;Proline--tRNA ligase	EPRS	30	26.1	170.59	0	101.46	91	24.6796	24.748	25.247	25.3106	23.3996	25.0806	25.4609	25.8148	25.4415	25.9033
1.30191	2.04994	Q14344;Q14344-2	Q14344;Q14344-2	Guanine nucleotide-binding protein subunit alpha-13	GNA13	11	33.7	44.049	0	26.163	42	21.2629	21.7619	23.4065	24.5842	20.0134	23.9678	23.6399	25.669	24.3224	23.6795
1.30163	1.02486	A0A2R8Y851;P62273;P62273-2;A0A2R8Y6P7;A0A087WTT6	A0A2R8Y851;P62273;P62273-2;A0A2R8Y6P7;A0A087WTT6	40S ribosomal protein S29	RPS29	2	20.7	10.256	0.00039635	3.6959	8	21.1804	20.2689	21.6513	19.9463	19.546	21.3454	21.6591	21.4201	21.0132	22.2794
1.28869	1.60083	P01111;P01112;P01112-2;G3V4K2;G3V5T7	P01111;P01112	GTPase NRas;GTPase HRas;GTPase HRas, N-terminally processed	NRAS;HRAS	5	37	21.229	0	14.897	19	20.3762	22.0576	22.7917	23.127	20.0669	23.0715	22.1427	23.7654	23.5557	23.8883
1.28697	0.669099	P50402;Q5HY57	P50402;Q5HY57	Emerin	EMD	10	42.1	28.994	0	87.108	62	25.567	25.4332	25.558	25.7741	24.1997	25.8154	25.798	26.1635	25.9501	26.1504
1.28352	1.01847	Q9H1A4;H0Y564;F8WAS1	Q9H1A4	Anaphase-promoting complex subunit 1	ANAPC1	9	6.5	216.5	0	21.029	25	20.9357	22.0614	23.0534	22.482	21.3472	22.3684	22.5408	23.2957	23.1631	23.604
1.28143	0.538039	Q07666;Q07666-3;Q07666-2;O75525-2;O75525;Q5VWX1	Q07666;Q07666-3;Q07666-2	KH domain-containing, RNA-binding, signal transduction-associated protein 1	KHDRBS1	10	29.3	48.227	0	41.98	62	25.8911	25.8822	26.1434	25.995	24.8835	26.0668	26.3485	26.2186	26.3281	26.5235
1.27681	1.18015	Q8IYW5	Q8IYW5	E3 ubiquitin-protein ligase RNF168	RNF168	3	6.7	65.019	0	6.2983	9	20.2824	19.5338	21.7252	21.8659	19.8701	21.1239	22.1543	21.7419	21.9282	22.2297
1.27388	1.97515	Q9UH99-3;Q9UH99;Q9UH99-2;B0QY60	Q9UH99-3;Q9UH99;Q9UH99-2	SUN domain-containing protein 2	SUN2	12	24	79.611	0	27.705	34	20.8713	21.8119	23.6369	24.2612	19.9557	23.4659	23.5403	23.7542	24.6205	25.0319
1.2665	1.04786	O60884;A0A087WT48	O60884	DnaJ homolog subfamily A member 2	DNAJA2	8	21.8	45.745	0	23.666	28	23.1456	23.7572	23.3944	22.6855	21.477	23.641	24.3273	23.3672	23.6699	24.6935
1.2655	2.18161	P51159;H3BN55;P51159-2;H3BUD9;H3BS49;H3BVH7;H3BU81;K7ES41;O00194	P51159;H3BN55;P51159-2;H3BUD9;H3BS49;H3BVH7;H3BU81	Ras-related protein Rab-27A	RAB27A	6	29	24.868	0	15.922	15	19.7682	20.1022	23.5136	23.8052	19.7144	22.6782	23.294	23.8874	23.941	24.0109
1.26413	1.3718	P09382	P09382	Galectin-1	LGALS1	3	25.9	14.716	0	5.6281	4	19.4132	19.2581	21.4371	21.4115	19.1976	21.8786	20.3023	21.5915	21.7958	22.0083
1.26112	0.628601	P31943;G8JLB6;E9PCY7;D6RBM0;D6RIU0;D6RFM3;D6RIT2;D6RAM1;D6RJ04;D6RIH9;D6RDU3;D6R9T0;E7EQJ0;E5RGV0;H0YB39;E7EN40;H0YBD7;D6RDL0;E5RGH4;H0YBG7;D6RF17;D6R9D3;H0YAQ2;E5RJ94	P31943;G8JLB6;E9PCY7;D6RBM0;D6RIU0;D6RFM3;D6RIT2;D6RAM1;D6RJ04;D6RIH9;D6RDU3;D6R9T0	Heterogeneous nuclear ribonucleoprotein H;Heterogeneous nuclear ribonucleoprotein H, N-terminally processed	HNRNPH1	18	58.4	49.229	0	323.31	207	28.4898	28.5037	29.2418	29.1637	27.9792	28.8145	29.0844	29.5237	29.5686	29.5301
1.25603	2.41953	M0R2P6;Q8TBC3;M0R0S1;Q8TBC3-2;M0R2U6;M0R0S2;M0QYJ9;M0QYB1;M0QZF2;M0R0E3;M0R204;M0QXA4;M0R0K4;M0QZF4;H0Y5P8;M0QZE8;M0R1G0;Q9Y597-2;Q9Y597	M0R2P6;Q8TBC3;M0R0S1;Q8TBC3-2	SH3KBP1-binding protein 1	SHKBP1	10	22.9	73.707	0	47.331	21	18.8668	19.671	22.7103	23.8046	19.688	22.7496	22.3134	24.59	24.4405	22.7448
1.25442	2.18149	Q14699;G3XAJ6;C9JHG2;C9JWQ9;F8WAR1;C9JRN3	Q14699;G3XAJ6;C9JHG2	Raftlin	RFTN1	9	26.5	63.145	0	31.363	23	19.5143	20.398	23.2276	23.236	19.4816	23.5018	23.0379	24.4879	23.9747	21.7626
1.25332	0.610286	Q13151	Q13151	Heterogeneous nuclear ribonucleoprotein A0	HNRNPA0	10	46.2	30.84	0	278.43	99	28.5575	28.0289	28.5867	28.7576	27.3078	28.629	28.9425	28.9054	29.0108	28.8024
1.25115	1.45388	P63218	P63218	Guanine nucleotide-binding protein G(I)/G(S)/G(O) subunit gamma-5	GNG5	2	54.4	7.3184	0	9.3971	7	19.4557	22.0495	21.2222	22.8192	20.5677	21.7981	22.7871	23.1955	23.3558	22.247
1.24544	0.962789	P78527;P78527-2;F5GX40;H0YG84	P78527;P78527-2	DNA-dependent protein kinase catalytic subunit	PRKDC	146	40.2	469.08	0	323.31	650	27.7329	28.1677	28.993	29.1467	27.1017	28.5701	28.857	29.5238	29.5048	29.5001
1.24404	-1.10139	P10253;I3L0S5;I3L3L3	P10253;I3L0S5;I3L3L3	Lysosomal alpha-glucosidase;76 kDa lysosomal alpha-glucosidase;70 kDa lysosomal alpha-glucosidase	GAA	2	2.3	105.32	0.0084918	2.2073	10	26.7265	27.015	25.1778	26.2525	26.7506	25.2438	26.7089	25.0461	24.8515	24.5652
1.24357	2.23479	O60313-10;O60313-9;O60313-2;E5KLJ9;O60313-13;O60313;O60313-11;A0A2R8Y3X5;A0A2R8YDM2;C9JMB8;A0A2R8YE78;A0A2R8YFD1;A0A2R8YGE5;A0A2R8YD53;A0A2R8Y4Q3;A0A2R8Y4G4;H7C141;A0A2R8YE54;H7C3G2	O60313-10;O60313-9;O60313-2;E5KLJ9;O60313-13;O60313;O60313-11;A0A2R8Y3X5;A0A2R8YDM2;C9JMB8;A0A2R8YE78;A0A2R8YFD1;A0A2R8YGE5	Dynamin-like 120 kDa protein, mitochondrial;Dynamin-like 120 kDa protein, form S1	OPA1	21	25.4	117.74	0	54.767	76	23.1923	21.1672	25.4835	25.1681	20.7729	25.0222	24.7514	26.1177	25.6558	25.4108
1.24116	1.28647	Q99942;A0A140TA09	Q99942;A0A140TA09	E3 ubiquitin-protein ligase RNF5	RNF5	3	26.1	19.881	0	12.454	14	20.5574	20.7272	21.6345	21.1396	18.455	21.9292	20.9973	22.083	21.9746	21.9621
1.23669	1.5006	Q96JM3;A0A2R8Y4S6;S4R3K0;A0A2R8Y735	Q96JM3	Chromosome alignment-maintaining phosphoprotein 1	CHAMP1	15	20	89.098	0	37.243	36	22.2139	21.8504	23.5687	23.2741	20.0757	23.4092	22.8388	24.2861	23.6381	24.3137
1.22377	1.02426	B7Z2J6;J3QKD2;Q15326-4;Q15326-2;Q15326-6;Q15326-3;Q15326;A0A0A0MRY2;B0QZE2;E7ENI9;Q15326-5	B7Z2J6;J3QKD2;Q15326-4;Q15326-2;Q15326-6;Q15326-3;Q15326;A0A0A0MRY2;B0QZE2;E7ENI9;Q15326-5	Zinc finger MYND domain-containing protein 11	ZMYND11	6	15.2	64.354	0	13.538	18	21.2945	21.5378	22.6292	22.513	20.3071	22.0443	22.6285	22.8438	22.67	23.2163
1.22245	2.54011	A2RRP1;A2RRP1-2;H0Y5G7;H7C007;C9JCM7;H7BZR3;H7BZU5;H7C1U4;H7C1Y9	A2RRP1;A2RRP1-2;H0Y5G7	Neuroblastoma-amplified sequence	NBAS	60	31.3	268.57	0	201.75	157	23.8775	23.7175	26.6963	26.5906	20.4735	26.2483	26.5478	27.3529	27.094	26.813
1.21481	1.30737	Q8NBU5;Q8NBU5-2	Q8NBU5;Q8NBU5-2	ATPase family AAA domain-containing protein 1	ATAD1	12	43.5	40.744	0	98.528	60	22.729	24.6187	25.494	25.9195	24.0562	25.7594	25.4878	26.6411	25.9336	25.5323
1.21136	0.51966	Q01196-8;Q01196;Q01196-9;Q01196-10;Q01196-2;Q01196-4;Q01196-11;A8MZI9;Q01196-7;Q01196-3;H9KVB1;Q01196-6;Q01196-5;C9JWM1;A0A0C4DG58;V9GYT5	Q01196-8;Q01196;Q01196-9;Q01196-10;Q01196-2;Q01196-4;Q01196-11;A8MZI9;Q01196-7;Q01196-3;H9KVB1	Runt-related transcription factor 1	RUNX1	13	35	51.818	0	39.804	100	26.1249	26.0147	25.8788	26.0438	25.0023	26.3545	26.5204	25.9644	26.1811	26.6425
1.20704	1.27188	Q9NP72;A0A087X163;Q9NP72-2;Q5W0J0;H0Y6T8;Q9NP72-3	Q9NP72;A0A087X163;Q9NP72-2;Q5W0J0;H0Y6T8	Ras-related protein Rab-18	RAB18	11	58.3	22.977	0	47.011	66	23.0046	24.1742	25.5672	25.7959	23.4825	25.2836	25.1482	26.0989	25.9104	25.9427
1.20353	-1.39987	P01834	P01834	Ig kappa chain C region	IGKC	3	52.3	11.765	0	8.9847	17	23.8352	23.1748	23.7703	23.0557	23.754	23.8846	20.0759	22.0219	22.7853	21.8229
1.20036	1.20711	P28907;H0Y950;P28907-2	P28907;H0Y950	ADP-ribosyl cyclase/cyclic ADP-ribose hydrolase 1	CD38	5	19.3	34.328	0	10.33	10	20.3177	19.8116	21.859	22.0915	20.1952	22.323	20.8557	22.5891	22.3788	22.1638
1.20015	1.92206	Q99643-5;Q99643-3;Q99643	Q99643-5;Q99643-3;Q99643	Succinate dehydrogenase cytochrome b560 subunit, mitochondrial	SDHC	2	18.1	12.474	0	3.9121	9	18.595	19.984	22.2878	23.0446	19.8242	22.2718	21.8317	23.4726	23.4157	22.3541
1.19645	1.08382	H0Y4R5;Q5SNT2;Q5SNT2-2;H0Y994	H0Y4R5;Q5SNT2;Q5SNT2-2	Transmembrane protein 201	TMEM201	7	14.9	59.729	0	14.548	18	22.4303	21.2107	23.2614	23.3058	21.5123	22.8761	22.797	23.9601	23.5009	24.0054
1.19445	1.71427	P61073;P61073-2	P61073;P61073-2	C-X-C chemokine receptor type 4	CXCR4	3	12.8	39.745	0	16.73	13	21.8059	21.4254	23.0487	23.2932	19.1408	23.0907	22.9196	24.2788	24.0658	22.9304
1.19231	2.10232	P04439;Q5SRN5;A0A1W2PS24;Q5SRN7;P13746-2;P13746;P30443;P30455;A0A0G2JIF2;A0A0G2JL56;A0A1W2PSE7;A0A0G2JI36;P05534;A0A1W2PQD0;P30447;P30457;Q09160;A0A1W2PP29;A0A1W2PQZ3;A0A1W2PQE2	P04439;Q5SRN5;A0A1W2PS24;Q5SRN7;P13746-2;P13746;P30443;P30455;A0A0G2JIF2;A0A0G2JL56;A0A1W2PSE7;A0A0G2JI36	HLA class I histocompatibility antigen, A-3 alpha chain;HLA class I histocompatibility antigen, A-11 alpha chain;HLA class I histocompatibility antigen, A-1 alpha chain;HLA class I histocompatibility antigen, A-36 alpha chain	HLA-A	18	53.4	40.84	0	127.73	83	23.9183	23.5299	25.9696	26.5693	21.0788	26.0973	26.1387	26.2688	26.4666	26.6061
1.18855	0.958452	P37235;E9PC71;P61601;P84074;E5RI78;E5RIA5;E5RIZ1;E5RIG4;E5RHC8;E5RK89;C9JW46;E5RHE8;E5RI95;E5RGZ0;E5RJJ6;E5RJT1;E5RFL9;E5RGA9;A0A1B0GXG3	P37235;E9PC71	Hippocalcin-like protein 1	HPCAL1	5	28	22.313	0	8.3156	13	20.4452	20.0839	21.8665	21.2516	21.2289	20.8106	21.7822	22.6867	22.2784	22.1105
1.18399	2.41009	Q9Y6M7-7;Q9Y6M7-9;Q9Y6M7-6;Q9Y6M7-8;Q9Y6M7-12;E9PFN4;Q9Y6M7-13;Q9Y6M7-2;Q9Y6M7-4;Q9Y6M7;A0A0A0MST8;Q9Y6M7-3;C9JRP1;Q9Y6M7-5;H7C3C4;Q9Y6M7-14;Q9Y6M7-10;Q9Y6M7-11	Q9Y6M7-7;Q9Y6M7-9;Q9Y6M7-6;Q9Y6M7-8;Q9Y6M7-12;E9PFN4;Q9Y6M7-13;Q9Y6M7-2;Q9Y6M7-4;Q9Y6M7;A0A0A0MST8;Q9Y6M7-3;C9JRP1;Q9Y6M7-5;H7C3C4;Q9Y6M7-14;Q9Y6M7-10;Q9Y6M7-11	Sodium bicarbonate cotransporter 3;Anion exchange protein	SLC4A7	16	14.1	140.76	0	42.063	31	18.3221	21.8848	22.6446	23.092	19.7623	21.4664	22.678	25.1756	24.6784	23.7578
1.17806	0.969267	R4GMQ5;P07858	R4GMQ5;P07858	Cathepsin B;Cathepsin B light chain;Cathepsin B heavy chain	CTSB	1	22.4	8.5524	0.0035373	2.5007	6	19.3783	19.8674	20.3741	20.3239	20.2215	22.4	21.3193	20.1248	20.9685	20.199
1.17488	1.04674	Q86UP2-2;Q86UP2-4;Q86UP2;Q86UP2-3;G3V4Y7;B7Z6P3;H0YJZ8;G3V5G2;H0YJP2;G3V5P0;H0YJV5;G8JLP4;Q9Y4F3-3;Q9Y4F3-4;Q9Y4F3-5;Q9Y4F3	Q86UP2-2;Q86UP2-4;Q86UP2;Q86UP2-3	Kinectin	KTN1	24	24.2	149.61	0	59.314	76	24.7546	24.7769	24.9294	24.7443	22.3877	25.5008	25.5554	25.1755	25.0801	25.5147
1.16871	2.18911	Q9Y6I9;C9JXQ7;C9JHH5;A0A087WTU3;C9JUC3;C9J7N0;C9JL43	Q9Y6I9;C9JXQ7;C9JHH5;A0A087WTU3	Testis-expressed sequence 264 protein	TEX264	8	31.6	34.188	0	27.66	22	21.2938	20.3642	23.9076	24.244	19.2086	23.3616	23.3012	25.0029	24.3952	23.9028
1.16682	0.903418	Q92667;Q92667-2;I3L0W0;I3L2A2;I3L2N7;I3L0K6;I3L3K1;I3L364;I3NI36	Q92667;Q92667-2;I3L0W0	A-kinase anchor protein 1, mitochondrial	AKAP1	15	19	97.34	0	35.551	49	23.5112	22.9344	24.1065	24.8853	22.8199	24.0764	24.2431	25.0141	24.973	24.4678
1.16332	2.2722	P55011-3;P55011;G3XAL9;H0YMG9;Q8IUN5;H0YLJ2;A0A2R8Y6V7;Q13621-3;Q13621	P55011-3;P55011;G3XAL9	Solute carrier family 12 member 2	SLC12A2	13	14.3	129.68	0	22.764	20	19.3419	19.7136	23.3134	23.8576	21.0854	22.8468	22.3939	25.5018	24.5489	23.3815
1.16041	0.674149	P32969;D6RAN4;A0A2R8Y5Y7;E7ESE0;H0Y9V9;H0Y9R4	P32969;D6RAN4;A0A2R8Y5Y7;E7ESE0;H0Y9V9	60S ribosomal protein L9	RPL9	9	65.1	21.863	0	150.67	80	26.14	26.2391	26.8979	27.1332	25.4604	26.6549	26.9235	27.3545	27.2527	27.0559
1.15665	0.626062	P62140;E7ETD8;C9JP48;C9J9S3	P62140;E7ETD8	Serine/threonine-protein phosphatase PP1-beta catalytic subunit;Serine/threonine-protein phosphatase	PPP1CB	19	61.5	37.186	0	23.908	33	23.9009	23.4173	24.7353	23.7533	23.3941	23.9949	24.741	24.4875	24.1757	24.9321
1.15662	0.613399	Q8IXI1;H3BST5;I3L2C6;Q8IXI1-2;H3BU27;H3BUX4;H3BMP9;H3BVI5	Q8IXI1	Mitochondrial Rho GTPase 2	RHOT2	15	35.1	68.117	0	127.45	63	25.1208	25.0007	24.9609	25.2998	23.8152	25.8601	25.6257	25.3072	25.1214	25.3501
1.15573	1.92588	B3KPJ4;A0A0A0MSI2;Q8IXK0-2;Q8IXK0-4;Q8IXK0;Q8IXK0-5;Q8IXK0-3;H7C528	B3KPJ4;A0A0A0MSI2;Q8IXK0-2;Q8IXK0-4;Q8IXK0;Q8IXK0-5;Q8IXK0-3	Polyhomeotic-like protein 2	PHC2	7	20	50.403	0	15.459	18	19.5601	21.2026	23.5295	23.1574	19.108	23.1814	22.5622	23.6509	23.3017	23.4907
1.15509	0.783405	Q9NSU2-2;Q9NSU2;Q9NSU2-1;C9J052	Q9NSU2-2;Q9NSU2;Q9NSU2-1	Three-prime repair exonuclease 1	TREX1	5	23	32.276	0	10.465	23	22.0924	22.259	23.2525	23.1919	21.2635	23.0366	23.1492	23.3202	23.1933	23.2771
1.15473	1.54337	O60725	O60725	Protein-S-isoprenylcysteine O-methyltransferase	ICMT	2	9.9	31.938	0	5.4217	9	22.2813	19.2726	22.7503	22.7757	20.2635	23.0558	22.364	23.4301	23.1637	23.0467
1.14989	0.939034	Q9Y6K0;A0A0C4DGS9	Q9Y6K0;A0A0C4DGS9	Choline/ethanolaminephosphotransferase 1	CEPT1	3	6.7	46.553	0	7.9705	13	21.9242	22.8228	23.223	23.2335	21.3978	23.3225	22.752	24.2843	23.7487	23.189
1.14339	0.598706	Q13422-7;Q13422;Q13422-4;Q13422-3;Q13422-8;A0A0A0MST1;A0A087WU46;Q13422-5;A0A0A0MRA0;Q13422-6;R9R4D9;Q3T907	Q13422-7;Q13422;Q13422-4;Q13422-3;Q13422-8	DNA-binding protein Ikaros	IKZF1	11	26	52.705	0	29.92	43	24.4164	24.6546	24.9488	25.2294	23.7245	24.91	25.4872	25.166	24.9022	25.5018
1.13816	1.70977	P28288;P28288-2;P28288-3;A0A3B3ITW3	P28288;P28288-2	ATP-binding cassette sub-family D member 3	ABCD3	21	37.9	75.475	0	105.93	94	23.7778	24.3905	26.6396	26.5348	22.9927	25.662	25.9061	27.6427	27.2228	26.4508
1.1377	1.86737	O00186	O00186	Syntaxin-binding protein 3	STXBP3	10	19.3	67.764	0	37.425	24	19.4247	20.1314	22.5322	22.6029	19.2277	21.5333	21.2659	23.6154	23.5147	23.3265
1.1356	2.35187	A0A0U1RQF0;P49327;J3KTF0;A0A0U1RRG3	A0A0U1RQF0;P49327	Fatty acid synthase;[Acyl-carrier-protein] S-acetyltransferase;[Acyl-carrier-protein] S-malonyltransferase;3-oxoacyl-[acyl-carrier-protein] synthase;3-oxoacyl-[acyl-carrier-protein] reductase;3-hydroxyacyl-[acyl-carrier-protein] dehydratase;Enoyl-[acyl-carrier-protein] reductase;Oleoyl-[acyl-carrier-protein] hydrolase	FASN	36	20.6	273.2	0	99.066	59	22.241	21.6369	23.6502	22.547	18.7531	23.5605	22.06	23.1799	25.2543	26.5329
1.13298	2.47222	O43736-2;O43736	O43736-2;O43736	Integral membrane protein 2A	ITM2A	10	40.2	24.993	0	55.93	40	19.5963	20.635	24.8473	25.3627	21.7467	23.8827	24.1652	25.6226	25.3175	25.561
1.13237	1.77875	O60488-2;O60488;D6RF95;H0Y9A0;D6RD96;D6RFW9;D6RDA8	O60488-2;O60488	Long-chain-fatty-acid--CoA ligase 4	ACSL4	17	32.2	74.435	0	40.312	42	24.0778	23.6609	24.0731	24.0755	19.6751	25.0483	24.8703	24.9814	24.7965	24.7597
1.13194	1.4495	Q8NB90;Q8NB90-2;Q8NB90-3	Q8NB90;Q8NB90-2;Q8NB90-3	Spermatogenesis-associated protein 5	SPATA5	10	13.7	97.903	0	15.871	16	20.2341	21.1272	22.0885	20.0234	18.7371	21.4783	20.7112	21.8221	22.1393	23.307
1.13133	1.38628	Q01813;Q01813-2;B1APP6;Q5VSR5;V9GY25;H0Y3Y3;H0Y757;V9GYV7;F8VZI0;A0A2R8Y891;P08237-2;P08237;P08237-3	Q01813;Q01813-2;B1APP6	ATP-dependent 6-phosphofructokinase, platelet type	PFKP	11	18.8	85.595	0	20.996	18	20.3843	22.0611	21.9188	21.5249	19.9243	21.3452	22.0497	22.3351	22.5409	24.474
1.13096	1.84242	Q9NUL7	Q9NUL7	Probable ATP-dependent RNA helicase DDX28	DDX28	12	25.9	59.58	0	44.543	31	21.3271	19.6965	23.8609	23.5185	20.5092	23.5839	22.5587	24.4328	24.3794	23.1695
1.12981	2.65639	M0R0Z5;A0A494C0S9;Q8IZJ3-2;Q8IZJ3	M0R0Z5;A0A494C0S9;Q8IZJ3-2;Q8IZJ3	C3 and PZP-like alpha-2-macroglobulin domain-containing protein 8	CPAMD8	1	5.6	36.018	0.0075549	2.2826	1	26.698	26.1985	25.2411	26.0357	19.7124	27.7688	27.7194	27.253	27.2087	27.2178
1.12883	2.27466	Q9NVJ2;Q9NVJ2-2	Q9NVJ2	ADP-ribosylation factor-like protein 8B	ARL8B	11	44.6	21.539	0	30.048	33	22.0214	21.0064	24.697	25.6925	20.6552	24.5568	23.6867	26.1129	26.0378	25.0517
1.12853	0.838717	O15479	O15479	Melanoma-associated antigen B2	MAGEB2	3	10	35.277	0	6.9471	5	18.9101	20.9364	20.6537	20.7543	20.7735	21.0582	21.762	20.9548	20.9782	21.4682
1.12334	1.85823	P01733;A0A1B0GX12;A0A0B4J2E0	P01733;A0A1B0GX12;A0A0B4J2E0	T-cell receptor beta chain V region YT35	TRBV12-3;TRBV12-4	2	21.7	12.997	0	12.785	20	22.7881	19.8187	23.6967	24.5406	20.637	23.9722	23.6757	24.3711	24.3726	24.3805
1.12231	1.02968	A0A1W2PNX8;Q9H3U1-2;Q9H3U1	A0A1W2PNX8;Q9H3U1-2;Q9H3U1	Protein unc-45 homolog A	UNC45A	8	8.9	118.39	0	14.152	9	19.4153	19.0933	19.0733	19.1745	19.7393	19.2129	19.6554	22.0746	20.2446	20.4564
1.1217	0.531512	P55265;P55265-4;A0A3B3IRQ9;H0YCK3;P55265-5;P55265-3;P55265-2;A0A3B3ISX1;A0A3B3ITG9;A0A3B3ISU1	P55265;P55265-4;A0A3B3IRQ9;H0YCK3;P55265-5;P55265-3;P55265-2;A0A3B3ISX1	Double-stranded RNA-specific adenosine deaminase	ADAR	37	36.3	136.06	0	193.15	211	26.7278	26.4659	27.2848	27.1086	25.9012	26.9692	27.152	27.3851	27.1793	27.4603
1.11942	0.221594	M0R117;Q02543;M0R3D6;M0R1A7;M0R0P7	M0R117;Q02543;M0R3D6;M0R1A7;M0R0P7	60S ribosomal protein L18a	RPL18A	9	51.9	18.079	0	21.782	59	26.5462	26.5261	26.7272	26.2711	26.7066	26.5574	26.9974	26.7557	26.7378	26.8369
1.11833	2.04513	Q13586;G0XQ39;E9PNJ4;H0YDB2;Q13586-2;E9PIQ8;E9PRZ7;E9PR09;E9PN27;E9PRE4;E9PR07;E9PJ19;E9PMB4	Q13586;G0XQ39;E9PNJ4;H0YDB2;Q13586-2	Stromal interaction molecule 1	STIM1	17	32.6	77.422	0	102.68	76	24.7863	25.3232	24.9496	25.3424	20.289	26.6663	26.6277	25.5499	25.5088	26.5633
1.1173	1.16634	Q71RC2-5;Q71RC2-3;Q71RC2;Q71RC2-4;Q96J85;Q71RC2-7;Q71RC2-2;X6RLN4;Q71RC2-6;Q8TBL5;A0A087WTL9;F8W1I4;F8VY40	Q71RC2-5;Q71RC2-3;Q71RC2;Q71RC2-4;Q96J85;Q71RC2-7;Q71RC2-2;X6RLN4;Q71RC2-6	La-related protein 4	LARP4	5	11.5	72.399	0	12.071	16	20.5078	20.9655	21.8781	22.6587	20.0105	22.3333	21.3533	23.0858	23.0044	22.0753
1.11704	1.56058	O95140;O95140-2;Q5JXC5	O95140	Mitofusin-2	MFN2	13	22.5	86.401	0	28.78	38	21.9359	22.4169	23.919	24.0907	19.9934	23.9308	23.5464	24.4786	24.393	23.81
1.11646	0.292757	O00571;A0A0D9SG12;A0A2R8YFS5;A0A0D9SF53;A0A2R8Y4A4;A0A2R8YF78;A0A0D9SFB3;A0A2U3TZJ9;A0A2R8Y645;A0A2R8YCW1;A0A2R8Y5G6;A0A2R8YFR4;O00571-2;A0A2R8YDT5;F6S8Q4;A0A2R8Y7T2;A0A2R8YDH3;O15523-2;O15523;A0A0J9YVQ7;O15523-3;A0A087WVZ1;C9J081;A0A2R8YCU0;A0A2R8Y650;D6RCM4;A0A087WX09;Q9NQI0;Q9NQI0-4;Q9NQI0-2;Q9NQI0-3;C9J8G5;A0A2R8YF89;A0A2R8Y4D2;H0Y960;A0A2R8Y770	O00571;A0A0D9SG12;A0A2R8YFS5;A0A0D9SF53;A0A2R8Y4A4;A0A2R8YF78;A0A0D9SFB3;A0A2U3TZJ9;A0A2R8Y645;A0A2R8YCW1;A0A2R8Y5G6;A0A2R8YFR4;O00571-2;A0A2R8YDT5;F6S8Q4;A0A2R8Y7T2;A0A2R8YDH3;O15523-2;O15523	ATP-dependent RNA helicase DDX3X;ATP-dependent RNA helicase DDX3Y	DDX3X;DDX3Y	32	52.3	73.243	0	323.31	198	27.2598	27.4872	27.4292	27.2642	27.0397	27.2118	27.6726	27.5841	27.5155	27.96
1.1116	1.16	Q8N5Y8-3;Q8N5Y8;Q8N5Y8-2	Q8N5Y8-3;Q8N5Y8;Q8N5Y8-2	Mono [ADP-ribose] polymerase PARP16	PARP16	4	13	36.469	0	7.1865	9	21.9602	20.2075	21.3263	22.5023	19.4256	22.2311	22.1583	22.6283	22.1514	22.0528
1.11147	-0.287432	J3KTL2;Q07955;Q07955-3;Q07955-2;J3KSR8;J3QQV5;J3KSW7	J3KTL2;Q07955;Q07955-3;Q07955-2;J3KSR8	Serine/arginine-rich splicing factor 1	SRSF1	16	46.6	28.329	0	94.818	154	27.5707	27.4229	27.5683	27.5623	26.9565	26.9258	27.2177	27.0153	27.1099	27.3748
1.10487	1.32953	A0A0C4DGA6;Q14527;Q14527-2;H7C5K0	A0A0C4DGA6;Q14527;Q14527-2;H7C5K0	Helicase-like transcription factor	HLTF	9	10.8	113.86	0	17.969	24	22.4286	22.0288	24.0468	22.7716	20.1128	23.4448	23.8892	23.3258	23.2666	24.1098
1.10338	0.595774	O75475;O75475-3;O75475-2;H3BPQ6;M0R0J3;P51858;Q7Z4V5-4;Q7Z4V5-3	O75475;O75475-3;O75475-2	PC4 and SFRS1-interacting protein	PSIP1	14	27.5	60.103	0	37.867	66	25.8495	25.8598	25.7663	25.2901	24.7625	25.8481	26.308	25.7024	25.837	26.8115
1.10317	1.07376	Q9HCU5;B5MC98;H7C0W3;H7C2N7;F8WCS5	Q9HCU5;B5MC98	Prolactin regulatory element-binding protein	PREB	12	47.7	45.468	0	148.58	68	24.4321	23.9823	25.5916	25.6976	23.4633	25.1491	24.8982	26.5206	26.0914	25.8763
1.10178	0.864404	Q9UHQ9;H7C0R7	Q9UHQ9;H7C0R7	NADH-cytochrome b5 reductase 1	CYB5R1	12	47.2	34.094	0	45.115	68	24.3322	23.666	25.1578	24.9406	23.2098	25.014	24.3332	25.5865	25.4262	25.2686
1.09838	1.17542	O15091-2;O15091;O15091-4;A0A0A0MTQ0;O15091-3	O15091-2;O15091;O15091-4	Mitochondrial ribonuclease P protein 3	KIAA0391	3	6.9	65.485	0	4.8607	7	20.5678	18.6395	19.7149	22.0041	20.1312	21.0949	21.1243	21.9964	21.7289	20.9902
1.09704	1.20291	P17693-5;P17693;A0A0G2JPQ3;Q5RJ85;Q8MH48;A0A0G2JH66;A0A140T9B7;D0EV57;A0A0G2JPA3;A0A140T8X0;A0A140T9V0;A0A140T9X6;A0A140T939;A0A0G2JNX1;A0A140T9D9;A0A140T9W3;A0A140T9W7;A0A140T9C2;P17693-2;P17693-4;P17693-6;Q31611	P17693-5;P17693;A0A0G2JPQ3;Q5RJ85;Q8MH48;A0A0G2JH66;A0A140T9B7;D0EV57;A0A0G2JPA3;A0A140T8X0;A0A140T9V0;A0A140T9X6;A0A140T939;A0A0G2JNX1;A0A140T9D9;A0A140T9W3;A0A140T9W7;A0A140T9C2;P17693-2;P17693-4;P17693-6;Q31611	HLA class I histocompatibility antigen, alpha chain G	HLA-G;HLA-F;HLA-G2.2	2	7.2	36.457	0.0018282	2.8367	9	22.0547	22.4538	23.3529	23.7743	20.3409	23.4788	23.4878	23.6564	23.6745	23.6936
1.09578	0.828936	J3KPT4;Q9H4I3;Q9H4I3-2	J3KPT4;Q9H4I3;Q9H4I3-2	TraB domain-containing protein	TRABD	7	26.4	42.692	0	25.013	30	22.9076	22.7711	24.1282	24.1768	23.0432	23.4288	23.9317	24.9623	24.7292	24.1197
1.09524	0.877885	Q96HW7;Q96HW7-4;Q96HW7-2;E9PIM3;F8WAA7;Q96HW7-3	Q96HW7;Q96HW7-4;Q96HW7-2	Integrator complex subunit 4	INTS4	8	10	108.17	0	12.749	9	19.8305	19.4562	21.6526	21.3584	20.6362	21.3137	21.2229	21.4661	21.8893	21.4312
1.09187	1.53807	P31146;H3BRY3;H3BTU6;H3BRJ0;H3BNA2;H3BU76;H3BSL1	P31146;H3BRY3;H3BTU6	Coronin-1A;Coronin	CORO1A	10	22.1	51.026	0	21.352	36	22.7776	24.1027	24.599	24.1399	20.5513	24.2011	24.3037	24.8886	25.0943	25.3732
1.09168	1.75275	P84095	P84095	Rho-related GTP-binding protein RhoG	RHOG	11	68.6	21.308	0	162.75	101	26.3922	27.2623	26.9018	27.0521	22.7296	28.3057	28.2401	27.353	27.1831	28.0198
1.08978	-1.14405	Q9H8G2;A0A3B3ISJ3;Q9H8G2-2	Q9H8G2;A0A3B3ISJ3;Q9H8G2-2	Caspase activity and apoptosis inhibitor 1	CAAP1	4	14.7	38.367	0	26.122	16	23.2454	22.5455	21.5154	21.3914	22.6558	21.4861	19.4011	21.4524	21.2501	22.0436
1.08237	-0.79518	H0Y5B4;H7BZ11;J3KQN4;Q969Q0;P83881;R4GN19	H0Y5B4;H7BZ11;J3KQN4;Q969Q0;P83881;R4GN19	60S ribosomal protein L36a-like;60S ribosomal protein L36a	RPL36A;RPL36A-HNRNPH2;RPL36AL	3	16.1	13.228	0	14.055	19	24.6771	24.3028	23.7433	23.211	24.996	23.204	22.7379	23.9069	23.9886	23.117
1.08043	1.7795	P04899;P04899-6;P04899-3;P04899-5;P04899-2;P04899-4	P04899;P04899-6;P04899-3;P04899-5;P04899-2;P04899-4	Guanine nucleotide-binding protein G(i) subunit alpha-2	GNAI2	19	61.1	40.45	0	323.31	177	25.9278	26.5945	27.9308	28.2907	23.4458	27.8038	27.5049	28.8702	28.6038	28.3043
1.07542	0.989517	Q96PK6-5	Q96PK6-5	RNA-binding protein 14	RBM14	12	38.1	37.034	0	51.588	18	21.5959	19.7463	22.067	22.1667	20.5491	22.1899	22.1639	21.8287	21.9978	22.8921
1.07121	1.81771	P00519;P42684-8;P42684-4;P42684-7;P42684-10;P42684-5;P42684-2;P00519-2;P42684-6;P42684-3;P42684	P00519;P42684-8;P42684-4;P42684-7;P42684-10;P42684-5;P42684-2;P00519-2;P42684-6;P42684-3;P42684	Tyrosine-protein kinase ABL1;Abelson tyrosine-protein kinase 2	ABL1;ABL2	2	1.9	122.87	0.0082051	2.2512	3	22.6274	21.3171	19.6403	20.8789	21.2038	25.1719	23.0492	23.5136	22.7607	20.2605
1.07065	1.25246	Q4KMQ2-3;Q4KMQ2;Q4KMQ2-4;Q4KMQ2-2	Q4KMQ2-3;Q4KMQ2;Q4KMQ2-4;Q4KMQ2-2	Anoctamin-6	ANO6	7	9.4	103.96	0	21.872	13	19.5232	19.0993	20.8619	21.1894	19.9707	21.6558	19.5718	22.3709	22.1702	21.1381
1.06546	2.305	Q14571;Q14571-2;H7C2X9	Q14571	Inositol 1,4,5-trisphosphate receptor type 2	ITPR2	28	12.6	308.06	0	54.436	55	19.5039	21.7952	23.8823	24.4044	19.9979	23.3521	22.341	25.6454	25.5792	24.191
1.06516	0.5082	Q14739;A0A494C1L1;C9JXK0;C9JES9	Q14739;A0A494C1L1;C9JXK0	Lamin-B receptor	LBR	19	25.7	70.702	0	283.05	99	28.0461	28.1519	28.3471	28.6332	27.4809	28.5688	28.3792	29.0235	29.0605	28.1682
1.06403	1.2817	P06239;P06239-3;Q573B4;P06239-2;E9PJ92;E9PAP0;F8W6B9;E9PKQ8	P06239;P06239-3;Q573B4;P06239-2;E9PJ92	Tyrosine-protein kinase Lck;Non-specific protein-tyrosine kinase	LCK	20	58	58	0	127.39	128	25.9299	26.0856	26.8883	27.3974	23.6931	27.0956	26.8523	27.6687	27.6429	27.1434
1.06209	0.651051	E9PKG1;Q99873-2;Q99873-3;Q99873;Q99873-5;E9PIX6;E9PNR9;E9PQ98;H0YDE4;Q9NR22-2;Q9NR22;E9PMW9	E9PKG1;Q99873-2;Q99873-3;Q99873;Q99873-5;E9PIX6	Protein arginine N-methyltransferase 1	PRMT1	8	29.8	37.709	0	16.261	22	22.4079	22.8184	23.016	22.5245	22.1793	22.4565	22.9068	23.2131	23.3633	24.2616
1.05966	1.84766	Q9UJX2;Q9UJX2-3;D6RBY8;D6RCF8;H0Y936;Q9UJX2-2	Q9UJX2;Q9UJX2-3	Cell division cycle protein 23 homolog	CDC23	11	20.6	68.833	0	20.796	23	19.642	19.5786	23.0587	22.8138	19.4231	21.6219	21.8756	24.1071	22.906	23.244
1.05853	0.896395	P17706-3;P17706-2;P17706;P17706-4;K7EQG9;D3DUJ3;K7EIE9;K7ER87;A0A2R8YD79;K7ERU1;K7EIY0;K7ENP9	P17706-3;P17706-2;P17706;P17706-4;K7EQG9;D3DUJ3	Tyrosine-protein phosphatase non-receptor type 2;Tyrosine-protein phosphatase non-receptor type;Protein-tyrosine-phosphatase	PTPN2	8	30.9	40.99	0	23.073	25	21.3917	22.7134	22.9883	23.1585	21.1829	22.6488	22.9076	23.8211	23.2996	23.2398
1.05814	-3.2728	E9PD53;Q9NTJ3;Q9NTJ3-2;C9JR83;C9JVD8;C9J578;C9J9E4	E9PD53;Q9NTJ3;Q9NTJ3-2	Structural maintenance of chromosomes protein;Structural maintenance of chromosomes protein 4	SMC4	9	7.8	144.45	0	17.968	15	25.5116	26.2081	26.0279	25.5364	31.5852	19.049	25.5326	23.6183	24.7193	25.586
1.05686	1.58865	P30825;Q5JR49;A0A1W2PR06;P52569;P52569-3	P30825	High affinity cationic amino acid transporter 1	SLC7A1	5	9.7	67.638	0	57.414	18	22.0528	21.9068	23.5053	23.8227	20.5688	22.7124	22.6409	24.8935	25.4433	24.1095
1.05665	1.55016	P63000-2;P63000;P60763	P63000-2;P63000;P60763	Ras-related C3 botulinum toxin substrate 1;Ras-related C3 botulinum toxin substrate 3	RAC1;RAC3	8	37.4	23.467	0	22.795	38	25.2597	25.642	26.4352	26.6769	22.4614	26.5192	25.9706	27.2207	27.2804	27.2352
1.05505	1.75825	P08240;P08240-2	P08240;P08240-2	Signal recognition particle receptor subunit alpha	SRPR	21	39.7	69.81	0	155.24	82	22.297	23.8422	25.5336	25.6548	21.3996	24.8973	24.6085	26.1157	25.9018	25.9952
1.05397	1.96535	P09543-2;P09543;K7EN66;C9K0L8;K7ERZ0;K7ERC4	P09543-2;P09543	2,3-cyclic-nucleotide 3-phosphodiesterase	CNP	11	33.9	45.098	0	56.749	47	23.2798	21.4481	24.7928	24.8953	19.8363	24.3334	24.0691	25.3728	25.1029	25.2008
1.05368	1.25208	P37268;E9PNM1;A0A1W2PQ47;P37268-2;P37268-3;P37268-4;P37268-5;E9PS69;E9PJG4;E9PQ90;E9PNJ2;E9PSH1	P37268;E9PNM1;A0A1W2PQ47;P37268-2;P37268-3;P37268-4;P37268-5	Squalene synthase	FDFT1	23	56.6	48.115	0	323.31	136	25.0605	25.9278	26.8833	27.3354	24.0141	26.5307	26.538	27.4678	27.4187	27.5265
1.04848	0.27384	Q9UBX3-2;Q9UBX3;F6RGN5	Q9UBX3-2;Q9UBX3;F6RGN5	Mitochondrial dicarboxylate carrier	SLC25A10	14	47.6	32.145	0	323.31	110	27.3451	27.1589	27.1756	27.2687	26.8708	27.5329	27.2837	27.6891	27.6218	27.0609
1.04837	0.432874	C9JRJ5;Q9UGP4	C9JRJ5;Q9UGP4	LIM domain-containing protein 1	LIMD1	3	7.7	65.534	0	7.7191	5	19.9725	19.6281	20.4322	19.4362	19.3703	19.9806	20.057	20.5689	20.0787	20.3185
1.04583	1.12667	Q8N5K1;A0A2R8Y540;I3L1N9;D6RCF4	Q8N5K1;A0A2R8Y540;I3L1N9;D6RCF4	CDGSH iron-sulfur domain-containing protein 2	CISD2	6	41.5	15.278	0	167.98	29	23.5072	22.4858	24.5217	24.9012	22.3181	24.1424	24.0507	25.3961	24.6417	25.1364
1.04552	1.2818	Q9BT22;Q9BT22-2;K7EID2;K7EQK1;K7EPU3	Q9BT22;Q9BT22-2;K7EID2	Chitobiosyldiphosphodolichol beta-mannosyltransferase	ALG1	8	17.7	52.518	0	22.925	28	21.8675	22.1824	23.8536	24.0345	21.2254	23.1332	23.2782	25.1107	24.2976	23.7527
1.04399	0.362286	Q96PK6;Q96PK6-2;A0A0A6YYI9;F8WDX3;A0A0A0MSL8;B8ZZ74;Q96PK6-3;Q96PK6-4	Q96PK6	RNA-binding protein 14	RBM14	30	42.5	69.491	0	152.88	232	28.6271	28.618	28.2419	28.0972	28.0445	28.839	28.8692	28.4027	28.3073	29.0221
1.04324	0.814773	Q5RKV6	Q5RKV6	Exosome complex component MTR3	EXOSC6	6	32	28.235	0	13.691	10	21.9228	21.3178	22.3813	22.3476	22.1074	22.029	23.8081	22.0038	22.739	23.5708
1.04067	1.26231	O43395;O43395-3	O43395	U4/U6 small nuclear ribonucleoprotein Prp3	PRPF3	8	13.5	77.528	0	22.329	18	22.4973	20.0248	22.7465	22.7309	20.1004	22.5689	22.5478	23.0908	22.8149	23.389
1.03826	2.32065	O75410;O75410-2;O75410-7;O75410-9;E7ET87;E7EVI4;O75410-3;H0YAY0;H0YBT8;O75410-6;O75410-10;O75410-5;O75410-4;R4GMT7;E5RFM9;B4E3H6;O75410-8;E5RJU4;E5RIP3;D6RAA5;A0A0C4DGD3;E7EMZ9;E9PBC6;Q4VXL8;A0A0U1RRM9;Q4VXL4;A0A0C4DGD5;O95359-3;O95359-5;O95359-1;O95359-6;O95359-2;O95359	O75410;O75410-2;O75410-7;O75410-9;E7ET87;E7EVI4;O75410-3;H0YAY0;H0YBT8;O75410-6;O75410-10;O75410-5;O75410-4;R4GMT7;E5RFM9;B4E3H6	Transforming acidic coiled-coil-containing protein 1	TACC1	16	22.4	87.793	0	35.078	38	20.3721	19.1581	24.2317	24.7022	19.7044	23.3176	23.3333	24.7057	24.5418	23.8733
1.03617	0.599773	F8VYN9;P40616-2;P40616;B4DZG7;F8VP99;F8VP63	F8VYN9;P40616-2;P40616;B4DZG7	ADP-ribosylation factor-like protein 1	ARL1	4	26.3	21.778	0	10.194	14	21.6463	22.18	23.0863	22.4243	21.7301	22.3168	22.7082	23.3303	22.6636	23.0469
1.03415	0.62816	P14868;P14868-2;C9J7S3;C9JLC1;H7BZ35;C9JQM9;H7C278	P14868;P14868-2	Aspartate--tRNA ligase, cytoplasmic	DARS	19	44.7	57.136	0	53.9	73	24.5604	25.7359	25.3645	25.1812	24.1126	25.3562	25.3281	25.6482	25.5799	26.183
1.0327	0.628265	O00165;O00165-2;O00165-5;O00165-3;E9PIQ7;Q5VYD6;O00165-4;O00165-6	O00165;O00165-2;O00165-5;O00165-3;E9PIQ7;Q5VYD6	HCLS1-associated protein X-1	HAX1	10	55.9	31.62	0	47.668	60	25.3629	25.6103	25.5021	25.9313	24.0647	25.9308	25.84	25.9215	25.7454	26.175
1.02705	1.51002	Q9P246-2;A0A1X7SBY3;H0Y860;A0A1W2PRA1;Q9P246;H7C5C6;H7C5A5;Q9P246-3;H7C5K2;R4GN82;R4GMP0	Q9P246-2;A0A1X7SBY3;H0Y860;A0A1W2PRA1;Q9P246;H7C5C6;H7C5A5;Q9P246-3	Stromal interaction molecule 2	STIM2	5	8.2	93.955	0	7.0539	7	21.5947	21.7255	21.5126	21.0983	19.6391	24.6677	21.2449	22.91	20.9079	23.3898
1.02616	1.18708	K7ESP4;Q8WVC6;Q8WVC6-2	K7ESP4;Q8WVC6;Q8WVC6-2	Dephospho-CoA kinase domain-containing protein	DCAKD	12	63.2	24.177	0	48.084	47	23.3527	22.4056	24.8157	25.0137	22.2101	24.4178	24.1807	25.417	24.9751	24.7426
1.02139	1.66356	Q7Z3B4;Q7Z3B4-3;Q7Z3B4-2	Q7Z3B4;Q7Z3B4-3;Q7Z3B4-2	Nucleoporin p54	NUP54	9	23.7	55.435	0	32.529	26	21.2705	20.8377	23.4659	19.8442	21.2943	21.8392	22.4733	23.3527	21.9838	25.3814
1.02093	1.5166	P61586;Q5JR08;P08134;Q5JR07;C9JNR4;E9PQH6;C9JX21;Q5JR05;Q5JR06;E9PN11;U3KQA9;U3KQV3;E9PLA2;C9JRM1	P61586;Q5JR08;P08134;Q5JR07;C9JNR4;E9PQH6;C9JX21;Q5JR05;Q5JR06;E9PN11;U3KQA9;U3KQV3	Transforming protein RhoA;Rho-related GTP-binding protein RhoC	RHOA;RHOC	8	37.8	21.768	0	19.038	45	24.3394	24.5694	24.5442	24.8536	20.6264	25.2558	25.4424	25.1048	25.0549	25.6581
1.01999	1.52008	Q9BZF1-3;Q9BZF1-2;Q9BZF1;F8VQX7;F8VUA7;F8VVD3;F8VVE7;F8VZ43	Q9BZF1-3;Q9BZF1-2;Q9BZF1;F8VQX7;F8VUA7	Oxysterol-binding protein-related protein 8;Oxysterol-binding protein	OSBPL8	23	37.9	96.955	0	100.02	94	23.8071	23.5417	25.8442	26.082	22.1239	24.9651	25.34	26.6641	26.2211	25.8088
1.01749	0.773783	X1WI28;P27635;B8A6G2;A6QRI9	X1WI28;P27635	60S ribosomal protein L10	RPL10	9	46	22.975	0	34.079	73	25.5612	25.6188	26.0939	25.5345	23.9121	25.9732	26.4765	25.6638	25.913	26.563
1.01571	0.92659	P62195-2;P62195;J3QLH6;J3KRP2;J3QSA9;J3QRW1;J3QQM1;J3QRR3;J3QSE0	P62195-2;P62195;J3QLH6;J3KRP2;J3QSA9;J3QRW1;J3QQM1	26S protease regulatory subunit 8	PSMC5	5	15.1	44.784	0	7.859	8	18.1945	19.6066	21.0852	19.959	20.1095	20.9162	20.6362	20.1607	20.9722	20.9025
1.01525	0.434388	Q15233;Q15233-2;C9IZL7;H7C367;C9JYS8;C9J4X2	Q15233;Q15233-2;C9IZL7;H7C367;C9JYS8	Non-POU domain-containing octamer-binding protein	NONO	22	48.8	54.231	0	323.31	170	27.3177	27.2092	27.6641	27.9076	27.1678	27.521	27.3871	28.2368	28.2289	28.0646
1.01271	0.661549	Q9H078-2;Q9H078-3;Q9H078;A0A2U3TZY2;H0YGM0;Q9H078-5;Q9H078-4;A0A2R8Y602;F5H7A5;A0A2R8YDH5;F5H392;A0A2R8Y6R5;A0A2R8Y7E8	Q9H078-2;Q9H078-3;Q9H078;A0A2U3TZY2;H0YGM0;Q9H078-5;Q9H078-4;A0A2R8Y602	Caseinolytic peptidase B protein homolog	CLPB	17	32.2	75.448	0	104.15	93	25.2722	25.3477	25.9342	25.9762	24.1027	25.7467	25.9903	26.1855	25.7974	26.2208
1.008	2.156	O43815;O43815-2	O43815;O43815-2	Striatin	STRN	16	30.6	86.131	0	45.941	52	21.0601	21.1939	23.7791	24.8819	19.2441	22.3974	23.4506	25.0924	24.8217	25.177
1.00799	1.7762	Q9NX20;E9PI14	Q9NX20;E9PI14	39S ribosomal protein L16, mitochondrial	MRPL16	10	39.8	28.449	0	47.102	36	23.4424	20.6685	25.1391	25.4292	21.8171	24.5579	24.5687	25.5605	25.5023	25.1879
1.00677	0.208409	P62314;J3QLI9;J3QLR7	P62314;J3QLI9	Small nuclear ribonucleoprotein Sm D1	SNRPD1	4	54.6	13.281	0	33.849	38	25.8217	26.0102	26.0399	25.7035	25.6569	26.0356	26.1547	25.9318	25.8515	26.3006
1.00623	1.33238	Q5VV42;Q5VV42-2	Q5VV42;Q5VV42-2	Threonylcarbamoyladenosine tRNA methylthiotransferase	CDKAL1	12	27.5	65.111	0	32.09	48	22.3497	22.3484	24.226	24.9557	21.4266	23.7205	23.9111	25.1652	24.8845	24.287
1.00387	0.901993	P18433-6;P18433	P18433-6;P18433	Receptor-type tyrosine-protein phosphatase alpha	PTPRA	3	5.7	89.702	0	7.0578	6	19.5374	20.1448	19.0816	19.4086	19.7308	19.3301	20.091	21.7213	21.3399	19.9309
1.0026	0.832581	O43660-2;O43660;D6RA26;H0YA24;B7Z982;H0YAA2	O43660-2;O43660	Pleiotropic regulator 1	PLRG1	15	44.4	56.289	0	40.823	67	24.9845	24.5599	25.2955	25.5242	23.1379	25.244	25.1829	25.7336	25.5579	25.9466
0.998015	0.46912	Q7Z7H5-3;Q7Z7H5-2;Q7Z7H5	Q7Z7H5-3;Q7Z7H5-2;Q7Z7H5	Transmembrane emp24 domain-containing protein 4	TMED4	1	5.9	20.781	0.00039401	3.6373	4	19.554	20.0298	20.5888	20.1453	20.0659	20.038	21.1438	20.7467	20.2656	20.5354
0.995846	1.65062	Q03518;A0A140T9T7;A0A0S2Z4R8	Q03518;A0A140T9T7	Antigen peptide transporter 1	TAP1	8	14.7	87.217	0	37.318	21	19.5962	22.2638	23.1937	22.0698	18.8092	22.5181	21.9502	23.6469	23.2486	22.8221
0.993242	1.96612	Q14807;H3BRB3;Q14807-2;H3BTH5;H3BQB9	Q14807;H3BRB3;Q14807-2	Kinesin-like protein KIF22;Kinesin-like protein	KIF22	15	32.9	73.261	0	50.064	48	21.7808	20.6274	24.5413	24.2179	19.2732	23.1565	23.5147	24.7473	24.5744	24.2782
0.990915	1.23031	Q8IXI2-4;Q8IXI2;Q8IXI2-5;Q8IXI2-2;Q8IXI2-7;Q8IXI2-3;H7BXZ6;Q8IXI2-6;K7EIQ7;J3QLG2;K7EP86;J3KSR5;A0A494C061	Q8IXI2-4;Q8IXI2;Q8IXI2-5;Q8IXI2-2;Q8IXI2-7;Q8IXI2-3;H7BXZ6	Mitochondrial Rho GTPase 1;Mitochondrial Rho GTPase	RHOT1	13	34.3	66.54	0	33.967	47	24.0387	22.6923	24.7431	24.7997	21.4461	24.5897	24.4168	25.2593	25.0263	24.5792
0.989043	0.424404	P62316;P62316-2;K7ERG4;K7EJB5	P62316;P62316-2;K7ERG4	Small nuclear ribonucleoprotein Sm D2	SNRPD2	8	61.9	13.527	0	38.213	61	25.3333	25.5547	25.6238	25.9043	24.8548	25.3842	25.73	26.1469	25.931	26.2009
0.985439	1.15904	P55795	P55795	Heterogeneous nuclear ribonucleoprotein H2	HNRNPH2	9	30.7	49.263	0	12.015	15	19.505	22.4915	22.9814	22.3071	22.1885	23.1106	22.9373	22.8834	22.7331	23.6042
0.981036	0.312469	G3XAG1;Q96ME7-3;Q96ME7;Q96ME7-2	G3XAG1;Q96ME7-3;Q96ME7;Q96ME7-2	Zinc finger protein 512	ZNF512	19	41.2	64.594	0	75.25	108	26.1048	26.1552	25.714	25.5371	25.3924	25.9572	26.2741	25.9641	25.9753	26.2951
0.979745	1.01138	Q9H857-2;Q9H857;Q9H857-3;Q9H857-4;H7C519;H7C4G8;C9J036	Q9H857-2;Q9H857;Q9H857-3;Q9H857-4	5-nucleotidase domain-containing protein 2	NT5DC2	11	21.5	64.144	0	25.442	36	23.3636	23.0336	23.7486	23.8721	20.8942	24.2743	23.6849	24.1874	23.8792	23.9432
0.979732	0.965661	Q9NRG7;G3V4N6;G3V5T1;G3V4Z0;Q86TZ5;F6RWC2;Q9NRG7-3;G3V451;H0YJ71	Q9NRG7;G3V4N6;G3V5T1;G3V4Z0;Q86TZ5;F6RWC2;Q9NRG7-3	Epimerase family protein SDR39U1	SDR39U1	4	18.8	31.076	0	8.8502	14	22.4843	22.1982	23.4273	23.2767	20.6175	23.8211	23.2231	23.4442	23.5007	22.8431
0.979098	1.10154	P62820;E7END7;P62820-3;P62820-2	P62820;E7END7;P62820-3;P62820-2	Ras-related protein Rab-1A	RAB1A	10	64.4	22.677	0	18.771	16	22.4056	22.1693	22.915	23.6389	20.1294	23.0781	23.0196	23.5565	23.7169	23.3949
0.97666	0.696482	Q68D10;Q68D10-2;Q68D10-3	Q68D10;Q68D10-2	Protein SPT2 homolog	SPTY2D1	3	5.3	75.598	0.0003962	3.6924	3	20.0163	20.1509	20.8839	20.7523	19.4163	20.8432	21.049	20.4832	20.3981	21.9287
0.975169	1.25409	B3KY94;O14735-3;O14735;H3BUR9	B3KY94;O14735-3;O14735;H3BUR9	CDP-diacylglycerol--inositol 3-phosphatidyltransferase	CDIPT	2	8.9	25.946	0	5.6809	12	20.2453	20.3463	21.8331	22.3966	19.5998	23.2315	20.9833	22.6956	22.5889	21.1923
0.974684	1.47445	B5MDU6;Q9H6V9;Q9H6V9-2;B5MCE2;B4DRG3;A0A0A0MSH6;Q9H6V9-3;D3YTH1;C9JUM0;B5MCU4;Q9H6V9-4;C9JHU6	B5MDU6;Q9H6V9;Q9H6V9-2;B5MCE2;B4DRG3;A0A0A0MSH6;Q9H6V9-3	UPF0554 protein C2orf43	LDAH;C2orf43;FLJ21820	5	18.6	42.668	0	10.047	12	20.4523	21.4116	21.3534	21.3494	18.4848	20.2744	23.6459	22.8814	22.212	21.41
0.972455	0.442954	Q15424;Q15424-4;Q15424-3;Q15424-2;K7ES42;K7EII0	Q15424;Q15424-4;Q15424-3;Q15424-2	Scaffold attachment factor B1	SAFB	26	31.1	102.64	0	154.67	110	25.9902	25.7328	26.3719	26.106	25.767	26.1117	26.8102	25.9412	26.2588	27.0609
0.97175	2.2364	Q15392-2;Q15392;A0A0A0MTI1;H7C4B7;A0A3B3IRV7;A0A3B3ISR5;A0A3B3ITT9;A0A3B3IT58	Q15392-2;Q15392;A0A0A0MTI1	Delta(24)-sterol reductase	DHCR24	17	34.5	54.75	0	64.144	80	24.2016	24.1187	25.9283	26.8224	19.962	25.4761	25.7754	26.6518	27.0493	27.2624
0.970286	0.749984	Q9H0U4;E9PLD0;Q92928	Q9H0U4;E9PLD0	Ras-related protein Rab-1B	RAB1B	11	66.2	22.171	0	168.94	73	27.0302	26.4057	28.0189	27.7524	26.0318	27.554	27.4041	28.3132	28.006	27.7117
0.970121	1.78168	O95714;A0A0J9YVP0;A0A3B3IRP6;A0A0J9YXQ8;H3BUQ1;Q9BVR0;H3BRG9	O95714;A0A0J9YVP0	E3 ubiquitin-protein ligase HERC2	HERC2	21	5.7	527.22	0	39.003	43	22.6309	19.7099	23.647	23.7784	19.8087	23.193	22.4183	24.4434	24.3	24.1286
0.967341	0.2422	Q69YN4;Q69YN4-3;H0YB68	Q69YN4;Q69YN4-3	Protein virilizer homolog	KIAA1429	7	4.3	202.02	0	11.538	15	21.4593	21.7374	21.6857	21.7427	21.9236	21.711	21.7113	22.1128	21.9485	22.2762
0.965898	1.7869	Q14088	Q14088	Ras-related protein Rab-33A	RAB33A	10	48.1	26.592	0	25.415	47	24.383	24.0292	24.5028	24.9055	19.5704	25.3104	25.2556	25.1086	25.2384	25.4125
0.96203	1.60087	A0A087WZZ9;A0A024QZP7;P06493;E5RIU6;P06493-2	A0A087WZZ9;A0A024QZP7;P06493;E5RIU6;P06493-2	Cyclin-dependent kinase 1	CDK1;CDC2	4	17.9	25.836	0	8.3563	22	23.1311	24.1544	25.2306	24.8498	20.3044	25.0323	24.8342	25.2774	25.1352	25.3956
0.959586	0.820473	O43402;M0R1B0;O43402-2	O43402;M0R1B0	ER membrane protein complex subunit 8	EMC8	7	47.6	23.773	0	24.471	30	23.0866	23.5767	23.9496	23.9326	22.3311	23.5354	23.2379	24.7195	24.544	24.9422
0.959108	1.79206	P29320;C9JXA2;P29320-2;H0Y9V0;E7EU71;F8W9W0;F8VP57;B7ZKW7;B7ZKJ3;A0A0B4J1T8;P54756-3;P54756-2;Q9UF33;P54756	P29320;C9JXA2	Ephrin type-A receptor 3;Receptor protein-tyrosine kinase	EPHA3	8	10.2	110.13	0	36.633	17	17.83	19.9844	21.4484	22.0658	19.4909	21.5896	19.6619	23.622	22.4531	22.4531
0.956277	-0.324446	H3BLV9;Q96SB4-4;Q96SB4;Q96SB4-3;H7C521;A8MPP7;A8MPY5;E7ETV6;Q9UPE1-2;Q9UPE1-3;Q9UPE1-4;Q9UPE1;H0Y932;H7C2I2;D6RBF8	H3BLV9;Q96SB4-4;Q96SB4;Q96SB4-3	SRSF protein kinase 1	SRPK1	6	13.3	76.039	0	11.264	18	22.933	22.9159	22.7832	22.2105	22.9235	22.4427	22.1206	22.5539	22.2432	22.7835
0.95577	1.31214	F5H3Y4;Q8IY37	F5H3Y4;Q8IY37	Probable ATP-dependent RNA helicase DHX37	DHX37	10	10.7	110.69	0	12.678	15	19.5559	19.7989	22.7204	19.681	22.5222	22.1624	22.4857	21.9755	21.8583	22.3571
0.954841	0.712495	P35998;P35998-2;C9JLS9	P35998;P35998-2	26S protease regulatory subunit 7	PSMC2	6	16.4	48.633	0	10.975	12	19.7783	21.3515	21.1045	20.7565	21.2028	22.1046	20.7156	21.4415	21.2615	22.2331
0.953638	1.26285	Q9H7Z6;Q9H7Z6-2;H3BMX5;A0A3B3ISW3;A0A3B3ISF5;A0A3B3IT63;A0A3B3IS73;A0A3B3IRI4;A0A3B3IU93;A0A3B3IT19;A0A3B3ITI0;A0A3B3ISI1;Q8WYB5-3;Q8WYB5-2;Q8WYB5	Q9H7Z6;Q9H7Z6-2	Histone acetyltransferase KAT8	KAT8	6	15.1	52.402	0	9.2812	11	20.7029	19.5264	22.1635	21.7946	19.8451	21.0154	21.2874	22.2341	22.0626	23.7472
0.95357	1.0892	X6R700;Q9Y3Y2-4;Q9Y3Y2;Q9Y3Y2-3;A0A087X1B7;Q5T7Y7	X6R700;Q9Y3Y2-4;Q9Y3Y2;Q9Y3Y2-3;A0A087X1B7	Chromatin target of PRMT1 protein	CHTOP	6	27.8	23.661	0	29.246	16	21.4546	22.9821	23.1637	24.3893	21.8821	23.7209	23.7342	23.5467	25.095	23.221
0.948646	1.58893	O75323;C9J7B1;C9K068;H7C333;F8WBI5;O75323-2	O75323	Protein NipSnap homolog 2	GBAS	3	11.5	33.742	0	5.7846	12	19.8336	23.4822	21.6463	21.6171	19.1568	23.6422	23.4902	21.5927	21.6248	23.3309
0.948519	1.85002	Q9NSE4	Q9NSE4	Isoleucine--tRNA ligase, mitochondrial	IARS2	24	29.7	113.79	0	147.03	87	24.4462	23.5765	25.8487	25.9732	20.6604	24.9889	25.1979	26.6186	26.8451	26.1045
0.945225	0.67544	P62244;I3L3P7;I3L246;H3BN98;H3BV27;H3BT37;I3L303;H3BVC7	P62244;I3L3P7;I3L246;H3BN98	40S ribosomal protein S15a	RPS15A	5	46.2	14.839	0	13.741	26	23.3381	23.8999	24.6913	24.7867	24.013	24.1047	24.2658	25.1055	25.488	25.1421
0.944968	1.80522	A0A087WTJ2;Q96F15;Q96F15-2	A0A087WTJ2;Q96F15;Q96F15-2	GTPase IMAP family member 5	GIMAP1-GIMAP5;GIMAP5	15	35.2	57.051	0	114.69	38	21.3528	21.5175	24.7019	24.5199	20.4714	23.2112	23.1624	25.6854	25.2609	24.2697
0.944762	0.93179	A0A087WXC5;E7ESZ7;O95299;O95299-2;C9J6X0;Q8N1B9;H7C2W5;H7C1Y7;H7C2X4	A0A087WXC5;E7ESZ7;O95299;O95299-2	NADH dehydrogenase [ubiquinone] 1 alpha subcomplex subunit 10, mitochondrial	NDUFA10	17	49.9	40.836	0	147.08	87	26.9131	27.3404	26.9233	27.0038	24.5733	27.6298	27.3993	27.1382	27.2311	28.0144
0.943355	0.326492	Q96P11-2;Q96P11-5;Q96P11;Q96P11-4;Q63ZY6-5;Q63ZY6;Q63ZY6-4;Q96P11-3;Q3KNT7-2;Q3KNT7-3;Q3KNT7;Q63ZY6-6;Q63ZY6-2	Q96P11-2;Q96P11-5;Q96P11;Q96P11-4	Probable 28S rRNA (cytosine-C(5))-methyltransferase	NSUN5	14	35	50.41	0	38.252	54	24.15	23.8125	24.6701	24.1789	24.0737	24.3213	24.2967	24.4518	24.4852	24.9626
0.943105	-0.656807	I3L0H8;F6QDS0;H3BQK0;Q9UMR2-2;Q9UMR2-4;Q9NUU7;Q9UMR2;I3L352;Q9UMR2-3;Q9NUU7-2;H3BTB3;H3BMQ5;H3BN59	I3L0H8;F6QDS0;H3BQK0;Q9UMR2-2;Q9UMR2-4;Q9NUU7;Q9UMR2;I3L352;Q9UMR2-3;Q9NUU7-2	ATP-dependent RNA helicase DDX19B;ATP-dependent RNA helicase DDX19A	DDX19A;DDX19B	3	8.3	50.519	0	6.7942	4	20.3757	19.9645	21.1307	20.9016	20.6531	18.7234	20.2356	20.2705	20.1215	20.3906
0.939573	1.66427	Q15286;F5H157;Q15286-2;F5H7F8	Q15286;F5H157;Q15286-2	Ras-related protein Rab-35	RAB35	7	46.3	23.025	0	323.31	20	19.4356	20.0318	22.1683	22.604	20.1277	21.126	20.5834	23.497	23.938	23.5443
0.938813	0.512822	O75431;C9JNK6;O75431-2;C9JAZ1;F8WE26	O75431;C9JNK6;O75431-2;C9JAZ1	Metaxin-2	MTX2	8	42.6	29.763	0	202.66	45	25.1185	25.2554	25.2483	25.5202	24.0651	25.3532	25.1284	25.8053	25.5825	25.9021
0.936473	-0.399191	A6NHQ2	A6NHQ2	rRNA/tRNA 2-O-methyltransferase fibrillarin-like protein 1	FBLL1	5	15	34.803	0	5.2904	20	25.9725	25.3342	25.7524	25.3244	26.1533	24.7887	25.2162	25.363	25.4622	25.7108
0.934966	1.23425	P35579;P35579-2;Q5BKV1;B1AH99;A0A0C4DFM8;A1L2Z2	P35579;P35579-2	Myosin-9	MYH9	52	32.7	226.53	0	167.23	191	26.2987	26.6678	25.8965	25.1081	24.1782	27.8876	28.0415	25.3268	25.8901	27.1746
0.934054	0.349115	P17152	P17152	Transmembrane protein 11, mitochondrial	TMEM11	2	12.5	21.541	0	6.0356	21	23.1983	23.7043	23.2333	23.4835	22.6763	23.3231	23.6008	23.8269	23.4689	23.8215
0.933002	1.36583	Q12981;Q12981-1;Q12981-2;Q12981-3	Q12981;Q12981-1;Q12981-2;Q12981-3	Vesicle transport protein SEC20	BNIP1	9	43.4	26.132	0	31.225	30	22.2688	24.1531	24.5939	24.3635	20.7414	24.2293	23.9855	25.0704	24.6033	25.0613
0.931311	0.598698	E9PN39;Q6P444	E9PN39;Q6P444	Mitochondrial fission regulator 2	MTFR2	3	11.8	27.233	0	4.6713	5	21.0124	19.4527	20.3596	20.2306	19.6514	20.3601	20.8124	21.4099	20.8159	20.3018
0.931104	0.926688	Q9UL25	Q9UL25	Ras-related protein Rab-21	RAB21	12	60.4	24.347	0	82.538	88	25.0771	25.3684	26.2396	26.4281	23.5502	26.0155	26.0268	26.6333	26.4625	26.1587
0.928194	1.79824	Q6DD88;F5H6I7;F5GWF8	Q6DD88;F5H6I7	Atlastin-3	ATL3	22	55.5	60.541	0	226.16	99	23.3565	24.0951	26.0983	26.6181	21.2553	25.6119	25.0425	26.822	26.7203	26.2178
0.927317	-1.39663	Q1ED39;H3BNU8;H3BPL4;H3BMC9	Q1ED39	Lysine-rich nucleolar protein 1	KNOP1	7	19.2	51.588	0	20.2	14	22.2855	21.6264	22.9026	21.1461	24.9688	21.2908	19.9388	21.2677	20.7968	22.6523
0.927104	1.28925	C9J7B8;E9PHT3;Q8IYS0-2;Q8IYS0	C9J7B8;E9PHT3;Q8IYS0-2;Q8IYS0	GRAM domain-containing protein 1C	GRAMD1C	1	2.1	43.194	0.008466	2.1942	8	19.4701	22.8449	22.7551	22.2243	19.871	22.5421	22.5012	22.9061	22.6594	23.0028
0.925078	-0.47472	Q08945;E9PMD4;A0A0U1RRK2	Q08945	FACT complex subunit SSRP1	SSRP1	14	25.1	81.074	0	87.432	65	25.8655	25.0271	25.2604	24.6476	25.0566	24.0991	24.771	24.5612	24.8247	25.2275
0.924136	-1.56725	Q9NZT1	Q9NZT1	Calmodulin-like protein 5	CALML5	12	58.2	15.892	0	135.39	46	24.1335	24.7408	24.2006	28.0082	25.3959	25.8371	23.2427	23.0831	23.6441	22.8359
0.923275	1.35947	Q13155;A8MU58;Q13155-2	Q13155;A8MU58;Q13155-2	Aminoacyl tRNA synthase complex-interacting multifunctional protein 2	AIMP2	4	17.8	35.348	0	14.584	18	19.0938	23.0291	23.1269	22.716	20.9874	23.2272	22.9442	23.1625	23.1598	23.2568
0.922177	1.14079	Q14677-3;Q14677-2;Q14677;H0YD52	Q14677-3;Q14677-2;Q14677	Clathrin interactor 1	CLINT1	12	24	70.294	0	41.847	69	24.8029	23.4895	25.7848	26.0298	22.7228	26.1326	25.3413	25.7915	25.6525	25.6157
0.921126	0.522922	Q9HCS7	Q9HCS7	Pre-mRNA-splicing factor SYF1	XAB2	17	22.9	100.01	0	54.541	48	22.9735	23.1612	23.3778	23.3543	22.3248	22.8818	23.2753	24.007	23.5177	24.1246
0.920992	0.853599	P61769	P61769	Beta-2-microglobulin;Beta-2-microglobulin form pI 5.3	B2M	3	35.3	13.714	0	16.222	21	23.8132	23.9624	25.5367	25.2207	23.0301	25.1338	24.7516	25.3365	25.644	24.9653
0.920231	0.841523	Q9NX47	Q9NX47	E3 ubiquitin-protein ligase MARCH5	2023-03-05	6	27.3	31.231	0	17.664	18	22.5887	22.6016	23.3917	23.5713	21.1197	23.2987	23.0098	24.2753	23.6027	23.294
0.919013	0.308799	Q6P2Q9;I3L0J9;I3L3Z8	Q6P2Q9	Pre-mRNA-processing-splicing factor 8	PRPF8	92	45.3	273.6	0	323.31	501	28.6785	28.46	28.2776	28.4246	27.714	28.4887	28.4138	28.7957	28.6839	28.7165
0.917755	3.41615	P14373;P14373-2;A0A0G2JIZ4;A0A140T9B9;A0A140T9N6;A0A140T9V9;H0Y551;A0A140T9Q6;Q9HCM9-2;Q9HCM9	P14373;P14373-2;A0A0G2JIZ4	Zinc finger protein RFP	TRIM27	10	25	58.489	0	27.902	23	26.6831	18.8169	27.694	27.8542	20.3246	26.9587	27.4003	27.9269	27.451	28.7167
0.917685	0.985241	F6T1Q0;Q6L8Q7-2;Q6L8Q7	F6T1Q0;Q6L8Q7-2;Q6L8Q7	2,5-phosphodiesterase 12	PDE12	8	26.5	52.175	0	22.108	28	20.5517	21.562	23.4799	23.1202	21.3327	22.898	22.6078	23.2741	23.0305	23.1623
0.917353	1.54755	Q9HC52;C9J6K3;C9JM54	Q9HC52	Chromobox protein homolog 8	CBX8	12	40.4	43.395	0	46.918	43	22.4905	22.6002	24.401	25.1734	20.2863	23.5962	24.4543	25.1478	24.9581	24.5328
0.917111	1.05431	O43264;O43264-2;F5H3C1	O43264;O43264-2	Centromere/kinetochore protein zw10 homolog	ZW10	17	28.8	88.828	0	143.13	46	22.9986	24.1458	24.6845	24.9739	22.4185	24.3081	24.6563	25.9525	25.5039	24.0721
0.915879	-0.794469	P40926;P40926-2;G3XAL0	P40926;P40926-2;G3XAL0	Malate dehydrogenase, mitochondrial;Malate dehydrogenase	MDH2	11	41.1	35.503	0	29.138	44	24.0822	24.0867	25.0582	24.8007	24.0225	24.2544	22.3466	23.8073	24.5825	23.0871
0.915836	1.32418	Q9H936;E9PJH7;A0A0D9SFE1;A0A0D9SEI9;E9PS95;K4DIA8;K4DIB8;K4DIB3;K4DIB6;Q9H1K4;E9PQ36;E9PI74;A0A0D9SG84;K4DIA2;K4DIB0;A0A0D9SFA8;E9PJY0;A0A0A6YYN8;K4DIB4	Q9H936;E9PJH7;A0A0D9SFE1;A0A0D9SEI9;E9PS95;K4DIA8;K4DIB8;K4DIB3;K4DIB6;Q9H1K4	Mitochondrial glutamate carrier 1;Mitochondrial glutamate carrier 2	SLC25A22;SLC25A18	8	31.9	34.47	0	42.327	32	21.771	21.597	23.413	24.066	21.8361	23.2259	21.9064	24.9437	24.4089	24.8192
0.914988	1.79413	Q9Y679;Q9Y679-3	Q9Y679;Q9Y679-3	Ancient ubiquitous protein 1	AUP1	5	15.4	45.786	0	26.005	17	22.2807	19.016	24.033	23.7894	19.9842	22.9794	23.1405	24.34	23.9224	23.6915
0.914721	0.723101	Q9BRX9;F8VSE4;H7C0S9;H0YIE8;G3V221	Q9BRX9;F8VSE4	WD repeat domain-containing protein 83	WDR83	5	27.3	34.342	0	17.191	5	20.7268	20.0778	19.9949	19.613	19.3729	20.6307	20.0363	20.4051	20.31	22.0189
0.914432	1.67452	O15269;A0A2R8Y4S0;A0A2R8Y6A2;O15269-2;A0A2R8Y763	O15269	Serine palmitoyltransferase 1	SPTLC1	12	31.7	52.743	0	49.207	47	23.5146	22	25.1853	25.6022	20.759	24.4969	24.5027	25.8826	25.6926	24.8589
0.911925	0.591856	Q4VXZ8;Q9NUI1;Q9NUI1-3;A0A0J9YWI0;G3V0I9;A0A0J9YXZ6;A0A0J9YY83;Q9NUI1-2	Q4VXZ8;Q9NUI1;Q9NUI1-3;A0A0J9YWI0	Peroxisomal 2,4-dienoyl-CoA reductase	DECR2	6	24.6	29.484	0	9.7934	17	20.6834	22.1341	22.496	22.0713	21.9551	21.9955	22.8601	22.38	22.6725	22.3911
0.910889	1.43725	R4GMQ1;O60341;O60341-2;R4GMP9	R4GMQ1;O60341;O60341-2;R4GMP9	Lysine-specific histone demethylase 1A	KDM1A	14	22.3	93.596	0	38.152	31	22.1837	21.3704	23.118	23.4799	19.9843	21.7494	22.592	24.4139	24.2297	24.3374
0.909352	1.44043	Q96GC9;K7EL93;K7EL74;K7ENU2;K7EK01;K7EMI0;K7ELS2;K7EL46;K7EPE7;Q96GC9-2	Q96GC9;K7EL93;K7EL74;K7ENU2;K7EK01;K7EMI0;K7ELS2	Vacuole membrane protein 1	VMP1	3	8.1	46.237	0	8.4808	8	19.0465	20.8727	21.8909	22.0089	19.0573	20.9337	21.0278	23.7851	22.4321	21.9
0.907825	0.728845	Q9Y228;Q9Y228-2;E2QRE5;Q9Y228-3;B1AJU2;C9JBA0;C9J0C0;H0YF09	Q9Y228;Q9Y228-2;E2QRE5;Q9Y228-3;B1AJU2	TRAF3-interacting JNK-activating modulator	TRAF3IP3	14	34.5	63.626	0	80.45	53	24.3967	24.6835	24.5141	24.3093	22.9008	25.296	25.3626	24.3074	24.1273	25.3553
0.907054	0.658839	Q8N9F7-2;Q8N9F7;J3KTA9;J3QQN7;Q8N9F7-3;J3QRR6	Q8N9F7-2;Q8N9F7;J3KTA9;J3QQN7;Q8N9F7-3	Glycerophosphodiester phosphodiesterase domain-containing protein 1	GDPD1	3	14.1	33.363	0	4.2794	4	19.3906	19.9091	20.1984	21.0312	19.6652	20.6654	19.851	21.4122	20.5478	21.012
0.905117	1.31595	Q9NW64;Q9NW64-2;E5RJW4;E5RHA8	Q9NW64;Q9NW64-2;E5RJW4	Pre-mRNA-splicing factor RBM22	RBM22	6	12.9	46.895	0	28.295	10	18.5687	22.6541	22.142	22.1918	20.7881	22.0562	22.3123	22.9636	22.557	23.0352
0.900702	1.78884	H3BUX2;A0A499FJ32;O43169;D6RFH4;J3QR91	H3BUX2;A0A499FJ32;O43169;D6RFH4	Cytochrome b5 type B	CYB5B	4	52.9	15.716	0	45.657	25	23.4224	19.7915	23.0089	24.8521	19.8037	23.2616	23.5176	24.4533	24.1951	24.3953
0.899949	0.419991	Q8WWC4;H7C0V0	Q8WWC4	Uncharacterized protein C2orf47, mitochondrial	C2orf47	5	19.2	32.544	0	22.168	27	24.297	24.2552	24.2417	24.5152	23.269	24.7601	24.2147	24.497	24.3798	24.8264
0.898876	0.674501	Q14865-2;Q14865	Q14865-2;Q14865	AT-rich interactive domain-containing protein 5B	ARID5B	1	1.6	104.6	0.0032304	2.6024	3	19.7477	20.3781	20.1488	20.262	18.4703	20.1651	19.9936	20.5548	20.6178	21.048
0.898174	1.50168	Q13619;A0A0A0MR50;Q13619-2;A0A087WWN2;A6NE76	Q13619;A0A0A0MR50;Q13619-2	Cullin-4A	CUL4A	21	28.7	87.679	0	45.89	31	26.2522	25.1164	25.5572	27.5786	25.2502	28.7546	24.5863	28.2508	28.3715	27.2998
0.897668	1.11534	P43403;P43403-3;P43403-2	P43403;P43403-3	Tyrosine-protein kinase ZAP-70	ZAP70	9	20.4	69.872	0	21.343	20	20.9351	21.7026	23.5939	21.8239	20.7527	21.8175	21.9343	23.6458	23.2394	23.7479
0.895465	1.38246	Q9P2J5;Q9P2J5-2;Q9P2J5-3;A0A087WXY1	Q9P2J5;Q9P2J5-2	Leucine--tRNA ligase, cytoplasmic	LARS	14	14.2	134.46	0	46.48	28	23.2172	23.5138	23.4827	22.9305	19.2875	23.5752	24.027	23.9336	23.7186	24.0897
0.895089	1.56766	Q6PIF6;B9A063;Q6PIF6-2;C9JC21;H3BSD9;H7C4D8;Q13402-5;Q13402-8;Q13402-2;Q13402-7;Q13402-6;Q13402	Q6PIF6;B9A063;Q6PIF6-2	Unconventional myosin-VIIb	MYO7B	37	18.9	241.6	0	126.8	158	24.8812	25.5091	26.7871	26.1228	21.5667	26.228	26.4	27.122	26.4119	26.5432
0.894535	-1.21475	H0YBX3;H0YB34;P52758	H0YBX3;H0YB34;P52758	Ribonuclease UK114	HRSP12	2	16.5	13.715	0	3.7903	10	23.4401	23.4575	23.5502	23.8234	23.441	23.2136	23.2368	23.1398	19.5356	22.5126
0.89432	1.4581	Q9P2W9;D6RF48;D6RC71	Q9P2W9;D6RF48	Syntaxin-18	STX18	5	20.6	38.673	0	14.121	24	22.034	20.1774	23.235	23.7308	19.8585	22.5401	22.4134	24.1894	23.8662	23.3171
0.888593	0.303814	P62263;A0A2R8Y811;E5RH77	P62263;A0A2R8Y811;E5RH77	40S ribosomal protein S14	RPS14	4	36.4	16.273	0	23.712	38	24.7654	25.182	25.4912	25.2891	25.568	25.1318	25.6155	25.7636	25.671	25.6329
0.885538	0.665187	Q7Z434;Q7Z434-4;Q7Z434-5;Q7Z434-2	Q7Z434;Q7Z434-4	Mitochondrial antiviral-signaling protein	MAVS	9	34.6	56.527	0	49.219	57	24.1988	24.2272	24.059	24.7471	22.4461	24.6103	24.3976	24.7454	24.6085	24.6425
0.884809	1.03028	Q32NB8-2;Q32NB8;K7EJP6;K7ELT9;K7EL44;Q32NB8-3;K7EPX0	Q32NB8-2;Q32NB8;K7EJP6;K7ELT9;K7EL44;Q32NB8-3	CDP-diacylglycerol--glycerol-3-phosphate 3-phosphatidyltransferase, mitochondrial	PGS1	7	17.8	51.305	0	13.839	20	19.3964	21.3475	21.6555	22.3754	21.2459	21.4365	21.8189	23.1578	23.0512	21.7076
0.884808	0.679116	O43819	O43819	Protein SCO2 homolog, mitochondrial	SCO2	3	12.8	29.81	0	5.4884	11	21.0109	21.5981	22.1771	21.8867	20.9738	21.8661	21.1316	22.9988	22.6185	22.4272
0.88362	1.54929	Q9HCD5;Q5JY17	Q9HCD5	Nuclear receptor coactivator 5	NCOA5	11	25.6	65.536	0	36.382	25	22.4022	22.5202	24.7334	23.136	20.4364	22.4914	22.9962	25.3615	24.7688	25.3568
0.883493	1.79104	A1L0T0;M0R026;E9PJS0;M0R1B5;M0QZX5;E9PL44	A1L0T0;M0R026	Acetolactate synthase-like protein	ILVBL	13	28.6	67.867	0	61.373	52	22.3276	21.6454	24.7426	24.9771	19.6265	23.6975	23.6855	25.5534	24.9174	24.4206
0.88201	0.393964	Q8NFW8;Q8NFW8-2;F5GYM0;F5H296	Q8NFW8	N-acylneuraminate cytidylyltransferase	CMAS	14	38.7	48.379	0	85.661	76	25.1174	24.4915	25.4147	25.4282	24.4266	25.2655	25.217	25.4331	25.2567	25.6758
0.881614	1.29128	Q9C037-2;Q9C037;Q9C037-3;H7C0Q6	Q9C037-2;Q9C037;Q9C037-3	E3 ubiquitin-protein ligase TRIM4	TRIM4	10	25.1	54.151	0	24.671	14	19.8861	20.165	22.4789	21.4795	19.9245	20.8832	20.8202	23.8607	22.647	22.1793
0.880502	0.476259	P62854;Q5JNZ5	P62854;Q5JNZ5	40S ribosomal protein S26;Putative 40S ribosomal protein S26-like 1	RPS26;RPS26P11	4	37.4	13.015	0	12.552	23	23.7885	24.4933	24.8136	24.4529	24.9405	24.3148	24.8737	24.8931	25.3493	25.4391
0.879994	1.30035	Q8N6T3;Q8N6T3-3;Q8N6T3-2;E5RHT6;E5RHC5;F8W1U7;F8VWH9;Q8N6T3-5;Q8N6T3-4;F8VWB3;E5RHH7;E5RIU2;H0YIQ0;E5RGL6	Q8N6T3;Q8N6T3-3;Q8N6T3-2;E5RHT6;E5RHC5;F8W1U7;F8VWH9;Q8N6T3-5;Q8N6T3-4	ADP-ribosylation factor GTPase-activating protein 1	ARFGAP1	6	18.7	44.667	0	13.667	10	19.4918	19.9449	20.8676	20.6158	19.4822	20.4789	19.6204	22.681	23.449	20.6749
0.879947	0.910682	M0QYT5;G8JLK1;Q9NZ43;M0QZE0;Q9NZ43-3;Q9NZ43-2	M0QYT5;G8JLK1;Q9NZ43;M0QZE0;Q9NZ43-3;Q9NZ43-2	Vesicle transport protein USE1	USE1	6	39.1	17.799	0	21.581	18	20.9899	22.1268	21.8899	22.0988	19.3435	21.8839	22.2891	21.9977	22.5814	22.2503
0.876632	1.36734	Q9HD20;Q9HD20-2;Q9HD20-3;H7C3H2	Q9HD20;Q9HD20-2	Manganese-transporting ATPase 13A1	ATP13A1	29	30.1	132.95	0	161.71	143	26.3065	26.6475	26.8667	27.7468	23.0798	27.3113	26.9263	27.9268	27.6358	27.6838
0.876573	0.426987	P62249;M0R210;M0R3H0;M0R1M5;M0QX76;Q6IPX4	P62249;M0R210;M0R3H0;M0R1M5;M0QX76;Q6IPX4	40S ribosomal protein S16	RPS16	9	53.4	16.445	0	52.421	51	25.2758	25.6169	26.1491	25.6342	25.3806	25.3654	26.3207	26.0698	25.8649	26.5708
0.876304	0.866845	P36402-9;P36402-16;P36402-11;P36402-5;P36402-7;P36402-4;P36402-12;P36402-15;P36402-13;P36402-2;P36402-6;P36402-8;P36402-14;P36402-10;P36402;B7WNT5;P36402-3;H0YAR8;H0YBC8;E5RG75;E5RHL1;E5RGQ1;H0YBP2;Q9NQB0-2;H0YEE5;C6ZRJ7;Q5JRY5;H0YBM1;A0A1B0GUV5;E5RJ51;A0A0D9SGH8;Q5JRY3;Q9NQB0-16;Q9NQB0-13;Q9HCS4;Q9NQB0-3;E2GH26;Q9NQB0-11;C6ZRK5;C6ZRJ6;Q9NQB0-5;Q9NQB0-6;Q9NQB0-7;Q9NQB0-4;Q9NQB0-8;Q9NQB0-12;Q9NQB0…	P36402-9;P36402-16;P36402-11;P36402-5;P36402-7;P36402-4;P36402-12;P36402-15;P36402-13;P36402-2;P36402-6;P36402-8;P36402-14;P36402-10;P36402;B7WNT5;P36402-3;H0YAR8;H0YBC8;E5RG75;E5RHL1;E5RGQ1;H0YBP2	Transcription factor 7	TCF7	4	16.2	39.681	0	8.5044	10	22.5956	22.5515	23.2558	23.223	20.5294	22.7333	23.4796	23.4368	23.3647	23.4751
0.875486	1.18609	Q96CS3;D6RBG6	Q96CS3	FAS-associated factor 2	FAF2	15	53	52.623	0	110.58	88	25.7275	25.1916	26.6079	26.7954	22.9344	26.4318	26.201	27.0427	26.8669	26.6449
0.873542	1.61817	A3KMH1;A3KMH1-3;A3KMH1-2	A3KMH1;A3KMH1-3;A3KMH1-2	von Willebrand factor A domain-containing protein 8	VWA8	53	35.2	214.82	0	152.51	139	25.8293	25.7577	26.0552	26.2332	21.1802	26.8627	26.3956	26.5878	26.3206	26.9798
0.871709	1.17145	P18031;B4DSN5	P18031;B4DSN5	Tyrosine-protein phosphatase non-receptor type 1;Tyrosine-protein phosphatase non-receptor type	PTPN1	18	45.3	49.966	0	75.398	123	25.2075	25.6997	26.8612	27.1596	23.3778	26.7239	26.2935	27.3962	27.1607	26.5888
0.869283	1.47147	Q5JRA6;Q5JRA6-4;Q5JRA6-2;A0A0A0MRH6;Q5JRA6-3	Q5JRA6;Q5JRA6-4;Q5JRA6-2;A0A0A0MRH6	Melanoma inhibitory activity protein 3	MIA3	8	5.7	213.7	0	19.65	21	22.5689	22.737	22.7072	23.176	18.4269	23.1522	23.5011	23.7177	23.3211	23.2812
0.86654	1.44095	Q9GZN1;F8W057;F8VP72;F8W043;F8W0Q1;G3V1Y1;Q9GZN1-2;F8VSD1;F8VRL1	Q9GZN1;F8W057;F8VP72;F8W043;F8W0Q1;G3V1Y1;Q9GZN1-2	Actin-related protein 6	ACTR6	6	19.7	45.81	0	28.918	27	19.628	22.7904	21.7178	21.5513	18.6209	22.1452	21.7301	21.8119	21.84	23.986
0.866298	1.65327	E7ESY4;Q13330;Q13330-3;H0Y4T7;Q13330-2;F8W9Y9;H7C3F3	E7ESY4;Q13330;Q13330-3;H0Y4T7;Q13330-2	Metastasis-associated protein MTA1	MTA1	21	35.7	79.372	0	72.989	67	22.2677	21.8568	24.9361	25.0355	20.3055	23.2195	24.1061	25.3071	25.0585	24.9768
0.865361	-0.729349	E9PND2;E9PP21;P21291	E9PND2;E9PP21;P21291	Cysteine and glycine-rich protein 1	CSRP1	1	6.5	16.115	0.0081772	2.2296	10	24.4134	23.5174	22.2486	23.622	23.536	22.9362	23.7171	22.4221	22.29	22.3252
0.86507	1.15304	M0R3F6;M0R2Z9;Q8IX01-4;Q8IX01-3;Q8IX01;M0R065;M0R216	M0R3F6;M0R2Z9;Q8IX01-4;Q8IX01-3;Q8IX01	SURP and G-patch domain-containing protein 2	SUGP2	9	13.8	93.859	0	23.266	19	22.173	19.7915	22.238	22.7221	20.2045	21.1597	22.6836	23.175	22.8951	22.9809
0.86498	1.29231	P17096-2	P17096-2	High mobility group protein HMG-I/HMG-Y	HMGA1	2	30.2	10.679	0	4.1144	4	19.1167	20.7767	21.8088	19.9375	19.0295	21.0471	21.7438	20.5309	20.2958	23.5132
0.86399	1.73405	Q9NRX2;E9PKV2	Q9NRX2;E9PKV2	39S ribosomal protein L17, mitochondrial	MRPL17	5	24.6	20.05	0	7.9833	12	18.7732	19.7214	23.1479	22.9287	19.6902	22.8986	23.1943	23.1583	23.1723	20.5082
0.863738	0.24645	G3V1B3;M0R181;P46778;M0R3I5	G3V1B3;M0R181;P46778	60S ribosomal protein L21	RPL21	4	48.3	9.8864	0	102.65	38	25.307	25.2202	25.2427	24.8012	25.7032	25.4063	25.6434	25.4446	25.4832	25.529
0.861508	0.584798	E7EW33;H7C229;E7EVJ5;Q96F07-2;Q96F07	E7EW33;H7C229;E7EVJ5;Q96F07-2;Q96F07	Cytoplasmic FMR1-interacting protein 2	CYFIP2	1	1.2	122.46	0.01002	2.0978	4	18.7778	20.1258	20.0148	20.2529	20.3324	20.0213	20.1623	20.4759	20.5379	21.2303
0.859452	0.743516	Q9UBW7;Q9UBW7-2	Q9UBW7	Zinc finger MYM-type protein 2	ZMYM2	5	3.9	154.91	0	8.2885	11	21.8801	19.8971	21.8402	21.8738	20.2554	21.8173	21.7161	22.1452	21.7021	22.0836
0.859193	1.93877	E9PH64;Q9Y6M9;A0A3B3IT57;E7EWZ0;E9PF49	E9PH64;Q9Y6M9;A0A3B3IT57;E7EWZ0;E9PF49	NADH dehydrogenase [ubiquinone] 1 beta subcomplex subunit 9	NDUFB9	7	51.2	20.383	0	51.126	25	19.2497	19.2652	24.0928	24.2224	21.634	22.5992	22.907	24.8048	24.458	23.3888
0.859066	1.35942	P47897;P47897-2;C9J165;A0A0U1RQT0;A0A0U1RQM8;A0A0U1RQU2;A0A0U1RRI9;A0A0U1RQE9;A0A0U1RQL2;F2Z2V6	P47897;P47897-2	Glutamine--tRNA ligase	QARS	20	31.7	87.798	0	73.183	60	23.0041	24.1384	24.5127	24.3354	20.2123	24.1236	24.1153	24.8779	25.0328	24.8504
0.857372	1.79445	Q9H2P0;A0A2R8Y6X0;A0A2R8Y469;A0A2R8YCL6	Q9H2P0;A0A2R8Y6X0	Activity-dependent neuroprotector homeobox protein	ADNP	20	24.1	123.56	0	62.82	51	23.0292	21.552	25.0222	25.0449	19.6402	23.6749	24.1183	25.455	25.2782	24.7344
0.847454	-2.02738	Q96BA8-2;Q70SY1-2;Q96BA8;Q70SY1	Q96BA8-2;Q70SY1-2;Q96BA8;Q70SY1	Cyclic AMP-responsive element-binding protein 3-like protein 1;Processed cyclic AMP-responsive element-binding protein 3-like protein 1;Cyclic AMP-responsive element-binding protein 3-like protein 2;Processed cyclic AMP-responsive element-binding protein 3-like protein 2	CREB3L1;CREB3L2	1	1.9	47.782	0.003212	2.5592	3	25.5791	24.3489	20.3941	20.8756	26.4977	21.982	21.5237	21.3311	21.0915	21.6302
0.845572	0.374339	Q7Z2W4;C9J6P4;Q7Z2W4-2;Q7Z2W4-3;Q7Z2W4-4;H7C5K1;Q7Z2W4-5;G5E9U9;Q9H0J9	Q7Z2W4;C9J6P4;Q7Z2W4-2;Q7Z2W4-3	Zinc finger CCCH-type antiviral protein 1	ZC3HAV1	28	42.6	101.43	0	82.079	123	25.2817	25.6571	25.6558	25.6078	24.5436	25.5519	25.5691	25.8063	25.6698	26.0207
0.845486	1.14381	Q8NHP6-2;Q8NHP6;R4GMN1;R4GMW5	Q8NHP6-2;Q8NHP6;R4GMN1	Motile sperm domain-containing protein 2	MOSPD2	6	22.6	52.12	0	15.67	17	19.5122	20.1289	22.4545	22.5473	19.981	21.6285	21.5812	23.0439	22.1644	21.9251
0.844966	1.95631	O15228;O15228-2;Q5TBH8;Q5TBH6;A0A2R8YH69	O15228;O15228-2;Q5TBH8	Dihydroxyacetone phosphate acyltransferase	GNPAT	12	23.2	77.187	0	34.461	33	18.3693	21.3974	24.5096	23.8732	20.8578	23.0777	22.212	24.6452	24.3725	24.4815
0.84476	1.9459	A0A0B4J1V9;Q9NRZ9-2;Q9NRZ9;F6XU50;Q9NRZ9-5;Q9NRZ9-3;A0A087WSW7;Q9NRZ9-6;Q9NRZ9-4;Q9NRZ9-7;Q9NRZ9-8;B1ALG6;Q9NW36;Q76H82;Q9NRZ9-9	A0A0B4J1V9;Q9NRZ9-2;Q9NRZ9;F6XU50;Q9NRZ9-5;Q9NRZ9-3;A0A087WSW7;Q9NRZ9-6;Q9NRZ9-4	Lymphoid-specific helicase	HELLS	28	31.1	102.71	0	87.438	92	21.973	21.0776	26.3529	26.0038	22.829	23.8389	24.9066	26.774	26.3175	26.1286
0.844076	1.21739	F5GZS6;J3KPF3;P08195-2;P08195-3;P08195;P08195-4;F5H0E2;H0YFS2;F5GZI0;F5H867;H0YFX4;F5GZR9	F5GZS6;J3KPF3;P08195-2;P08195-3;P08195;P08195-4	4F2 cell-surface antigen heavy chain	SLC3A2	21	43.6	64.872	0	323.31	143	25.8835	25.7236	27.6435	27.9886	24.7487	27.0843	26.4933	28.7497	28.4931	27.2546
0.84347	0.78571	B4E1G1;Q9BUN8-2;Q9BUN8;E5RGY0	B4E1G1;Q9BUN8-2;Q9BUN8;E5RGY0	Derlin-1	DERL1	3	17.9	17.033	0	8.1097	18	22.1455	22.5178	23.9885	23.3073	22.2246	22.9039	22.9173	24.5503	24.1799	23.5607
0.842598	0.703965	O95466;O95466-2;O95466-3;A0A0A0MR62;K7EK60;K7EJE6	O95466;O95466-2;O95466-3;A0A0A0MR62;K7EK60	Formin-like protein 1	FMNL1	6	7.3	121.85	0	9.2897	11	20.8679	21.8329	22.7793	22.0123	20.8415	21.8206	22.078	22.7472	23.0672	22.1408
0.841366	0.698579	P36954;K7EKS1	P36954	DNA-directed RNA polymerase II subunit RPB9	POLR2I	3	32.8	14.523	0	6.5604	12	21.5687	22.3559	22.9132	22.0427	20.8494	22.2098	22.789	22.2129	22.4539	23.5572
0.839997	0.424755	Q96EY1;Q96EY1-2;Q96EY1-3;I3L1T6	Q96EY1;Q96EY1-2;Q96EY1-3	DnaJ homolog subfamily A member 3, mitochondrial	DNAJA3	14	37.5	52.488	0	133.49	80	25.573	25.4814	26.0639	26.1806	24.842	25.9889	25.706	26.3733	26.0234	26.1731
0.83966	0.951169	Q9UJX5;Q9UJX5-3;Q9UJX5-2;D6RFM7;D6RAP6	Q9UJX5;Q9UJX5-3;Q9UJX5-2	Anaphase-promoting complex subunit 4	ANAPC4	4	5.1	92.115	0	7.3259	9	18.5893	19.9757	21.2363	21.3016	19.3614	20.0297	21.3113	21.3903	21.0919	21.3968
0.837947	0.578352	O00422-2;O00422;H7BZW6;U3KPY7;U3KQ12	O00422-2;O00422;H7BZW6	Histone deacetylase complex subunit SAP18	SAP18	9	48.3	19.526	0	193.91	38	25.2718	25.695	25.3142	26.101	24.2379	25.7569	25.2757	26.1277	26.0521	26.2994
0.836759	1.13699	Q9NVH2-3;Q9NVH2-2;Q9NVH2;Q9NVH2-4;A0A087WXK3;A0A087WYC2	Q9NVH2-3;Q9NVH2-2;Q9NVH2;Q9NVH2-4	Integrator complex subunit 7	INTS7	7	9.2	104.7	0	16.305	9	19.0618	21.4392	22.2835	21.96	20.2654	21.3825	21.4328	22.8862	23.2059	21.7874
0.836247	-1.12013	O15446;O15446-2	O15446;O15446-2	DNA-directed RNA polymerase I subunit RPA34	CD3EAP	6	13.9	54.985	0	12.524	17	22.6628	22.4189	22.8829	21.529	24.1625	19.9679	21.3917	21.8426	21.448	23.4052
0.836222	0.82111	O14980;H7BZC5;F8WF71;C9IZS4;C9JQ02;C9JV99;C9J673;C9JKM9;C9IYM2	O14980	Exportin-1	XPO1	9	11.5	123.38	0	17.742	14	20.7974	21.1225	23.3169	21.8417	20.7146	22.2332	22.331	22.304	22.028	23.0023
0.835307	1.64221	P33992;B1AHB1;B1AHB2;B1AHA9	P33992;B1AHB1	DNA replication licensing factor MCM5;DNA helicase	MCM5	17	31.6	82.285	0	35.639	48	23.0805	23.2634	24.7181	24.1729	19.0336	24.1139	24.2917	24.4601	24.3582	25.2557
0.833812	0.526045	Q06587;Q06587-2	Q06587;Q06587-2	E3 ubiquitin-protein ligase RING1	RING1	10	34.5	42.429	0	27.905	43	24.0794	24.3649	24.7743	24.5421	23.1248	24.4039	24.4136	24.7735	24.6564	25.2683
0.83364	1.83239	Q5SZR4;F6TB26;Q9Y2W6;Q9Y2W6-3;E9PKN8;B7ZAG4	Q5SZR4;F6TB26;Q9Y2W6;Q9Y2W6-3	Tudor and KH domain-containing protein	TDRKH	7	16.7	61.52	0	28.624	29	21.7218	19.7941	23.9223	24.4193	19.2537	22.1624	23.2075	24.7401	24.3572	23.806
0.831726	1.10753	O00560;B4DHN5;E9PBU7;O00560-3	O00560;B4DHN5;E9PBU7;O00560-3	Syntenin-1	SDCBP	7	41.6	32.444	0	31.035	22	21.6026	22.3985	21.7053	22.7083	20.4748	23.372	20.6023	23.5591	23.5299	23.3639
0.830663	0.816783	Q14318;Q14318-2;U3KQ64;A0A0A0MTJ1;Q14318-3;M0R2K9;M0R2Q6;U3KQI1;M0R1Q0;M0R1S6	Q14318;Q14318-2;U3KQ64	Peptidyl-prolyl cis-trans isomerase FKBP8	FKBP8	13	40.5	44.561	0	187.36	87	24.8937	24.8508	26.1608	26.5512	24.119	25.4229	25.7673	26.7486	26.4227	26.298
0.830229	2.2231	A0A087WZ13;E9PAU2;Q8IY67;Q8IY67-2;K7EKR9;Q8IY67-3	A0A087WZ13;E9PAU2;Q8IY67;Q8IY67-2;K7EKR9;Q8IY67-3	Ribonucleoprotein PTB-binding 1	RAVER1	5	9.9	77.843	0	8.9408	10	19.7685	19.6344	25.0416	25.0454	25.7931	24.8053	25.5196	25.4512	25.696	24.9262
0.828705	0.670624	J3KN66;Q5JTV8-3;A0A0A0MSK5;Q5JTV8;H0Y4R4;Q5JTV8-2;H0YDU3;H0YD16	J3KN66;Q5JTV8-3;A0A0A0MSK5;Q5JTV8;H0Y4R4;Q5JTV8-2	Torsin-1A-interacting protein 1	TOR1AIP1	12	31.6	67.821	0	130.44	53	24.0543	24.778	24.8377	25.2145	22.9615	24.9211	24.6151	25.2099	25.0848	25.3683
0.823505	1.1887	K7EQ55;K7EK33;Q96EP5-2;Q96EP5;K7EQ02	K7EQ55;K7EK33;Q96EP5-2;Q96EP5;K7EQ02	DAZ-associated protein 1	DAZAP1	6	19.2	43.312	0	22.442	26	23.2155	24.3981	24.431	24.2858	20.5671	24.5148	24.2235	24.5032	24.6951	24.9044
0.823101	0.594309	J3KTA1;Q96IG2-2;Q96IG2;J3QKL3;Q9UKC9	J3KTA1;Q96IG2-2;Q96IG2	F-box/LRR-repeat protein 20	FBXL20	4	8.7	48.575	0	6.8901	10	21.0163	21.3536	19.9333	20.5987	20.4665	22.1459	21.7343	20.7562	20.7574	20.9461
0.822223	0.30145	P42167;P42167-2;P42167-3;H0YJH7	P42167;P42167-2;P42167-3	Lamina-associated polypeptide 2, isoforms beta/gamma;Thymopoietin;Thymopentin	TMPO	18	55.9	50.67	0	67.095	85	26.7082	26.7967	26.419	26.7806	26.0357	27.2123	26.8822	26.5664	26.5941	26.9925
0.820103	0.957412	X5CMH5;A0A087WYD6;Q03519;E7ENX8;Q03519-2	X5CMH5;A0A087WYD6;Q03519;E7ENX8;Q03519-2	Antigen peptide transporter 2	TAP2	12	21.8	77.694	0	30.012	46	24.0134	24.0221	25.0068	25.6533	22.2879	24.9356	24.4825	25.5993	25.3358	25.4173
0.819031	1.10211	Q92769;Q92769-3;H3BM24	Q92769;Q92769-3	Histone deacetylase 2	HDAC2	11	32.8	55.364	0	10.653	15	22.3655	20.5505	23.2469	23.5666	20.6655	22.7635	22.3838	23.4832	23.212	24.0632
0.817507	0.980002	Q13263-2;Q13263;M0R0K9;M0R3C0;M0R2I3	Q13263-2;Q13263;M0R0K9	Transcription intermediary factor 1-beta	TRIM28	10	21.1	79.473	0	41.906	33	22.8359	20.1181	23.3784	22.7957	21.2317	22.8005	22.7192	23.0832	23.274	23.383
0.816291	-0.45263	A0A0A0MRM9;Q14978;Q14978-3;Q14978-2;S4R349;S4R402;S4R341;S4R3C2	A0A0A0MRM9;Q14978;Q14978-3;Q14978-2	Nucleolar and coiled-body phosphoprotein 1	NOLC1	12	15.5	74.543	0	53.439	75	27.9738	27.6687	27.4162	27.0253	28.3944	27.2645	27.3562	26.879	26.9251	27.7904
0.815384	1.12507	Q8NC51-3;Q8NC51;Q8NC51-4;Q8NC51-2	Q8NC51-3;Q8NC51;Q8NC51-4;Q8NC51-2	Plasminogen activator inhibitor 1 RNA-binding protein	SERBP1	5	16.8	43.135	0	8.8927	9	19.0723	22.0123	22.5813	22.2531	20.2983	21.4953	22.4146	22.3721	22.9244	22.6362
0.812903	0.724676	Q6P6C2;Q6P6C2-3;Q6P6C2-1;K7ER58	Q6P6C2;Q6P6C2-3;Q6P6C2-1	RNA demethylase ALKBH5	ALKBH5	7	16.8	44.255	0	24.677	9	19.7224	20.1607	19.8746	20.8802	20.1116	19.9938	20.1794	22.2307	21.3827	20.5863
0.810663	1.82956	O95864;O95864-3;O95864-4;O95864-2;E5RGZ5	O95864;O95864-3;O95864-4;O95864-2	Fatty acid desaturase 2	FADS2	8	20.9	52.259	0	50.187	75	24.3836	23.257	27.9405	28.142	24.2204	25.9824	26.1794	28.6754	28.3555	27.8986
0.810501	1.09043	Q9BTX1-6;Q9BTX1-5;Q9BTX1-2;Q9BTX1;Q9BTX1-4;Q9BTX1-3	Q9BTX1-6;Q9BTX1-5;Q9BTX1-2;Q9BTX1;Q9BTX1-4;Q9BTX1-3	Nucleoporin NDC1	NDC1	13	27.2	63.157	0	22.267	21	21.3906	22.4172	23.1055	23.1697	20.4632	22.6547	21.9952	23.7374	22.9628	24.6483
0.810206	1.30929	Q6ZMG9;Q6ZMG9-2	Q6ZMG9;Q6ZMG9-2	Ceramide synthase 6	CERS6	3	13.3	44.889	0	7.8624	8	20.746	21.8507	22.6065	23.4161	19.5036	22.3309	22.4632	24.1732	23.9141	21.788
0.809253	1.82993	O75165;A0A3B3IRM0;H0Y8Q2;H0YA63	O75165	DnaJ homolog subfamily C member 13	DNAJC13	51	28.6	254.41	0	151.33	140	23.2723	22.5307	26.1795	26.2574	21.1739	24.5838	24.2629	27.0926	26.9172	25.7069
0.808891	0.7257	Q9NUQ2;H0YC22;E5RH21	Q9NUQ2	1-acyl-sn-glycerol-3-phosphate acyltransferase epsilon	AGPAT5	7	16.5	42.072	0	21.177	24	23.7091	23.3655	23.7672	24.4028	21.8686	23.5859	24.1995	24.611	24.4591	23.8861
0.808039	1.20699	J3KPS0;Q9NXW2;Q9NXW2-2;V9GYN7;V9GY70	J3KPS0;Q9NXW2;Q9NXW2-2;V9GYN7	DnaJ homolog subfamily B member 12	DNAJB12	8	25.7	45.489	0	22.287	20	20.4324	19.7127	22.104	21.753	22.438	21.6136	20.6941	23.2956	23.488	23.3838
0.806169	0.340786	Q15717;Q15717-2;M0QZR9;M0R055;B1AM48;A0A0A0MRX1;B1APY8;A0A494C147;B1APY9;A0A494C0F8;A0A494C0M6;A0A0R4J2E6;A0A494C015;A0A494C0Q5;A0A494C173;A0A494C1D9;A0A494C011;Q12926-2;P26378-2;P26378-4;P26378-5;P26378;P26378-3;Q12926	Q15717;Q15717-2;M0QZR9	ELAV-like protein 1	ELAVL1	16	56.7	36.091	0	84.392	156	27.8572	27.768	27.9267	27.9557	26.8288	27.9944	27.9458	27.8645	28.1231	28.1126
0.804525	0.383477	P56134-3;P56134;C9JJT5;C9JU26;P56134-4;P56134-2	P56134-3;P56134;C9JJT5;C9JU26;P56134-4;P56134-2	ATP synthase subunit f, mitochondrial	ATP5J2;ATP5J2-PTCD1	3	67.3	6.2953	0	6.7547	7	23.0874	23.4125	23.3832	23.3359	22.1561	23.6545	23.3063	23.5598	23.4102	23.3619
0.803075	1.58588	P56192;P56192-2;H0YHV5;F5H2V6;H0YIC2;H0YI94;H0YIP0;F8VS26;H0YHL6;F8W0M7;F8W0S4;F8VZZ9;H0YI27	P56192;P56192-2	Methionine--tRNA ligase, cytoplasmic	MARS	19	25.2	101.11	0	83.234	54	24.4131	23.8237	25.1041	24.6916	19.591	24.6264	25.0299	25.5706	25.1868	25.1391
0.802912	0.196827	P61247;D6RG13;D6RAT0;H0Y8L7;D6RB09;E9PFI5;H0Y9Y4;D6RAS7;D6RED7;D6R9B6;D6RI02;D6RGE0	P61247;D6RG13;D6RAT0;H0Y8L7;D6RB09;E9PFI5;H0Y9Y4;D6RAS7	40S ribosomal protein S3a	RPS3A	13	47	29.945	0	323.31	76	26.0132	26.3675	26.3683	25.9774	26.2364	26.1239	26.3917	26.4643	26.2802	26.6869
0.802628	0.478909	E9PGI3;A0A087WXN4;Q96CB8;A0A1B0GX90;C9JDP3;C9J0M6	E9PGI3;A0A087WXN4;Q96CB8;A0A1B0GX90;C9JDP3;C9J0M6	Integrator complex subunit 12	INTS12	2	17.6	17.363	0.0038746	2.4645	3	20.9201	20.8115	20.7777	20.7464	19.4098	20.8937	21.0404	20.6258	21.1645	21.3357
0.801635	0.627889	Q96T58;H0Y5U7;F6WRY4	Q96T58	Msx2-interacting protein	SPEN	12	5.2	402.24	0	19.534	23	21.8503	21.6547	22.4742	21.8836	21.4792	21.5281	22.0393	23.0295	22.288	23.5965
0.801593	1.20311	Q96PC5;Q96PC5-14;Q96PC5-11;Q96PC5-10;Q96PC5-9;G3V599;Q96PC5-7;Q96PC5-13;Q96PC5-12;Q96PC5-6;Q96PC5-5;Q96PC5-8;Q86UF2;A4D2H0;A4FU28;P0CG41;Q8IX94;A0A2R8Y569;A0A2R8YE69;Q96RT6;G3V5K6	Q96PC5;Q96PC5-14;Q96PC5-11;Q96PC5-10;Q96PC5-9;G3V599;Q96PC5-7;Q96PC5-13;Q96PC5-12;Q96PC5-6;Q96PC5-5;Q96PC5-8	Melanoma inhibitory activity protein 2	MIA2	10	10.1	159.83	0	22.741	20	22.773	23.0502	22.4624	22.9894	19.1745	23.5805	23.1028	23.0537	22.6903	24.0378
0.799177	0.457004	Q68CP9-3;Q68CP9;F8WCU9;F8W108;F8VWP4	Q68CP9-3;Q68CP9;F8WCU9;F8W108	AT-rich interactive domain-containing protein 2	ARID2	12	10	191.42	0	22.493	38	23.4158	23.3973	23.6792	23.8617	22.3644	23.4289	23.6998	24.013	23.6532	24.2086
0.799029	1.67599	Q9UBS4;H7C2Y5	Q9UBS4	DnaJ homolog subfamily B member 11	DNAJB11	6	24.3	40.513	0	28.992	16	20.2148	18.951	23.8008	23.2383	19.1794	21.9031	22.2653	23.8414	23.1416	22.6128
0.796188	0.800767	P51114-2;P51114;E9PFF5;B4DXZ6;E7EU85;P51114-3;C9JYQ6;C9JAJ4;P51116	P51114-2;P51114;E9PFF5;B4DXZ6;E7EU85;P51114-3	Fragile X mental retardation syndrome-related protein 1	FXR1	4	8	60.791	0	6.3729	7	21.943	21.9666	22.2974	21.7752	19.6636	21.5624	22.444	22.4263	22.8114	22.4056
0.794949	0.645331	H7C1N3;O15155;A0A3B3IU16;C9JTT8;Q68DU7;O15155-2	H7C1N3;O15155;A0A3B3IU16;C9JTT8;Q68DU7;O15155-2	BET1 homolog	BET1;DKFZp781C0425	2	21.8	14.872	0	51.167	6	20.7039	20.0696	19.8808	20.9415	19.668	21.1867	19.5963	21.5383	21.2054	20.9637
0.794623	0.500544	Q96I24;Q96I24-2;A0A494C1K6	Q96I24	Far upstream element-binding protein 3	FUBP3	19	46.2	61.64	0	57.409	59	24.7516	24.8549	25.3861	25.4003	23.9858	24.9244	24.8965	25.5816	25.8105	25.6685
0.794378	0.394974	Q13148;Q13148-4;A0A087WYY0;A0A087X260;G3V162;B1AKP7;A0A087WX29;A0A1W2PNU8;A0A087WW61;A0A087WX67;A0A087WXV3;A0A087WXQ5;A0A0A0N0M3;A0A087WV68;K7EN94;K7EJM5;A0A087WZC9;A0A087WYE7;K7EL26;A0A0A0MSV7;K7EJ99;A0A087WZM1;A0A087WTZ4	Q13148;Q13148-4;A0A087WYY0;A0A087X260;G3V162;B1AKP7;A0A087WX29;A0A1W2PNU8;A0A087WW61;A0A087WX67;A0A087WXV3;A0A087WXQ5;A0A0A0N0M3;A0A087WV68	TAR DNA-binding protein 43	TARDBP;TDP43	5	17.6	44.739	0	72.376	33	23.9577	24.5997	24.8652	24.2565	23.7843	24.4091	25.1516	24.4485	24.4326	24.9964
0.793917	1.88487	Q99832-3;Q99832;Q99832-4;Q99832-2;F8WAM2	Q99832-3;Q99832;Q99832-4;Q99832-2	T-complex protein 1 subunit eta	CCT7	10	27.3	54.804	0	34.284	33	18.8271	20.0573	24.2886	20.6096	24.8027	22.8366	23.6767	23.5372	23.5401	24.4191
0.792996	1.79375	Q8WVX9;E9PNW8;E9PPB8	Q8WVX9;E9PNW8	Fatty acyl-CoA reductase 1	FAR1	13	29.9	59.356	0	50.599	53	21.6544	22.9987	25.4749	25.61	20.1554	23.9247	23.9048	26.1111	25.8402	25.0812
0.790684	1.48286	Q8WUD1;A0A3B3ITL1;Q8WUD1-2	Q8WUD1;A0A3B3ITL1;Q8WUD1-2	Ras-related protein Rab-2B	RAB2B	13	64.4	24.214	0	13.776	22	19.451	22.3562	22.9786	23.3703	19.3084	21.9614	22.1087	23.6806	23.824	23.3041
0.78875	1.00812	P56962;E9PIC2	P56962;E9PIC2	Syntaxin-17	STX17	2	14.2	33.403	0	4.2907	5	19.2683	19.2784	18.9307	20.7669	21.8768	21.9086	19.8495	21.3659	20.9506	21.0873
0.786049	1.3044	O95197-3;B7Z4M1;O95197-6;O95197-5;O95197-4;O95197-7;O95197-2;O95197;F5H891;F5GWG7;F5H617	O95197-3;B7Z4M1;O95197-6;O95197-5;O95197-4;O95197-7;O95197-2;O95197	Reticulon-3;Reticulon	RTN3	3	27.5	25.609	0	19.162	15	22.5618	22.6029	23.6961	23.8525	19.5305	22.9974	22.9473	24.7419	24.1545	23.9248
0.785172	0.424506	Q07021;I3L3Q7;I3L3B0	Q07021;I3L3Q7;I3L3B0	Complement component 1 Q subcomponent-binding protein, mitochondrial	C1QBP	9	60.6	31.362	0	323.31	133	27.0203	27.1199	27.2912	27.6766	26.1272	27.3729	27.1246	27.4841	27.726	27.6503
0.784803	1.67105	Q96D96-4;Q96D96;Q96D96-2;Q96D96-3;F8VPF7	Q96D96-4;Q96D96;Q96D96-2;Q96D96-3	Voltage-gated hydrogen channel 1	HVCN1	3	13.8	29.414	0	13.655	7	18.648	20.1181	23.0004	24.1605	21.2168	22.7811	22.3248	24.35	24.0462	21.997
0.783504	1.23264	Q9HBH5;C9J2C7	Q9HBH5	Retinol dehydrogenase 14	RDH14	7	28	36.864	0	20.531	20	21.5711	19.9779	23.6737	23.6069	21.2049	23.4814	22.1401	24.4035	23.2082	22.9646
0.781846	1.28289	O96011;O96011-2;H7C3V6	O96011;O96011-2	Peroxisomal membrane protein 11B	PEX11B	11	50.6	28.431	0	41.272	37	23.1615	23.7281	24.4409	24.9203	20.9552	24.3158	23.1624	25.8587	25.5571	24.7265
0.781784	-0.814558	Q13428-3;Q13428-8	Q13428-3;Q13428-8	Treacle protein	TCOF1	30	21.9	152.2	0	188.36	226	29.2394	28.5625	27.7178	26.7797	29.5311	28.0128	27.7925	27.0487	27.2904	27.6134
0.780675	0.21537	P18124;A8MUD9;C9JZ88;C9JIJ5	P18124;A8MUD9	60S ribosomal protein L7	RPL7	15	39.9	29.225	0	59.78	97	27.8655	27.9018	28.0996	28.0809	28.028	27.8302	28.1864	28.6022	28.3831	28.0508
0.779161	0.585046	Q8IY18	Q8IY18	Structural maintenance of chromosomes protein 5	SMC5	4	5	128.81	0	5.611	4	19.6754	19.9471	20.0423	20.0955	20.1477	19.9314	19.7572	21.652	20.2407	21.2519
0.776362	0.705151	Q8NDT2;Q8NDT2-2	Q8NDT2;Q8NDT2-2	Putative RNA-binding protein 15B	RBM15B	9	11.9	97.204	0	14.297	10	22.0507	22.1348	21.3486	21.1583	20.2338	22.5782	22.6283	21.3838	21.2782	22.5834
0.776309	1.23322	Q12888;Q12888-3;Q12888-2;A6NNK5;C9JXV0;M0R142;H7BZY0;H7C3N7	Q12888;Q12888-3;Q12888-2;A6NNK5	Tumor suppressor p53-binding protein 1	TP53BP1	17	13.1	213.57	0	50.589	40	21.1541	23.1181	23.4868	24.0606	20.4063	22.9832	22.6878	24.2534	23.598	24.8694
0.775568	0.819811	Q9BSJ8;Q9BSJ8-2;F8VZB1	Q9BSJ8;Q9BSJ8-2	Extended synaptotagmin-1	ESYT1	41	47	122.85	0	323.31	218	26.9469	27.3064	28.307	28.454	25.9921	27.6661	27.6024	29.1549	28.5829	28.0993
0.775072	1.90616	Q9Y2Z9-3;Q9Y2Z9;A0A0D9SFJ1;Q9Y2Z9-2;G3V2L5;G3V4A6;G3V434;G3V3A1	Q9Y2Z9-3;Q9Y2Z9;A0A0D9SFJ1;Q9Y2Z9-2	Ubiquinone biosynthesis monooxygenase COQ6, mitochondrial	COQ6	5	14.7	48.593	0	11.967	12	17.9326	23.8048	23.9683	24.1751	20.3598	24.2546	24.2005	24.1348	23.4129	23.7686
0.774394	1.26989	P21964-2;P21964;E7EMS6;E7EUU8;F8WBW9;H7BZ45	P21964-2;P21964;E7EMS6;E7EUU8	Catechol O-methyltransferase	COMT	15	86.9	24.449	0	288.78	91	25.1585	25.5867	26.4334	26.9036	22.2792	26.1696	26.1031	27.164	26.9739	26.3002
0.772527	0.942183	Q9H501;A0A087WX71	Q9H501	ESF1 homolog	ESF1	5	6.8	98.795	0	8.5281	7	21.7043	19.9099	22.1307	21.4309	18.9166	21.3668	21.5931	22.0614	21.6383	22.1437
0.771969	0.992492	P0C7P0	P0C7P0	CDGSH iron-sulfur domain-containing protein 3, mitochondrial	CISD3	3	22	14.215	0	5.5186	5	19.7207	20.624	22.9369	22.4749	21.8713	23.2978	21.5752	22.6252	22.4287	22.6634
0.770808	1.6185	P08754;P63096;P63096-2;A0A3B3ITM0;P11488;P19087;A8MTJ3;A0A1W2PRE1;A2A2R6;A0A1W2PQK2;A0A087WTB6;Q5JWD1;H0Y7E8;A0A087WZE5;A0A3B3IUA8	P08754;P63096	Guanine nucleotide-binding protein G(k) subunit alpha;Guanine nucleotide-binding protein G(i) subunit alpha-1	GNAI3;GNAI1	12	37.6	40.532	0	28.629	35	23.0731	23.6467	24.9661	25.1891	19.7414	24.5696	23.5225	25.985	25.6914	24.9403
0.767021	1.14286	P04234;H0YE18;P04234-2;E9PMT5	P04234;H0YE18;P04234-2;E9PMT5	T-cell surface glycoprotein CD3 delta chain	CD3D	4	22.8	18.929	0	15.379	16	22.1137	22.0218	24.1857	24.3266	20.575	23.324	23.0352	24.4323	24.1988	23.9468
0.767005	0.902918	P62304;A6NHK2	P62304	Small nuclear ribonucleoprotein E	SNRPE	3	38	10.803	0	26.145	21	24.0352	24.3846	24.1637	23.55	21.1847	24.6248	24.3191	24.137	24.0436	24.7081
0.766924	1.04825	P49590;A0A2R8Y3N3;P49590-2;A0A2R8Y5P7;D6RB22;A0A2R8Y6I1;B4DQ67;D6RJE6;B3KWE1;P12081;P12081-3;P12081-2;P12081-4;E7ETE2;B4E1C5;B4DDD8;A0A2R8Y5E8;A0A2R8Y4X6	P49590;A0A2R8Y3N3;P49590-2;A0A2R8Y5P7;D6RB22;A0A2R8Y6I1;B4DQ67;D6RJE6	Probable histidine--tRNA ligase, mitochondrial	HARS2	14	31	56.888	0	112.93	54	22.3283	23.0962	24.52	25.2368	21.9816	23.8144	23.7078	25.2303	24.8098	24.8419
0.766581	1.17054	P51148;P51148-2;K7ENY4;K7ERI8;K7ERQ8;F8VVK3;F8VWU4;F8VVZ0;F8VUA5;F8VSF8;K7EIP6;F8WCY6;F8WD79;F8VPW9;F8VWZ7	P51148;P51148-2;K7ENY4;K7ERI8;K7ERQ8	Ras-related protein Rab-5C	RAB5C	11	72.2	23.482	0	152.44	77	24.3784	24.2455	26.2854	26.7655	22.8009	25.2702	25.5425	26.6806	26.6269	26.2082
0.765483	0.945946	Q9BZK7;A0A0D9SF63;A0A1B0GVH3;O60907-2;O60907;A0A0D9SFI2;A0A2R8YFW3;Q9BQ87;C9JLJ1;C9JCK0;C9JBN1;A0A0D9SF25;A0A1B0GUU2;F8W9D8;C9IYU9	Q9BZK7;A0A0D9SF63	F-box-like/WD repeat-containing protein TBL1XR1	TBL1XR1	9	26.8	55.594	0	20.505	26	22.957	23.3789	22.8363	22.9063	20.2605	23.1403	23.441	22.8873	23.0872	24.5129
0.763713	0.470549	Q5JY65;Q9BZJ0-2;Q9BZJ0-3;Q9BZJ0	Q5JY65;Q9BZJ0-2;Q9BZJ0-3;Q9BZJ0	Crooked neck-like protein 1	CRNKL1	15	18.3	99.172	0	45.182	49	23.5107	22.8385	23.0364	23.2984	22.9953	23.085	23.1301	23.7079	23.4319	24.6772
0.763067	1.14248	P48729-3;P48729;P48729-2;E5RG27;D6RGE5;U3KPX3;H0Y9X2;U3KQK7;D6REM4;E7ETM0	P48729-3;P48729;P48729-2;E5RG27;D6RGE5;U3KPX3;H0Y9X2;U3KQK7;D6REM4;E7ETM0	Casein kinase I isoform alpha	CSNK1A1	2	6.5	37.567	0.00075729	3.1897	7	21.3208	17.3713	20.9342	20.5458	21.2449	21.7838	21.4897	21.2157	20.8385	21.8017
0.76294	0.8477	E9PKH6;E9PPW7;O00217;E9PN51;F8W9K7;H0YDT4	E9PKH6;E9PPW7;O00217;E9PN51;F8W9K7	NADH dehydrogenase [ubiquinone] iron-sulfur protein 8, mitochondrial	NDUFS8	4	33.3	15.892	0	40.165	24	23.1869	23.5564	23.7531	23.8742	20.9366	24.1822	23.312	24.1279	24.0277	23.8958
0.762087	0.84509	P11279;P11279-2	P11279;P11279-2	Lysosome-associated membrane glycoprotein 1	LAMP1	2	4.8	44.882	0	4.5105	5	19.1888	21.3208	21.9326	22.061	20.1401	21.8665	21.9053	21.8372	21.9582	21.3016
0.760588	1.36071	Q8IUH4;Q8IUH4-2;Q8IUH4-3	Q8IUH4;Q8IUH4-2;Q8IUH4-3	Palmitoyltransferase ZDHHC13	ZDHHC13	8	17.7	70.86	0	32.06	19	21.5764	18.5438	22.7732	22.5342	19.9673	21.3216	21.647	23.552	23.1985	22.4793
0.759932	1.55265	Q13724-2;Q13724;A0A3B3IRK6;A0A3B3IRW2;C9J8D4;A0A3B3IS52;A0A3B3ITC1;C9JDQ1;A0A3B3IRI7;A0A3B3ITU6;B8ZZE2	Q13724-2;Q13724;A0A3B3IRK6;A0A3B3IRW2;C9J8D4;A0A3B3IS52	Mannosyl-oligosaccharide glucosidase	MOGS	21	36.5	80.702	0	72.578	66	24.2104	23.4902	25.4973	26.0218	20.2296	25.2264	24.9702	26.0336	25.8226	25.1598
0.759214	-0.24178	A0A0B4J1Z1;C9JAB2;Q16629-3;Q16629-2;Q16629-4;Q16629;F8WEA1	A0A0B4J1Z1;C9JAB2;Q16629-3;Q16629-2;Q16629-4;Q16629	Serine/arginine-rich splicing factor 7	SRSF7	12	66.4	15.763	0	111.46	113	28.1678	27.2564	27.7598	27.6982	27.599	27.4332	27.462	27.2137	27.5307	27.6327
0.757511	1.32282	O95292;E5RK64;O95292-2	O95292	Vesicle-associated membrane protein-associated protein B/C	VAPB	7	35.4	27.228	0	19.888	49	24.4618	24.1846	25.1603	25.342	20.505	25.1709	25.2326	25.6195	25.2239	25.0208
0.756079	0.844733	Q9BSW2-2;Q9BSW2;H7BXT2	Q9BSW2-2;Q9BSW2;H7BXT2	EF-hand calcium-binding domain-containing protein 4B	CRACR2A	4	5.9	83.192	0	7.1557	9	19.1115	21.442	21.0346	21.4356	20.6106	21.5799	20.142	21.9939	22.0326	22.1095
0.755381	1.64132	P01850;A0A0G2JMB4;A0A5B9	P01850;A0A0G2JMB4;A0A5B9	T-cell receptor beta-1 chain C region;T-cell receptor beta-2 chain C region	TRBC1;TRBC2	5	34.1	19.769	0	35.975	33	23.5081	23.4174	25.6978	26.0124	20.0553	24.7609	24.9017	26.0511	26.1028	25.081
0.755183	1.20646	Q6NXT6;Q6NXT6-2;H0Y985;D6RBK3	Q6NXT6;Q6NXT6-2	Transmembrane anterior posterior transformation protein 1 homolog	TAPT1	9	19	64.259	0	16.605	17	20.0797	22.3135	22.1328	23.9409	20.257	22.2656	21.9276	23.9153	23.6273	23.0203
0.755031	0.286434	Q12906;Q12906-5;Q12906-2;Q12906-3;K7EKJ9;K7EQR9;K7ER69;K7EJ09;K7ERM6;K7ENK6;K7EM82;K7EKY0;K7ELV3;K7EQ75;K7EPG3	Q12906;Q12906-5;Q12906-2;Q12906-3	Interleukin enhancer-binding factor 3	ILF3	37	57.2	95.337	0	299.9	293	27.8767	27.9353	28.2887	28.4492	27.5806	27.9537	28.1399	28.4761	28.5798	28.4132
0.754661	1.07892	Q9UNQ2;A0A494C0G7;A0A0C4DGB1;D6RCL3	Q9UNQ2;A0A494C0G7;A0A0C4DGB1;D6RCL3	Probable dimethyladenosine transferase	DIMT1	9	39.6	35.236	0	18.993	25	21.8158	22.3147	23.1413	22.9765	20.2058	21.2951	23.1486	23.7508	23.454	24.2001
0.75312	-0.721328	Q9NY12-2;Q9NY12	Q9NY12-2;Q9NY12	H/ACA ribonucleoprotein complex subunit 1	GAR1	6	30.7	20.834	0	79.321	54	27.035	26.7223	25.6742	25.7764	28.1457	25.9219	26.3103	25.3809	25.7924	26.3415
0.75245	1.91037	P53985;Q5T8R5;Q5T8R3;P53985-2	P53985;Q5T8R5	Monocarboxylate transporter 1	SLC16A1	5	12	53.944	0	63.613	36	24.6524	22.2513	26.2677	26.0875	20.3378	24.8272	24.2625	27.2745	26.9939	25.7905
0.750798	1.04012	A0A0A0MQX8;Q9NR56;Q9NR56-5;Q9NR56-7;Q9NR56-2;Q9NR56-6;C9JP00;Q9NR56-3;H7C4T5;Q9NR56-4;Q86VM6;C9JCX1;Q5VZF2-3;Q5VZF2-2;Q5VZF2;H7C4Y1;O95205;C9J4T8;Q9NUK0-4;B1AKI6;Q9NUK0-2;Q9NUK0;Q9NUK0-3	A0A0A0MQX8;Q9NR56;Q9NR56-5;Q9NR56-7;Q9NR56-2;Q9NR56-6;C9JP00;Q9NR56-3;H7C4T5;Q9NR56-4;Q86VM6	Muscleblind-like protein 1	MBNL1	5	12	42.978	0	25.586	17	23.3395	20.9105	23.9135	23.9465	20.9397	23.4596	23.7891	23.4591	23.9703	23.5722
0.750161	1.42885	Q9BZE1;S4R369;A6NHR2;H0Y4J2	Q9BZE1;S4R369	39S ribosomal protein L37, mitochondrial	MRPL37	21	57	48.117	0	71.767	100	24.8276	24.6195	26.1805	26.3584	21.1772	25.592	25.5345	26.7142	26.6608	25.8058
0.747503	1.49284	P51648-2;P51648;J3QRD1;I3L1M4;J3QS00;C9JGJ2;I3L0X1;J3KTG1;J3QKK9;K7EN73;I3L2W1;P48448;P43353-2;P30838;C9JMC5;C9JKT2;J3KTD9;I3L3I9;A8MYB8;P43353;E9PNN6;E9PJV0	P51648-2;P51648;J3QRD1;I3L1M4	Fatty aldehyde dehydrogenase	ALDH3A2	12	23.6	57.669	0	53.581	46	23.8726	24.2777	24.5904	24.3829	19.2776	24.6467	24.5763	25.1206	24.595	24.9269
0.74502	1.38899	P60468;S4R3B5	P60468	Protein transport protein Sec61 subunit beta	SEC61B	3	37.5	9.9743	0	12.625	14	24.6274	25.0604	23.4948	24.5353	19.9981	25.3571	24.7396	24.757	24.3625	25.4448
0.744794	-1.18024	P07954-2;P07954	P07954-2;P07954	Fumarate hydratase, mitochondrial	FH	7	20.8	50.212	0	27.753	12	22.6481	21.6001	23.2971	23.2714	21.0827	19.9223	19.8047	22.9393	22.6327	20.6993
0.743836	0.314834	P15880;H0YEN5;E9PQD7;E9PMM9;I3L404;E9PPT0;E9PM36;H3BNG3;H0YE27	P15880;H0YEN5;E9PQD7;E9PMM9;I3L404;E9PPT0	40S ribosomal protein S2	RPS2	12	43.7	31.324	0	102.36	68	25.8996	26.0113	26.2133	25.454	26.078	25.9033	26.5474	26.0387	25.9821	26.759
0.743828	0.591849	Q9NVH1-3;Q9NVH1;Q9NVH1-2;B1AK20;Q5TH61	Q9NVH1-3;Q9NVH1;Q9NVH1-2	DnaJ homolog subfamily C member 11	DNAJC11	20	45	57.196	0	76.9	90	26.0516	26.0795	26.0545	26.3973	24.2872	26.278	25.983	26.8345	26.4899	26.2441
0.742966	2.01069	Q7KZF4;H7C597	Q7KZF4	Staphylococcal nuclease domain-containing protein 1	SND1	34	46.3	102	0	169.26	114	22.6776	23.5796	26.6948	26.5581	19.9159	24.8762	24.4761	27.0846	26.4534	26.5892
0.742651	1.08	Q9Y2H6-2;Q9Y2H6;G5E9X3;A0A087X1M6	Q9Y2H6-2;Q9Y2H6;G5E9X3	Fibronectin type-III domain-containing protein 3A	FNDC3A	5	6	125.82	0	8.9615	10	19.4842	19.8889	21.4938	21.7751	19.9577	21.636	19.4282	22.6796	22.357	21.899
0.73874	-0.852122	Q5TAQ0;V5IRT4;Q9BRT2	Q5TAQ0;V5IRT4;Q9BRT2	Ubiquinol-cytochrome-c reductase complex assembly factor 2	UQCC2	3	29.7	11.909	0	9.3509	12	22.2587	21.7527	21.2744	21.4792	21.4939	19.1903	19.9631	20.928	21.606	22.3108
0.738719	2.00207	P08575-7;P08575;P08575-4;P08575-9;P08575-10;P08575-8;P08575-5;P08575-6;M3ZCP1;A0A075B788;E9PKH0;A0A140TA68;A0A140TA77;A0A0G2JNW2;A0A140TA57;M9MMK9	P08575-7;P08575;P08575-4;P08575-9;P08575-10;P08575-8;P08575-5;P08575-6;M3ZCP1;A0A075B788	Receptor-type tyrosine-protein phosphatase C	PTPRC	49	42.8	140.58	0	323.31	305	25.7329	26.3231	28.6099	29.0801	21.7999	27.5117	27.2783	29.4838	29.2287	28.0536
0.738014	0.69557	Q9BQC6	Q9BQC6	Ribosomal protein 63, mitochondrial	MRPL57	2	19.6	12.266	0	3.96	10	22.1999	22.0748	22.3299	22.6909	20.0313	22.6994	22.5909	22.5979	22.6692	22.2473
0.737658	2.01329	Q92608;E5RFJ0;E7ERW7;F6S220;Q92608-2;H0YB76;H0Y7N4;Q9H7D0	Q92608;E5RFJ0;E7ERW7	Dedicator of cytokinesis protein 2	DOCK2	13	8.9	211.95	0	21.054	22	18.8714	24.322	24.8037	23.3819	19.1676	25.5549	22.8084	23.9261	23.324	24.9996
0.737552	1.2912	P35580;P35580-5;P35580-2;P35580-3;P35580-4	P35580;P35580-5;P35580-2;P35580-3;P35580-4	Myosin-10	MYH10	29	19.1	229	0	70.939	33	21.9875	23.7084	22.2643	20.9965	20.1754	22.8096	23.3884	21.9599	21.9413	25.4889
0.737449	0.820111	A0PJW6	A0PJW6	Transmembrane protein 223	TMEM223	2	9.9	22.049	0	19.735	5	21.3686	21.5087	21.4162	21.3632	18.6472	21.8485	21.6641	21.8247	21.3101	21.757
0.737245	2.05018	Q9BTU6;E9PAM4	Q9BTU6;E9PAM4	Phosphatidylinositol 4-kinase type 2-alpha	PI4K2A	16	43.4	54.022	0	56.505	49	19.6111	19.682	24.2823	24.6689	19.9502	22.5479	21.4036	25.6266	25.2183	23.6489
0.736737	0.319324	P17568	P17568	NADH dehydrogenase [ubiquinone] 1 beta subcomplex subunit 7	NDUFB7	2	13.1	16.402	0.00075019	3.092	4	21.2747	20.1359	20.4171	20.9034	20.4378	20.8844	20.9272	21.1039	21.1646	20.6853
0.735854	0.862056	O14497;H0Y488;A0A1B0GTU5;O14497-3;O14497-2;A0A087WUV6;H0YCU6;H0Y3S9;H0Y2R3	O14497;H0Y488;A0A1B0GTU5;O14497-3;O14497-2	AT-rich interactive domain-containing protein 1A	ARID1A	13	7.7	242.04	0	32.197	24	22.0543	21.9963	23.0672	23.2157	20.3866	22.172	22.493	23.8905	23.0764	23.3985
0.735684	1.47836	P17612;P17612-2;P22694-2;P22694-5;A0A087WVC4;A0A0A0MS54;P22694-6;P22694-7;P22694-9;P22694-4;P22694;P22694-3;P22694-10;P22612;K7ERP6;Q15136;B1APG0;B1APG1;P22694-8;B1APG3;B1APF9;B1APF8;B1APG2;B1APF7	P17612;P17612-2;P22694-2;P22694-5;A0A087WVC4;A0A0A0MS54;P22694-6;P22694-7;P22694-9;P22694-4;P22694;P22694-3;P22694-10	cAMP-dependent protein kinase catalytic subunit alpha;cAMP-dependent protein kinase catalytic subunit beta	PRKACA;PRKACB	7	16	40.589	0	11.245	24	19.7995	23.4912	24.3676	24.3245	20.3646	23.3302	23.5058	24.4725	24.28	24.1507
0.734901	0.427649	Q9Y3L5;F6U784;A0A087X2C3	Q9Y3L5;F6U784	Ras-related protein Rap-2c	RAP2C;RAP2A	3	19.1	20.745	0	5.6619	12	23.115	23.0421	22.8022	22.96	22.0552	24.0298	23.3745	22.9868	22.838	22.8837
0.734823	0.760305	A0A0C4DG33;O43933;O43933-2;H7BZH3	A0A0C4DG33;O43933;O43933-2	Peroxisome biogenesis factor 1	PEX1	10	9.5	136.58	0	19.573	15	21.4094	21.717	21.6279	22.1886	19.2962	21.9822	22.1943	22.0708	21.4946	22.2987
0.733192	1.5855	Q8N983-4;H0Y6Y8;B1AL05;Q8N983-3;Q8N983-2;Q8N983;Q8N983-6;Q8N983-7;H0YBU8;M0R051	Q8N983-4;H0Y6Y8;B1AL05;Q8N983-3;Q8N983-2;Q8N983;Q8N983-6;Q8N983-7;H0YBU8	39S ribosomal protein L43, mitochondrial	MRPL43	4	26.4	17.853	0	29.904	11	18.695	23.2697	23.6298	23.4147	19.3817	23.0546	22.9683	23.5561	23.6058	23.1335
0.730909	0.757285	O75616;J3QSB2;J3QRV9;O75616-2;K7EQJ8;J3QT61	O75616;J3QSB2;J3QRV9;O75616-2	GTPase Era, mitochondrial	ERAL1	10	32.3	48.349	0	65.9	37	23.8407	23.6281	24.1413	24.8082	21.7867	24.5117	24.0357	24.3701	24.8536	24.2204
0.730783	0.467209	Q96H55-3;Q96H55;B4DSL5;Q96H55-2;Q96H55-4	Q96H55-3;Q96H55	Unconventional myosin-XIX	MYO19	3	5.5	71.7	0	4.2623	6	20.4366	20.3832	21.1815	21.116	19.5378	20.8711	20.8573	21.4889	20.8733	20.9007
0.730302	1.07152	Q9NTJ5;E9PGZ4;Q9NTJ5-2;C9JV50;F8WDN7;F8WCQ2	Q9NTJ5;E9PGZ4;Q9NTJ5-2	Phosphatidylinositide phosphatase SAC1	SACM1L	24	41.7	66.966	0	108.86	128	25.561	26.026	27.2682	27.4126	23.4653	26.6438	26.6232	27.6503	27.264	26.9093
0.725129	1.20868	Q9BWF3;E9PB51;Q9BQ04;Q9BWF3-4;D6R9K7;J3QRR5;Q9BWF3-3;Q9BWF3-2;E9PLB0;E9PM61;U3KQD5	Q9BWF3;E9PB51;Q9BQ04;Q9BWF3-4;D6R9K7;J3QRR5;Q9BWF3-3;Q9BWF3-2;E9PLB0;E9PM61;U3KQD5	RNA-binding protein 4;RNA-binding protein 4B	RBM4;RBM4B	12	40.4	40.313	0	25.76	31	23.9032	23.6084	24.6428	24.3675	20.0919	24.2291	24.1974	24.6454	24.5909	24.9945
0.718627	1.28182	Q9Y487;Q8TBM3;F5H5F3	Q9Y487;Q8TBM3	V-type proton ATPase 116 kDa subunit a isoform 2;V-type proton ATPase subunit a	ATP6V0A2	5	7.5	98.081	0	12.422	15	19.0545	19.7531	22.8725	22.6225	19.8437	20.9294	21.574	23.3066	22.6847	22.0607
0.717978	-0.847568	O75223;M0QZK8;O75223-3;B8ZZK2;A0A0B4J1Y4;H7BZK5;O75223-2;O75223-4	O75223;M0QZK8;O75223-3;B8ZZK2	Gamma-glutamylcyclotransferase	GGCT	4	23.9	21.007	0	12.769	17	23.3598	22.9295	22.2571	22.6165	23.2023	23.7316	22.3951	21.3481	22.2691	20.3833
0.717561	0.713496	Q99496;X6RFN3;Q99496-2	Q99496;X6RFN3;Q99496-2	E3 ubiquitin-protein ligase RING2	RNF2	9	31.5	37.655	0	54.645	25	23.1397	22.9325	23.5384	23.6606	20.9683	23.4543	23.1791	23.6695	23.7378	23.7662
0.717349	2.26955	P13612;E7EP60;P13612-2;O14578-4	P13612;E7EP60	Integrin alpha-4	ITGA4	23	26.6	114.9	0	64.679	70	21.3332	21.3412	26.0026	26.0442	20.0432	23.3605	22.5215	27.2045	26.2911	26.7345
0.716997	1.2175	Q86XL3;Q86XL3-2;F5H1D4;Q86XL3-3;F5H6J0	Q86XL3;Q86XL3-2	Ankyrin repeat and LEM domain-containing protein 2	ANKLE2	7	8.8	104.11	0	17.154	16	19.3149	20.5251	22.2915	22.485	20.2094	21.8168	20.0755	23.492	22.9496	22.5795
0.716854	1.43216	A0A087WVQ6;Q00610-2;Q00610;A0A087WX41;P53675-2;P53675;J3KS13;J3KRF5;K7EJJ5;J3QL20;J3KSQ2	A0A087WVQ6;Q00610-2;Q00610	Clathrin heavy chain;Clathrin heavy chain 1	CLTC	33	24.3	192.06	0	102.38	107	24.8397	25.1201	25.7085	25.4342	20.4972	24.949	25.3802	25.7276	26.3547	26.349
0.715427	1.33416	Q15428;K7EMT0	Q15428;K7EMT0	Splicing factor 3A subunit 2	SF3A2	4	10.1	49.255	0	7.9472	7	18.6959	20.571	22.4283	19.9554	20.9534	21.8415	19.2849	23.3549	22.9721	21.8214
0.715158	1.08337	Q8IYB8;B1AR60	Q8IYB8	ATP-dependent RNA helicase SUPV3L1, mitochondrial	SUPV3L1	9	16	87.99	0	17.256	16	21.4953	22.2278	23.1469	23.1651	21.9125	22.1832	23.0673	26.1136	23.2489	22.7513
0.71351	0.893418	B1AMU7;Q9Y3B2;R4GNH9;B1AMU4;R4GMQ7;B1AMU3	B1AMU7;Q9Y3B2;R4GNH9;B1AMU4;R4GMQ7;B1AMU3	Exosome complex component CSL4	EXOSC1	5	39.4	17.789	0	19.694	20	22.7152	24.5109	22.8516	22.9083	21.3515	23.4198	23.5635	23.1866	23.3713	25.2633
0.710752	1.32467	O60508;Q5SRN1	O60508;Q5SRN1	Pre-mRNA-processing factor 17	CDC40	11	25	65.521	0	36.856	40	23.9901	22.7459	24.46	24.0641	19.9506	23.7448	22.9262	25.1143	24.9005	25.1483
0.710317	0.607428	O19617;A0A140T921;A2AEA2;A0A140T9H5;A0A140T9U8;P10321;A0A1W2PRU9	O19617;A0A140T921;A2AEA2;A0A140T9H5;A0A140T9U8;P10321;A0A1W2PRU9	HLA class I histocompatibility antigen, Cw-7 alpha chain	HLA-C	7	24.3	40.71	0.0032131	2.5602	11	20.0084	19.1612	21.1854	21.3753	20.3521	20.5598	21.0096	21.3713	21.2952	20.8837
0.708389	1.12795	J3KMX2;B9EGA3;Q92925-3;Q92925-2;Q92925;J3QWB6	J3KMX2;B9EGA3;Q92925-3;Q92925-2;Q92925;J3QWB6	SWI/SNF-related matrix-associated actin-dependent regulator of chromatin subfamily D member 2	SMARCD2	10	28.1	52.238	0	33.346	34	22.5186	23.3059	24.262	24.2734	20.0981	23.3123	23.8311	24.4252	24.4138	24.1153
0.708286	1.57959	Q96K37;H7C1I0;Q96K37-2;C9JK45	Q96K37;H7C1I0	Solute carrier family 35 member E1	SLC35E1	7	26.1	44.772	0	60.634	45	21.1365	23.6267	25.4704	24.9072	20.1555	23.7279	23.6176	25.5206	25.4486	24.8795
0.707591	1.05698	B0YJ81	B0YJ81	Very-long-chain (3R)-3-hydroxyacyl-CoA dehydratase 1	HACD1	2	4.2	32.387	0	7.7783	9	23.4718	23.1429	23.643	22.9576	19.6149	23.5723	23.6099	23.6689	23.4735	23.7905
0.707404	0.282762	Q8N1F7;H3BVG0;Q8N1F7-2;H3BM93;H3BPA9;H3BRI8;H3BNN5;H3BV11;H3BP95;H3BMX0;H3BVE2;H3BRD9;H3BV15;H3BNG7	Q8N1F7;H3BVG0;Q8N1F7-2	Nuclear pore complex protein Nup93	NUP93	39	52.5	93.487	0	224.19	200	26.4436	26.8762	27.0551	27.0201	26.3125	26.6241	27.0226	27.2366	26.8802	27.3577
0.705816	0.718304	B3KUS5;Q70CQ3;F5H8D3;F5H3L3	B3KUS5;Q70CQ3	Ubiquitin carboxyl-terminal hydrolase;Ubiquitin carboxyl-terminal hydrolase 30	USP30	5	17.3	55.108	0	12.584	14	21.5946	20.2899	22.2476	22.4213	20.613	21.0665	22.5986	22.2561	22.5441	22.2925
0.70439	0.599369	Q53GQ0;A0A1B0GV93;A0A1B0GVY6;E9PI21;Q53GQ0-2;A0A1B0GW85;A0A1B0GU83	Q53GQ0;A0A1B0GV93;A0A1B0GVY6	Very-long-chain 3-oxoacyl-CoA reductase	HSD17B12	13	43.9	34.324	0	152.82	73	25.724	25.1599	26.2222	26.561	24.7986	25.6171	25.6897	27.0294	26.6331	26.4933
0.704358	0.846287	Q9HA92;Q9HA92-2;H0Y9X4;H0Y934	Q9HA92;Q9HA92-2	Radical S-adenosyl methionine domain-containing protein 1, mitochondrial	RSAD1	4	11.5	48.713	0	11.018	8	19.2742	21.923	22.2724	22.487	20.7851	22.4463	22.1578	22.1137	21.938	22.3172
0.7024	1.28281	O14975;O14975-2;G3V1R7	O14975;O14975-2;G3V1R7	Very long-chain acyl-CoA synthetase	SLC27A2	13	24.8	70.311	0	47.219	47	21.9273	23.4865	24.6728	24.0769	20.4268	23.5503	22.88	25.5152	25.118	23.9409
0.702108	1.36224	C9J2Y9;P30876;A0A1W2PPT5;C9J4M6	C9J2Y9;P30876;A0A1W2PPT5;C9J4M6	DNA-directed RNA polymerase;DNA-directed RNA polymerase II subunit RPB2	POLR2B	21	22.1	133.06	0	55.589	76	24.4252	24.6963	24.878	25.3634	20.0497	25.149	25.1532	25.404	25.3374	25.1801
0.700447	1.16969	H7BXI1;A0FGR8-6;A0A499FIX8;A0A087WXU3;A0FGR8-2;A0FGR8;A0FGR8-4;A0FGR8-5	H7BXI1;A0FGR8-6;A0A499FIX8;A0A087WXU3;A0FGR8-2;A0FGR8;A0FGR8-4	Extended synaptotagmin-2	ESYT2	32	45.3	96.328	0	293.45	183	26.0986	26.6619	27.6995	27.8647	23.4556	26.9784	26.9979	28.3074	27.8875	27.4577
0.699953	-0.805063	P55809;E9PDW2;P55809-2	P55809;E9PDW2	Succinyl-CoA:3-ketoacid coenzyme A transferase 1, mitochondrial	OXCT1	3	9.8	56.157	0	7.5337	10	22.4483	22.7923	22.5293	22.5455	20.7616	21.7402	19.6504	21.7801	21.8511	22.0297
0.698863	0.601323	P43243;A0A0R4J2E8;A8MXP9;D6REM6;D6R991;P43243-2;B3KM87;H0Y8T4;Q68E03;D6R8Z5;D6RE02;D6RIA2;D6RBI2;D6RBK5;D6REK4;D6RCM3;A0A1B0GX04;D6RBS2;D6RAY2;D6RAM9;D6R9F3;D6RB45	P43243;A0A0R4J2E8;A8MXP9;D6REM6;D6R991	Matrin-3	MATR3	37	53.6	94.622	0	323.31	281	27.9018	28.059	28.8422	28.8281	26.642	28.242	28.4293	29.0566	28.946	28.6058
0.697225	0.818355	A0A0G2JKZ1;A2AB90;A0A0G2JH37;A0A0A0MSV9;O15533-2;O15533;O15533-3;Q6P1N7;C9JA35;A0A0A0MT98;O15533-4	A0A0G2JKZ1;A2AB90;A0A0G2JH37;A0A0A0MSV9;O15533-2;O15533;O15533-3;Q6P1N7;C9JA35;A0A0A0MT98;O15533-4	Tapasin	TAPBP	4	12.7	47.606	0	8.4442	14	23.2651	23.1709	23.6527	24.2097	20.855	23.7522	23.4367	23.9598	23.9142	24.1823
0.697215	1.41509	P60953;P60953-1;Q5JYX0;A0A494C1M1;A0A494BZX6;A0A3B3IRV0;F8WET9;B1AH79;G3V4H1;G3V476;Q9H4E5-2;P17081;Q9H4E5	P60953;P60953-1;Q5JYX0;A0A494C1M1;A0A494BZX6	Cell division control protein 42 homolog	CDC42	8	53.9	21.258	0	109.25	36	24.8294	24.6116	25.31	25.4729	20.0717	25.1208	25.3406	25.7112	25.6927	25.5057
0.696915	1.33149	Q96TC7;H0YMB1;Q96TC7-2;H0YNE5;H0YLG5	Q96TC7;H0YMB1;Q96TC7-2	Regulator of microtubule dynamics protein 3	RMDN3	6	18.1	52.118	0	86.171	24	22.6088	22.5284	23.9366	24.4091	19.2357	23.4114	23.2352	24.8268	24.3691	23.5335
0.695911	1.28514	P25205;J3KQ69;A0A499FHX9;Q7Z6P5	P25205;J3KQ69;A0A499FHX9	DNA replication licensing factor MCM3	MCM3	20	33.3	90.98	0	72.131	46	23.4246	24.2002	24.6543	24.0732	19.6632	23.8913	24.6926	24.7583	24.2919	24.807
0.695126	1.30216	P33240-2;P33240;E9PID8;E7EWR4;A0A0A0MT56	P33240-2;P33240;E9PID8;E7EWR4	Cleavage stimulation factor subunit 2	CSTF2	8	19.5	59.251	0	12.668	15	23.0367	23.4626	22.524	23.0088	18.461	23.3462	23.4147	22.9826	23.2634	23.997
0.694814	-1.62115	P62328	P62328	Thymosin beta-4;Hematopoietic system regulatory peptide	TMSB4X	1	25	5.0526	0	5.3417	5	19.8593	23.9627	22.7807	23.7587	25.1377	19.4969	20.4835	22.9658	23.453	20.9942
0.694595	0.30283	Q9BY77;F6VRR5;Q9BY77-2;F8WCX5;Q8WUT1;Q6R954;F8WEE2	Q9BY77;F6VRR5;Q9BY77-2;F8WCX5	Polymerase delta-interacting protein 3	POLDIP3	15	46.1	46.089	0	46.63	95	26.036	25.6785	25.178	25.1403	25.5238	26.0431	26.0701	25.4418	25.4986	26.0171
0.694577	0.755999	Q13505-3;Q13505;A0A0C4DFQ1;Q13505-2	Q13505-3;Q13505;A0A0C4DFQ1;Q13505-2	Metaxin-1	MTX1	8	31.5	35.777	0	20.511	47	25.4276	26.0224	25.825	25.7892	23.3473	25.8449	25.4475	26.8514	25.9721	26.0756
0.694413	-0.499123	P09493-8;P09493-10;B7Z596;H7BYY1;F5H7S3;H0YKX5;P09493-2;Q6ZN40;P09493-7;P09493-3;P09493-4;P09493-6;P09493-9;P09493-5;P07951-3;H0YKJ4;H0YKP3;H0YNC7;A0A494BZZ2;H0YK48;H0YL42;P09493;A0A0S2Z4G6;H0YL80	P09493-8;P09493-10;B7Z596;H7BYY1;F5H7S3;H0YKX5;P09493-2;Q6ZN40;P09493-7;P09493-3;P09493-4;P09493-6	Tropomyosin alpha-1 chain	TPM1	3	9.2	32.816	0	5.4547	11	25.8189	26.2391	25.0585	25.1657	24.4231	24.2533	24.76	24.9259	25.3086	24.9619
0.693846	1.5255	Q5VTU8;P56381	Q5VTU8;P56381	ATP synthase subunit epsilon-like protein, mitochondrial;ATP synthase subunit epsilon, mitochondrial	ATP5EP2;ATP5E	1	15.7	5.8068	0.0011198	3.0394	6	24.7276	19.2907	24.6291	25.0653	24.5134	25.0191	24.8412	25.2625	25.2105	25.5203
0.692449	1.04945	Q9UBM7;E9PM00;E9PJ54;E9PRL8;E9PQ71;E9PIP9;H0YE57;E9PLZ2	Q9UBM7;E9PM00	7-dehydrocholesterol reductase	DHCR7	9	20	54.489	0	66.219	80	26.3976	26.6566	28.0303	28.6247	24.889	27.13	27.234	28.9418	28.7604	27.7793
0.692149	0.420514	Q9C0J8;Q9C0J8-3;B9A053;Q9C0J8-2;C9J8B4	Q9C0J8;Q9C0J8-3	pre-mRNA 3 end processing protein WDR33	WDR33	6	5.6	145.89	0	14.164	19	22.8668	23.126	22.1485	22.8218	21.892	23.2991	22.8137	23.3487	23.1787	22.3175
0.692145	1.38281	Q9UJX3-2;Q9UJX3;H0YIW2;H0YIX7	Q9UJX3-2;Q9UJX3	Anaphase-promoting complex subunit 7	ANAPC7	17	42.8	60.002	0	133.73	60	23.5687	23.556	25.06	25.3306	20.0119	23.9829	24.326	25.6054	25.169	25.3579
0.692139	1.41557	Q8TC12;Q8TC12-2;G3V2G6;G3V234;H0YJ46;H0YIZ8;Q8TC12-3;H0YJ10	Q8TC12;Q8TC12-2;G3V2G6;G3V234;H0YJ46;H0YIZ8;Q8TC12-3	Retinol dehydrogenase 11	RDH11	10	41.5	35.386	0	106.55	70	24.9465	25.2997	25.9185	26.2384	20.6383	25.8434	25.8673	26.3007	26.0819	26.0258
0.691544	1.03137	Q6P1L8	Q6P1L8	39S ribosomal protein L14, mitochondrial	MRPL14	6	42.1	15.947	0	26.236	30	23.3527	23.4753	24.2946	23.886	20.277	23.5842	23.631	24.6249	24.4412	24.1612
0.691312	0.805973	Q9UQ90;A0A2R8YFW4;A0A2R8Y4Y7;A0A2R8Y7B8;A0A2R8Y726;A0A2U3TZH1;A0A2R8Y7E2;A0A2R8Y3M4;A0A2R8YDQ1;J3KRF6;A0A2R8Y4M0;A0A2R8Y6K2;A0A2R8YFJ7;A0A2R8Y729;A0A2R8Y6E8;A0A2R8Y632;A0A2R8YGZ0;A0A2R8YFF4;A0A2R8Y4M8;Q9UQ90-2;A0A2R8YG79;A0A2R8Y4Z7;A0A2R8Y7N2;H3BTR8;A0A2R8YEH4;H3BTY6;A0A2R8Y6Z7;A0A2R8Y4L0;A0A2R8Y4L7;A0A2R8Y856;A0A2R8YFN9;A0A2R8Y617;A0A087X0F5;A0A2R8YGV4	Q9UQ90;A0A2R8YFW4;A0A2R8Y4Y7;A0A2R8Y7B8;A0A2R8Y726;A0A2U3TZH1;A0A2R8Y7E2;A0A2R8Y3M4;A0A2R8YDQ1;J3KRF6;A0A2R8Y4M0;A0A2R8Y6K2;A0A2R8YFJ7;A0A2R8Y729;A0A2R8Y6E8;A0A2R8Y632;A0A2R8YGZ0;A0A2R8YFF4;A0A2R8Y4M8;Q9UQ90-2;A0A2R8YG79	Paraplegin	SPG7	8	14	88.234	0	22.357	29	22.6538	22.374	23.2015	23.5103	20.2303	23.3631	22.9294	23.2839	23.3162	23.1072
0.69119	0.364359	O75530-3;O75530;O75530-2;E9PJK2;H0YEL4;E9PMU3	O75530-3;O75530;O75530-2;E9PJK2	Polycomb protein EED	EED	13	39	45.524	0	36.671	49	24.2075	24.1653	24.3174	24.3164	23.3663	24.0467	24.0532	24.6999	24.354	25.0408
0.690812	1.13723	Q92922;F8WE13	Q92922	SWI/SNF complex subunit SMARCC1	SMARCC1	24	25.7	122.87	0	78.476	82	24.2324	22.4001	25.6307	25.584	22.6151	24.1214	24.2017	25.974	25.7806	26.0708
0.690561	1.14474	Q8N6L1;Q8N6L1-2	Q8N6L1;Q8N6L1-2	Keratinocyte-associated protein 2	KRTCAP2	1	12.5	14.678	0.0007593	3.2	10	19.4259	19.9708	21.7208	21.9057	19.0382	21.6495	19.315	22.5516	22.182	22.0868
0.689237	1.64613	Q15782-5;Q15782-6;Q15782;E9PPX4;E9PRL9;H0YE91;E9PII8;E9PIX1;E9PR52;E9PP75;H0YD88;H0YEJ1	Q15782-5;Q15782-6;Q15782;E9PPX4;E9PRL9;H0YE91;E9PII8;E9PIX1;E9PR52	Chitinase-3-like protein 2	CHI3L2	13	51.4	34.632	0	277.51	109	26.9875	27.1346	27.1117	27.4669	21.3776	27.8016	28.4923	27.0008	27.1959	27.8184
0.688857	1.58437	Q8WUY1;H0YAR9	Q8WUY1	Protein THEM6	THEM6	13	58.2	23.865	0	71.742	61	24.4648	25.1531	25.23	25.5286	19.4346	25.4838	25.4523	25.604	25.8002	25.3926
0.687798	0.335658	P46060;H0Y4Q3;B0QYT5;B0QYT4;B0QYT6	P46060	Ran GTPase-activating protein 1	RANGAP1	20	37.1	63.541	0	127.91	96	25.3637	25.7545	25.6399	25.4222	25.1111	25.7687	25.8514	25.4832	25.3031	26.5633
0.687196	1.30496	Q9NZW5;B8ZZG1;C9JGI8;C9J4Q3	Q9NZW5;B8ZZG1	MAGUK p55 subfamily member 6	MPP6	5	10.9	61.116	0	8.8157	10	18.2687	19.5273	20.9918	22.5056	21.6014	20.5116	20.8948	23.7451	22.3711	21.8969
0.686925	0.642745	P52597;A0A1B0GW42	P52597	Heterogeneous nuclear ribonucleoprotein F;Heterogeneous nuclear ribonucleoprotein F, N-terminally processed	HNRNPF	16	56.6	45.671	0	218.69	97	26.2897	26.7135	27.0567	26.8506	24.5424	26.6637	26.8598	26.9992	26.8514	27.2925
0.686846	0.307521	C9JRZ6;Q9NX63;F8WAR4;A0A286YEX5	C9JRZ6;Q9NX63;F8WAR4;A0A286YEX5	MICOS complex subunit MIC19	CHCHD3	8	38.8	26.753	0	31.082	55	25.7381	25.9048	25.031	25.4685	25.2062	25.5928	25.8023	25.5997	25.5271	26.3644
0.684787	0.715546	Q02338;E9PCG9;C9K0G7;C9JM78;C9JQ90;A0A0G2JRX6;H7C2W1;C9JEB9	Q02338;E9PCG9;C9K0G7;C9JM78;C9JQ90;A0A0G2JRX6	D-beta-hydroxybutyrate dehydrogenase, mitochondrial	BDH1	11	32.7	38.157	0	35.135	45	23.6867	23.775	24.2116	24.5242	21.5817	24.4517	24.1797	24.4003	24.0879	24.2374
0.683948	0.580281	P20340-2;P20340;P20340-4;F5H3K7;P20340-3;Q9NRW1;C9JU14;F5GX61;J3KR73;Q9NRW1-2;C9JB90;C9J0I2;Q14964	P20340-2;P20340;P20340-4	Ras-related protein Rab-6A	RAB6A	14	58.7	23.548	0	84.388	68	25.7243	25.6052	26.5463	26.5805	24.5059	26.0408	25.8669	26.8159	26.7259	26.4141
0.682443	0.58511	O75477;B0QZ43	O75477;B0QZ43	Erlin-1	ERLIN1	9	25.6	39.171	0	14.181	25	23.0817	23.2503	23.2418	23.769	21.7888	23.0978	22.8334	24.0937	23.8864	24.1458
0.681756	0.774152	O94776;O94776-2	O94776;O94776-2	Metastasis-associated protein MTA2	MTA2	25	39.7	75.022	0	133.19	115	24.8971	24.5245	26.6954	26.6734	24.347	25.4565	26.0962	26.7391	26.5367	26.1796
0.681733	0.755553	Q96A33;Q96A33-2;A0A087WYW6;J3QR89	Q96A33;Q96A33-2;A0A087WYW6	Coiled-coil domain-containing protein 47	CCDC47	15	32.7	55.873	0	165.41	67	24.51	24.6226	25.6142	25.6483	22.7853	25.2078	24.7584	25.7173	25.5901	25.6846
0.681497	-0.723989	P16403	P16403	Histone H1.2	HIST1H1C	17	43.2	21.364	0	75.867	138	30.9662	31.6141	33.1074	30.7242	32.3391	30.5676	31.9603	30.4993	30.6291	31.4746
0.681425	0.833474	Q9H089;H7C2X7;F8WFC6	Q9H089	Large subunit GTPase 1 homolog	LSG1	7	13.1	75.225	0	13.27	13	20.5618	19.9471	21.8068	22.163	20.8291	21.188	20.9927	23.4386	22.3761	21.4799
0.681038	0.826128	Q8N2F6-4;Q8N2F6-3;Q8N2F6-2;Q8N2F6;A0A0J9YWR7;A0A0J9YXE4;Q8N2F6-6;Q8N2F6-5;H7C2M7;H7BXQ8;A0A0J9YY38;A0A0J9YXV5;C9J5N7	Q8N2F6-4;Q8N2F6-3;Q8N2F6-2;Q8N2F6;A0A0J9YWR7;A0A0J9YXE4;Q8N2F6-6;Q8N2F6-5;H7C2M7	Armadillo repeat-containing protein 10	ARMC10	5	26.1	27.389	0	10.156	16	21.4636	22.118	22.7002	22.8734	19.7973	22.16	22.0923	23.1325	23.2002	22.498
0.680501	0.555529	M0R0F0;M0R0R2;P46782;M0QZN2	M0R0F0;M0R0R2;P46782;M0QZN2	40S ribosomal protein S5;40S ribosomal protein S5, N-terminally processed	RPS5	9	41	22.391	0	250.97	38	25.5504	26.9048	26.7553	25.5883	25.462	26.2989	26.3789	26.4581	26.2962	27.6064
0.680214	1.37039	Q9Y2U8	Q9Y2U8	Inner nuclear membrane protein Man1	LEMD3	16	28.3	99.996	0	55.715	50	22.7683	23.6816	24.3692	24.039	19.1174	23.5527	23.7342	24.5639	23.8417	25.135
0.679503	0.95804	P48651;P48651-3;P48651-2	P48651;P48651-3;P48651-2	Phosphatidylserine synthase 1	PTDSS1	7	18	55.527	0	58.227	42	22.9858	20.4972	23.5684	24.2968	22.6862	23.3236	22.9416	24.4567	24.3201	23.7826
0.679332	0.338111	A0A087WT20;Q9NV06;B3KME9;A0A087X1F8;E5RHM4;Q9NV06-2	A0A087WT20;Q9NV06;B3KME9	DDB1- and CUL4-associated factor 13	DCAF13	18	31.7	67.55	0	61.851	83	25.487	25.9686	25.8702	25.8146	24.9634	25.6754	25.6685	26.0305	25.8498	26.5702
0.679288	0.542569	Q9C0K0;Q9C0K0-2;D3YTK1	Q9C0K0;Q9C0K0-2;D3YTK1	B-cell lymphoma/leukemia 11B	BCL11B	27	45.3	95.518	0	92.49	132	25.8885	25.6227	26.037	26.4946	24.2692	25.915	25.987	26.6395	26.1775	26.3058
0.678337	1.1939	U3KQC1;Q9BV38;A0A0A0MQU0;K7EIR0;K7EML4;U3KQK3;A0A087X237;K7EKX5	U3KQC1;Q9BV38;A0A0A0MQU0;K7EIR0	WD repeat-containing protein 18	WDR18	9	26.1	43.237	0	33.339	28	22.4122	24.4444	24.4998	24.1989	20.2223	23.6871	23.6392	24.7511	24.7011	24.9688
0.677513	0.812769	Q8WWP7	Q8WWP7	GTPase IMAP family member 1	GIMAP1	8	30.7	34.369	0	13.786	21	22.6184	22.4867	22.5299	23.1313	20.0179	22.8625	22.2138	23.6075	23.3224	22.8419
0.677349	1.19445	H7BXF4;Q9NXE4-2;Q9NXE4-6;Q9NXE4;Q9NXE4-4;Q9NXE4-8;Q9NXE4-3;H7C1Q6;Q9NXE4-10;Q9NXE4-9;Q9NXE4-7;H7C0W5;Q9NXE4-5;H7C2J2;H7C2E2;H7C235;C9J647;F2Z2I0;F2Z2W5;F8WF03;F8WEQ5	H7BXF4;Q9NXE4-2;Q9NXE4-6;Q9NXE4;Q9NXE4-4;Q9NXE4-8;Q9NXE4-3;H7C1Q6;Q9NXE4-10;Q9NXE4-9;Q9NXE4-7	Sphingomyelin phosphodiesterase 4	SMPD4	15	21.7	94.584	0	34.814	26	23.7285	20.6961	24.9158	24.1712	22.1663	24.0773	22.9941	24.541	24.2948	25.7428
0.676689	1.46709	Q9NQS7;Q9NQS7-2;E9PM67	Q9NQS7;Q9NQS7-2	Inner centromere protein	INCENP	17	26.1	105.43	0	41.884	69	22.538	19.6428	25.272	24.8059	24.3386	23.7218	24.5222	25.2816	24.8539	25.5532
0.674938	0.926298	Q9BX95	Q9BX95	Sphingosine-1-phosphate phosphatase 1	SGPP1	7	17.2	49.107	0	12.321	16	20.9947	22.547	23.2721	23.4206	20.7027	22.0831	22.5877	24.2859	23.4769	23.135
0.674868	0.739251	A0A0U1RRH6;O94880;B4DG57;O94880-2	A0A0U1RRH6;O94880;B4DG57;O94880-2	PHD finger protein 14	PHF14	5	5.9	106.99	0	10.559	13	21.8042	19.8568	22.5128	21.9117	20.4884	21.3144	21.8502	22.6858	22.0557	22.3641
0.673238	1.74514	Q9BYD2;Q5SZR1;A0A1W2PQB6;A0A1W2PS92;A0A1W2PPE5;A0A1W2PPK1;A0A1W2PRK9	Q9BYD2;Q5SZR1	39S ribosomal protein L9, mitochondrial	MRPL9	8	33	30.243	0	323.31	27	22.1234	20.491	23.9952	25.0763	19.5201	22.6413	22.2593	26.1176	25.3963	23.5171
0.672864	2.09666	Q10471;Q10471-2;F8VUJ3;Q8N4A0-2;Q8N4A0	Q10471	Polypeptide N-acetylgalactosaminyltransferase 2;Polypeptide N-acetylgalactosaminyltransferase 2 soluble form	GALNT2	19	41.9	64.732	0	197.04	98	21.5876	21.8874	26.9851	26.813	20.5753	24.6144	23.8154	27.5721	26.9725	25.3574
0.672191	0.588617	Q9ULX6-2;Q9ULX6	Q9ULX6-2;Q9ULX6	A-kinase anchor protein 8-like	AKAP8L	3	6	65.22	0	5.829	5	18.7625	19.3991	19.7692	20.2149	21.2056	20.6373	20.9001	20.0907	20.2225	20.4439
0.671511	-0.337521	Q13595-4;Q13595-3;Q13595;Q13595-2	Q13595-4;Q13595-3;Q13595;Q13595-2	Transformer-2 protein homolog alpha	TRA2A	6	29.4	20.589	0	13.1	22	24.6942	24.1942	23.9804	24.1366	25.0357	24.2024	24.3244	23.7488	23.6654	24.4125
0.67123	0.743951	J3QLE5;P14678-2;P63162;P14678;P63162-2;P14678-3;J3KRY3;S4R3P3	J3QLE5;P14678-2;P63162;P14678;P63162-2;P14678-3;J3KRY3;S4R3P3	Small nuclear ribonucleoprotein-associated proteins B and B;Small nuclear ribonucleoprotein-associated protein N	SNRPN;SNRPB	7	35.5	17.546	0	16.768	44	25.0856	25.5826	25.0421	25.3694	22.7415	24.9679	25.1486	25.8198	25.6415	25.9632
0.670513	1.20882	Q92575;F8WB86;Q6PJ80;C9JLR4	Q92575	UBX domain-containing protein 4	UBXN4	5	18.9	56.777	0	78.942	23	22.3298	22.6234	24.2277	24.5919	19.8118	23.1998	23.3359	24.685	24.1928	24.2153
0.670264	1.11234	J3QLS3;Q9Y2R9;J3QQS1;J3KSI8;J3QKW2	J3QLS3;Q9Y2R9;J3QQS1;J3KSI8;J3QKW2	28S ribosomal protein S7, mitochondrial	MRPS7	9	36.2	31.704	0	35.163	48	22.8488	23.7752	24.7706	25.386	21.273	24.0378	23.7699	25.6674	25.559	24.581
0.67019	2.04001	O60427;A0A0A0MR51;O60427-2;H7C2V0;H0YB97;F5H3U5;F5H3P6;F5H8G5;C9JJB3;F5H1Q7;F5GYH4;F5H852;F5GWE3;F5H5X5;F5H2H3;F5H0Y2;C9J425	O60427;A0A0A0MR51;O60427-2	Fatty acid desaturase 1	FADS1	9	24.8	51.964	0	41.816	50	20.3466	20.9529	26.4428	26.244	21.5478	22.9105	24.172	26.6067	26.4324	25.6125
0.669231	1.01348	P05386	P05386	60S acidic ribosomal protein P1	RPLP1	3	74.6	11.514	0	103.58	20	24.5613	24.7607	24.3582	24.0705	20.8057	24.184	24.905	24.6157	24.854	25.0653
0.667851	0.227894	Q13242;H0YIB4;S4R3G0	Q13242;H0YIB4;S4R3G0	Serine/arginine-rich splicing factor 9	SRSF9	12	46.2	25.542	0	45.168	69	25.8542	25.3369	25.2869	25.0749	25.0181	25.381	25.4952	25.4783	25.4971	25.8589
0.666699	1.69624	Q8NF37;A0A0G2JQ62;A0A0G2JRI7	Q8NF37;A0A0G2JQ62;A0A0G2JRI7	Lysophosphatidylcholine acyltransferase 1	LPCAT1	10	20.2	59.151	0	123.19	41	22.0761	22.9287	25.8556	25.3188	19.752	23.938	23.1491	26.3724	25.8	25.1529
0.666539	1.14585	Q9Y4W6;K7EP56;B7Z651;A0A0U1RQN6;E9PHW9;I6L894;Q01484-5;Q01484-2;Q01484	Q9Y4W6	AFG3-like protein 2	AFG3L2	29	36.6	88.583	0	233.55	147	26.8908	26.7684	26.5098	26.9997	22.5806	27.4318	27.1663	26.9439	26.8706	27.0658
0.666267	0.689458	F8W0Q9;Q8NEY8-9;Q8NEY8-8;Q8NEY8-2;Q8NEY8;Q8NEY8-6;F8VPY7;F8VWU8;F8WF16;B7Z8L1;F8W6A0;Q8NEY8-3;F8VRK2;Q8NEY8-5;REV__K7EN69	F8W0Q9;Q8NEY8-9;Q8NEY8-8;Q8NEY8-2;Q8NEY8;Q8NEY8-6;F8VPY7;F8VWU8;F8WF16;B7Z8L1;F8W6A0;Q8NEY8-3	Periphilin-1	PPHLN1	6	17.1	44.682	0	8.5633	10	22.8781	21.0668	21.9865	22.5244	23.4394	23.2706	23.1028	22.5695	22.288	24.1116
0.664575	1.26957	Q9Y673;Q9Y673-2	Q9Y673;Q9Y673-2	Dolichyl-phosphate beta-glucosyltransferase	ALG5	4	15.7	36.946	0	17.352	14	19.3673	21.9795	23.0554	23.6536	19.9018	22.539	21.4491	23.346	23.9563	23.0151
0.66377	1.0227	Q969Z0;Q969Z0-2;C9IZN7;C9J7P5;H7C4R5;C9J5A2;C9J347	Q969Z0;Q969Z0-2;C9IZN7	Protein TBRG4	TBRG4	14	30.7	70.737	0	56.8	56	24.4	22.9448	25.8185	25.7814	22.9178	24.3975	24.4936	26.5356	25.8536	25.6956
0.661527	0.413284	Q8WWK9-6;Q8WWK9-5;Q8WWK9;Q8WWK9-4;C9J7Y4;C9J649	Q8WWK9-6;Q8WWK9-5;Q8WWK9	Cytoskeleton-associated protein 2	CKAP2	7	15.5	71.194	0	19.056	14	21.7474	21.7789	22.9152	22.5235	21.9001	22.1855	22.0223	22.9203	23.0383	22.7652
0.661205	-0.95799	P07305-2;P07305	P07305-2;P07305	Histone H1.0;Histone H1.0, N-terminally processed	H1F0	4	18.1	19.167	0	9.4705	17	23.6845	23.6143	23.3861	21.8024	24.0165	23.6557	23.9233	20.971	21.5312	21.6327
0.659319	1.20252	Q5UIP0;Q5UIP0-2;H7C2B5;H7BZN3	Q5UIP0;Q5UIP0-2	Telomere-associated protein RIF1	RIF1	49	28.6	274.46	0	320.48	170	24.5198	25.5083	26.2132	26.211	21.7974	25.1704	25.448	26.6112	25.8804	27.1524
0.658657	1.24039	E9PCW1;O95249;K7EJC8;G5E9T8;B4DQA8;O95249-2;F6RU00	E9PCW1;O95249;K7EJC8;G5E9T8;B4DQA8;O95249-2	Golgi SNAP receptor complex member 1	GOSR1	7	29.4	28.293	0	16.796	13	18.8914	19.7234	22.6699	23.0884	21.6213	23.174	20.7022	22.7796	22.6505	22.89
0.658599	1.43427	P82663;E7EPW2;P82663-2;P82663-3	P82663;E7EPW2;P82663-2	28S ribosomal protein S25, mitochondrial	MRPS25	10	63.6	20.116	0	72.023	23	21.5587	23.2198	24.4495	24.7875	19.4808	23.6078	23.0678	25.2495	25.0978	23.6446
0.658157	0.409148	P42166	P42166	Lamina-associated polypeptide 2, isoform alpha;Thymopoietin;Thymopentin	TMPO	22	40.5	75.491	0	323.31	139	27.4241	27.4528	27.2159	27.1969	26.2559	27.9814	27.7681	26.9992	26.9978	27.8448
0.656795	0.8933	A0A0B4J237;P01737	A0A0B4J237;P01737	T-cell receptor alpha chain V region PY14	TRAV8-2	4	25.7	12.429	0	5.7257	11	21.6871	19.5005	23.2191	22.4299	22.0027	22.5066	21.9957	23.1494	23.3389	22.3151
0.656766	1.24615	Q8NBQ5;D6RCD0	Q8NBQ5;D6RCD0	Estradiol 17-beta-dehydrogenase 11	HSD17B11	10	44.3	32.935	0	38.822	47	23.458	22.5931	24.6423	24.9744	20.487	23.8221	22.9805	25.4192	25.4487	24.715
0.656023	1.3889	Q56VL3;D6RD77;J3KPI9;Q56VL3-2	Q56VL3	OCIA domain-containing protein 2	OCIAD2	7	44.8	16.953	0	22.202	49	24.7499	24.8597	24.7358	24.9539	19.6109	25.172	24.9867	25.3677	25.2669	25.0613
0.65578	0.916887	A0A087WUD3;Q9NRP0;Q9NRP0-2	A0A087WUD3;Q9NRP0;Q9NRP0-2	Oligosaccharyltransferase complex subunit OSTC	OSTC	1	14.5	9.369	0	6.6171	10	22.0942	22.8492	23.4496	24.5034	21.1305	23.1363	22.5798	24.6731	24.3006	23.9214
0.65511	1.34036	Q9BYC9;I3L2X1;Q9BYC9-2	Q9BYC9	39S ribosomal protein L20, mitochondrial	MRPL20	5	40.3	17.442	0	12.814	20	19.6163	19.1598	23.1152	23.4453	20.4833	21.4136	21.6244	23.5334	23.7043	22.2461
0.654705	1.25201	P54709;C9JA36;P54709-2;C9JXZ1;H7C547;F8WBY4;H7C4L9	P54709;C9JA36;P54709-2;C9JXZ1	Sodium/potassium-transporting ATPase subunit beta-3	ATP1B3	11	45.2	31.512	0	28.394	28	23.0057	22.5181	24.2157	24.7816	20.0182	23.2473	22.8969	25.0519	24.6415	24.9617
0.654504	1.17544	Q7Z3K3-5;Q7Z3K3-7;Q7Z3K3-2;Q7Z3K3-3;Q7Z3K3-6;Q7Z3K3;Q7Z3K3-4;M0R2X2;H0YCT3;H7C238;A6PW30;E9PJY9;E9PIR8	Q7Z3K3-5;Q7Z3K3-7;Q7Z3K3-2;Q7Z3K3-3;Q7Z3K3-6;Q7Z3K3	Pogo transposable element with ZNF domain	POGZ	17	18.3	145.29	0	62.202	59	23.5485	22.7289	24.147	24.1232	19.586	23.3973	23.4373	24.6295	24.1275	24.4193
0.654131	2.04795	P50148;B1AM21;O95837	P50148	Guanine nucleotide-binding protein G(q) subunit alpha	GNAQ	14	45.4	42.142	0	44.993	44	20.2911	18.7568	25.0813	24.8893	20.3916	22.4863	21.9032	25.9642	25.7917	23.5045
0.653738	1.19351	P68133;P68032;P63267;P62736;A6NL76;P63267-2;C9JFL5;F6UVQ4;F6QUT6;F8WB63;B8ZZJ2	P68133;P68032;P63267;P62736;A6NL76;P63267-2;C9JFL5;F6UVQ4;F6QUT6	Actin, alpha skeletal muscle;Actin, alpha cardiac muscle 1;Actin, gamma-enteric smooth muscle;Actin, aortic smooth muscle	ACTA1;ACTC1;ACTG2;ACTA2	16	39.3	42.051	0	6.6285	30	24.6901	23.9655	26.3423	27.5707	23.3187	25.1115	25.5982	27.392	27.2367	26.5164
0.653511	0.515194	Q16666;Q16666-3;Q16666-2;Q16666-6;A0A0A0MRB1;H3BR88;X6RHM1;H3BM18;H3BVE6;Q6K0P9-4;Q6K0P9-3;Q6K0P9-2;Q6K0P9-5;Q6K0P9-6;X6RHR0;Q6K0P9;H3BR65	Q16666;Q16666-3;Q16666-2;Q16666-6	Gamma-interferon-inducible protein 16	IFI16	31	43.7	88.255	0	197.55	234	28.121	28.057	28.0521	27.8421	26.7543	28.9212	28.8509	27.3704	27.91	28.3498
0.653086	0.933542	Q8WUK0;Q8WUK0-2;E9PQM0;Q8WUK0-3	Q8WUK0;Q8WUK0-2	Phosphatidylglycerophosphatase and protein-tyrosine phosphatase 1	PTPMT1	3	14.9	22.843	0	8.5962	7	19.7156	20.2446	21.7323	22.2891	19.8518	22.1012	19.8178	22.3314	22.2356	22.0151
0.652191	1.34412	O75396;A0A087X1A9	O75396	Vesicle-trafficking protein SEC22b	SEC22B	10	47.9	24.593	0	113.18	107	24.8128	26.5349	26.4883	26.9312	21.5893	26.3289	25.8387	27.0626	26.893	26.9539
0.652107	-1.09039	Q96QE5	Q96QE5	Transcription elongation factor, mitochondrial	TEFM	2	6.4	41.676	0.0065676	2.3305	4	20.7469	21.1636	21.8933	21.6468	20.0478	18.8245	19.0295	21.8752	21.8254	18.4918
0.651877	1.31074	O14672;O14672-2;H3BS53;H0YK87;C9J9B4;H0YNC5	O14672	Disintegrin and metalloproteinase domain-containing protein 10	ADAM10	12	21.4	84.141	0	44.309	30	20.2026	19.2701	23.594	22.7604	20.9412	22.4722	20.6209	24.1058	22.7164	23.4068
0.651805	1.08463	P46783;Q9NQ39;A0A2R8Y6L3;F6U211;A0A2R8Y7H1;A0A2R8YFH6;A0A1W2PQS6	P46783;Q9NQ39	40S ribosomal protein S10;Putative 40S ribosomal protein S10-like	RPS10;RPS10P5	3	14.5	18.898	0	13.416	7	21.9282	22.9449	23.5216	22.4172	18.9214	23.238	23.2041	23.0545	22.3439	23.316
0.651708	1.20915	O00264;O00264-2	O00264;O00264-2	Membrane-associated progesterone receptor component 1	PGRMC1	5	20.5	21.671	0	7.8705	21	23.2659	23.614	23.7516	23.9225	19.1597	23.6208	23.5453	24.2894	24.1102	24.1938
0.650621	0.725858	P61106;X6RFL8	P61106;X6RFL8	Ras-related protein Rab-14	RAB14	16	86.5	23.897	0	95.187	104	25.5684	25.7764	26.6686	27.1381	24.2757	26.1707	26.0775	27.2364	27.1298	26.4421
0.649548	0.483332	P18077;F8WBS5;F8WB72;C9K025	P18077;F8WBS5;F8WB72;C9K025	60S ribosomal protein L35a	RPL35A	7	29.1	12.538	0	10.228	28	24.7272	24.9753	26.0576	25.8367	24.4929	25.0767	25.4867	26.1892	26.0217	25.732
0.648879	0.914095	F8VX04;Q9H2H9	F8VX04;Q9H2H9	Sodium-coupled neutral amino acid transporter 1	SLC38A1	2	3.8	56.195	0.0028798	2.6276	4	18.9891	20.0988	20.6273	20.9835	19.8119	20.06	19.5228	22.5249	22.324	20.6494
0.648384	1.50396	Q96N66-3;Q96N66;Q96N66-2;A9C4B8;M0R1Z5;H7C2M4;C9J4E9;A0A0G2JNX6	Q96N66-3;Q96N66;Q96N66-2;A9C4B8	Lysophospholipid acyltransferase 7	MBOAT7	6	26.5	38.47	0	54.108	25	20.1191	23.5211	24.2651	24.4633	19.4241	23.2097	22.7623	24.891	24.4807	23.969
0.646672	0.559876	Q14966-3;Q14966;Q14966-4;Q14966-2;Q14966-6;Q14966-5;A0A096LPI0;C9JWN0;A0A096LNR2;A0A096LNX0;A0A096LNQ0;A0A096LPB4;A0A096LPK8	Q14966-3;Q14966;Q14966-4	Zinc finger protein 638	ZNF638	21	13.3	218.24	0	48.432	42	24.1145	23.7744	24.7044	23.5471	22.4736	23.7133	24.7116	24.431	23.8341	24.7234
0.64617	1.16281	Q8NEW0;H0Y362	Q8NEW0;H0Y362	Zinc transporter 7	SLC30A7	3	9.6	41.625	0	20.219	20	20.9717	20.324	23.3736	23.7857	21.5523	22.0166	22.0413	25.0258	23.836	22.9017
0.646032	0.595411	F5GX11;P25786;P25786-2;B4DEV8	F5GX11;P25786;P25786-2;B4DEV8	Proteasome subunit alpha type-1;Proteasome subunit alpha type	PSMA1	2	8	26.505	0.0035398	2.5025	2	21.4037	19.1537	20.9342	20.6918	19.6833	21.4864	21.2346	20.494	20.9962	20.6324
0.645868	0.615845	Q96BW9-3;Q96BW9-2;Q96BW9;A0A0G2JQ92;H7C1A2;B4E101;G3V0F3	Q96BW9-3;Q96BW9-2;Q96BW9	Phosphatidate cytidylyltransferase, mitochondrial	TAMM41	12	45.1	38.078	0	77.653	64	25.0866	25.095	25.2883	25.4306	22.9537	25.6975	25.4788	25.0923	25.356	25.3088
0.64538	0.965115	Q5VT52-3;Q5VT52;Q5VT52-2;Q5VT52-5;Q5VT52-4	Q5VT52-3;Q5VT52;Q5VT52-2;Q5VT52-5	Regulation of nuclear pre-mRNA domain-containing protein 2	RPRD2	11	12.6	152.87	0	16.633	21	21.975	21.5589	22.3277	22.3575	18.4838	22.1923	22.4283	22.6377	22.0254	22.2448
0.645367	1.45326	Q93084-4;Q93084-2;Q93084-3;Q93084-7;Q93084;Q93084-6;Q93084-5	Q93084-4;Q93084-2;Q93084-3;Q93084-7;Q93084;Q93084-6;Q93084-5	Sarcoplasmic/endoplasmic reticulum calcium ATPase 3	ATP2A3	25	29.8	109.13	0	43.983	65	24.0206	22.509	25.0211	25.5598	19.6068	24.5935	23.7343	25.2935	25.2902	25.0721
0.64524	0.562966	F5H669;Q8N684-2;Q8N684;Q8N684-3;F5H6M0;F5H047;J3QT54	F5H669;Q8N684-2;Q8N684;Q8N684-3;F5H6M0;F5H047;J3QT54	Cleavage and polyadenylation specificity factor subunit 7	CPSF7	4	15.2	41.265	0	14.001	11	21.6207	22.535	21.902	22.3814	20.1842	22.0926	22.2535	22.2224	22.2115	22.6581
0.644844	0.880769	P32189-1;P32189-4;P32189-2;P32189;Q14409;F8WC39;A6NP46;F8WDA9;F8WBI8;F8WF44;H7C2A0	P32189-1;P32189-4;P32189-2;P32189;Q14409	Glycerol kinase;Putative glycerol kinase 3	GK;GK3P	9	22.9	57.488	0	23.327	27	23.1458	23.1451	23.4098	23.6312	20.557	22.8631	22.696	24.3616	24.4103	23.9617
0.644316	0.403088	U3KPZ7;Q9P2N5	U3KPZ7;Q9P2N5	RNA-binding protein 27	RBM27	3	3.4	114.54	0	5.6193	7	20.7294	19.2138	20.3466	20.5831	19.9944	20.4079	20.4854	20.5457	20.2998	21.1439
0.642033	0.636542	A0A087WTP3;Q92945;M0R0I5;M0QYH3;M0R3J3;M0QXW7;M0R251;M0QYG1;M0R263;M0R0C6	A0A087WTP3;Q92945;M0R0I5	Far upstream element-binding protein 2	KHSRP	16	29.5	73.027	0	53.707	53	24.8098	25.2277	24.4054	23.6704	23.2575	24.7009	25.6109	24.0471	24.4674	25.7273
0.641988	0.929733	O95182;M0R0N0;M0R1K9	O95182;M0R0N0	NADH dehydrogenase [ubiquinone] 1 alpha subcomplex subunit 7	NDUFA7	5	51.3	12.551	0	10.108	16	24.3025	24.4054	22.9443	23.0398	20.6479	24.1249	24.1499	23.6697	23.3851	24.659
0.641627	0.670081	Q96HV5	Q96HV5	Transmembrane protein 41A	TMEM41A	1	6.1	29.665	0	4.0975	4	20.2783	21.1657	21.2861	21.2778	19.9838	20.8027	20.6957	22.7983	22.202	20.8435
0.638281	-0.557794	Q9NWB6;Q9NWB6-2;Q9NWB6-3	Q9NWB6;Q9NWB6-2;Q9NWB6-3	Arginine and glutamate-rich protein 1	ARGLU1	15	34.1	33.216	0	36.233	84	31.6144	31.8557	31.1014	30.7418	29.5609	30.5324	30.4849	30.4139	30.7724	29.8817
0.638081	0.422366	P52272-2;P52272;A0A087X0X3;M0R019;M0R2T0;M0R0N3;M0QYQ7;M0R2I7;M0R0Y6;M0QY96;M0QYL3	P52272-2;P52272;A0A087X0X3;M0R019	Heterogeneous nuclear ribonucleoprotein M	HNRNPM	32	57.6	73.62	0	323.31	253	28.5327	28.4898	29.4085	29.4169	28.0368	28.6641	28.91	29.5839	29.3987	29.4399
0.636514	-0.509686	H0Y449;P67809;Q9Y2T7;C9J5V9	H0Y449;P67809	Nuclease-sensitive element-binding protein 1	YBX1	5	21.7	41.905	0	10.094	14	24.5553	23.8657	22.9412	23.4147	24.0059	23.9416	23.7402	22.5154	23.3589	22.6783
0.6354	0.473743	Q8TEM1;Q8TEM1-2	Q8TEM1;Q8TEM1-2	Nuclear pore membrane glycoprotein 210	NUP210	51	36.4	205.11	0	323.31	298	27.4172	27.7996	28.5596	28.4864	27.0008	27.6652	28.0694	28.7524	28.4112	28.7341
0.634078	0.520339	O00411;K7EMH3;K7ESD1	O00411	DNA-directed RNA polymerase, mitochondrial	POLRMT	29	29	138.62	0	167.11	144	25.4613	25.2572	26.1389	26.4931	24.4353	25.7954	25.772	26.6164	26.4215	25.782
0.633911	0.671451	Q14669-2;Q14669-4;Q14669;H7C2Y1;F8W9P3;C9JLJ5;C9JSX9;H7C1L9	Q14669-2;Q14669-4;Q14669	E3 ubiquitin-protein ligase TRIP12	TRIP12	28	18.3	223.9	0	111.77	91	24.392	24.7986	25.8973	25.3852	23.3374	24.4762	25.2325	25.928	25.5083	26.0228
0.633096	1.58971	O95168-2;O95168;F2Z3P9;C9JXQ9	O95168-2;O95168;F2Z3P9;C9JXQ9	NADH dehydrogenase [ubiquinone] 1 beta subcomplex subunit 4	NDUFB4	5	45	14.026	0	13.296	25	23.222	20.1392	24.9531	24.524	19.3857	23.2893	22.8189	25.2138	25.0187	23.8318
0.632743	1.11265	P49189-3;P49189;P49189-2	P49189-3;P49189;P49189-2	4-trimethylaminobutyraldehyde dehydrogenase	ALDH9A1	9	17.2	56.291	0	17.365	22	22.2741	20.1912	23.6421	23.4299	20.3507	22.2112	24.2945	23.1826	23.8155	21.9475
0.630609	0.692986	O75150-3;O75150;H3BP71;O75150-4;H3BS50;H3BQ99;H3BUL6;I3L332	O75150-3;O75150;H3BP71;O75150-4	E3 ubiquitin-protein ligase BRE1B	RNF40	5	7.5	94.823	0	5.7731	5	22.3634	22.4097	22.125	20.0316	21.528	22.2936	23.5467	21.7525	22.1071	22.2226
0.629551	1.25925	Q7L0J3-2;Q7L0J3	Q7L0J3-2;Q7L0J3	Synaptic vesicle glycoprotein 2A	SV2A	7	12	76.618	0	19.553	17	20.8567	19.0889	22.2999	23.3836	20.2665	21.1152	22.0855	24.2039	23.5729	21.2144
0.629416	-0.996559	F5H7W8;Q96C57;E7ENF1;F5H3K2;F5H8B7;G5EA44	F5H7W8;Q96C57;E7ENF1;F5H3K2;F5H8B7;G5EA44	Uncharacterized protein C12orf43	C12orf43	7	37.9	31.693	0	17.109	23	23.2835	24.1896	23.0238	21.7068	25.1042	22.7629	21.5752	22.0304	21.5815	24.375
0.628973	1.60631	P02786;G3V0E5;H7C3V5;F8WBE5	P02786;G3V0E5	Transferrin receptor protein 1;Transferrin receptor protein 1, serum form	TFRC	23	37	84.87	0	161.16	102	23.9673	22.0064	26.2167	26.4755	20.8936	24.3201	24.1273	27.0276	26.5203	25.5957
0.628763	0.767667	P00387-2;P00387;P00387-3;B1AHF3	P00387-2;P00387;P00387-3;B1AHF3	NADH-cytochrome b5 reductase 3;NADH-cytochrome b5 reductase 3 membrane-bound form;NADH-cytochrome b5 reductase 3 soluble form	CYB5R3	16	60.1	31.628	0	143.06	135	27.0668	26.9109	28.0401	27.9737	24.986	27.1372	27.3525	28.3517	28.1351	27.8395
0.627219	0.847378	C9JE12;C9JCW7;Q9BVT8	C9JE12;C9JCW7;Q9BVT8	Transmembrane and ubiquitin-like domain-containing protein 1	TMUB1	3	27	16.12	0	13.084	14	21.076	21.5923	22.8605	22.9472	19.6806	21.8088	21.8799	23.0478	22.9058	22.7511
0.626335	1.29822	Q96ST3;H3BP90	Q96ST3	Paired amphipathic helix protein Sin3a	SIN3A	10	9.7	145.17	0	18.516	17	23.4411	20.1073	23.6273	23.6331	19.2917	22.321	22.9455	24.0647	23.1941	24.0664
0.625726	0.718694	D6RIY6;Q06265;Q06265-2;D6R905;Q06265-3;Q06265-4;D6RAP4;D6RA17;H0Y9L5	D6RIY6;Q06265;Q06265-2;D6R905;Q06265-3;Q06265-4	Exosome complex component RRP45	EXOSC9	5	14.4	46.977	0	31.055	11	21.5038	22.2247	22.0204	22.1598	19.2916	21.8827	22.4569	22.2288	21.9541	22.2712
0.625707	1.85925	G3V325;O75127;C9JGL8;C9JQN9	G3V325;O75127	Pentatricopeptide repeat-containing protein 1, mitochondrial	ATP5J2-PTCD1;PTCD1	11	18.8	84.109	0	118.28	36	19.5248	23.8061	25.4853	25.3398	19.3698	23.7671	23.7654	26.1174	25.4391	23.7331
0.625501	1.30181	P46977;P46977-2;A0A0C4DH80;E9PN73;E9PI32;H0YET6	P46977;P46977-2	Dolichyl-diphosphooligosaccharide--protein glycosyltransferase subunit STT3A	STT3A	17	22.7	80.529	0	171.81	78	24.4961	25.7152	26.527	26.8729	21.7215	25.7831	25.1095	27.3743	27.021	26.5537
0.624908	1.64655	A6NHR9-2;A6NHR9;J3KTL8;A6NHR9-3;A0A2R8YCU7;A0A2R8YE92;J3QSH1	A6NHR9-2;A6NHR9;J3KTL8	Structural maintenance of chromosomes flexible hinge domain-containing protein 1	SMCHD1	33	21.5	215.74	0	62.74	67	22.385	22.2357	25.7167	25.3473	19.4146	22.7655	23.9365	25.4556	25.7352	25.4393
0.624584	0.603026	P50416;P50416-2;H3BP22;H3BUV7;H3BMD2;H3BUJ0;Q92523-4;Q92523-3;Q92523	P50416;P50416-2	Carnitine O-palmitoyltransferase 1, liver isoform	CPT1A	33	48.9	88.367	0	179.45	203	27.4443	27.4715	28.2297	28.4448	25.8836	27.883	27.7879	28.5337	28.3435	27.9409
0.623852	1.54949	P23634-7;P23634-6;P23634-8;P23634;P23634-4;P23634-2;P23634-3;P23634-5;P20020-4;P20020-2;P20020-1;P20020;P20020-6;P20020-5;E7ERY9;Q16720-7;Q16720-8;Q16720-5;Q16720-3;Q16720-4;Q16720-2;Q16720-6;Q16720;Q01814-6;Q01814-2;Q01814-8;Q01814-3;Q01814-4;Q01814-7;H0Y7S3;A0A2U3TZI3;A0A2R8Y4R4;Q01814-5;A0A2U3U055;Q01814	P23634-7;P23634-6;P23634-8;P23634;P23634-4;P23634-2;P23634-3;P23634-5	Plasma membrane calcium-transporting ATPase 4	ATP2B4	17	19.3	132.59	0	71.541	57	20.9672	23.7627	24.4773	24.7824	19.4553	23.5701	22.3909	25.9301	25.0229	24.2784
0.623475	-1.63695	Q9UHX1-5;Q9UHX1-6;Q9UHX1;E9PQ56;A0A0J9YXX5;A0A0J9YVP6;A0A0J9YXJ8;A0A0J9YYL3;A0A0J9YWM1;A0A0J9YVR6;H0YEM1;Q9UHX1-4;Q9UHX1-3;Q9UHX1-2;E9PN18;E9PMU7;H0YCP8;E9PL19	Q9UHX1-5;Q9UHX1-6;Q9UHX1;E9PQ56;A0A0J9YXX5;A0A0J9YVP6;A0A0J9YXJ8;A0A0J9YYL3;A0A0J9YWM1;A0A0J9YVR6;H0YEM1;Q9UHX1-4;Q9UHX1-3;Q9UHX1-2;E9PN18;E9PMU7	Poly(U)-binding-splicing factor PUF60	PUF60	6	16	57.103	0	16.072	15	24.4375	24.2951	21.7494	21.0599	27.0853	22.8215	23.2932	20.9145	19.9515	23.4616
0.621891	1.44371	Q6ZNB6;Q6ZNB6-2	Q6ZNB6;Q6ZNB6-2	NF-X1-type zinc finger protein NFXL1	NFXL1	23	35.2	101.34	0	68.257	91	25.1709	25.1319	24.929	25.0442	19.416	25.4527	25.2363	25.4937	25.1471	25.5807
0.620095	0.443125	Q96NT0;B8ZZ99;F8WCZ3;Q96NT0-2	Q96NT0;B8ZZ99;F8WCZ3	Coiled-coil domain-containing protein 115	CCDC115	3	20.6	19.76	0	7.989	9	20.3796	20.4823	20.9772	21.4713	19.6191	20.4528	20.9458	21.3744	21.2241	21.148
0.619893	0.684372	B4DR61;P61619;P61619-3;F8W776;Q8TC24;Q9H9S3-2;Q9H9S3-3;Q9H9S3;H7C1Q9;C9JXC6;H7C069;A6NK38;F2Z2C7;A6NIF9;C9JJV4	B4DR61;P61619;P61619-3	Protein transport protein Sec61 subunit alpha isoform 1	SEC61A1	11	25.3	52.949	0	323.31	80	26.3606	26.8771	27.606	27.8395	25.3215	26.8267	26.8428	28.246	28.0062	27.505
0.619712	1.51467	Q7L591-2;Q7L591-4;Q7L591-3	Q7L591-2;Q7L591-4;Q7L591-3			1	4.6	23.255	0	4.6378	7	24.7687	20.0502	25.1199	24.8882	20.1234	24.5046	24.4997	24.6508	24.8147	24.0539
0.619604	1.11142	Q8N4T8;H0Y962;Q8N4T8-2;D6RAV8;D6RJF4;D6RGF2	Q8N4T8;H0Y962;Q8N4T8-2	Carbonyl reductase family member 4	CBR4	4	23.2	25.301	0	8.5261	8	18.7073	22.7747	23.2818	22.8037	20.5078	22.757	22.6071	23.018	22.6656	22.5848
0.618854	0.982743	Q96HA1	Q96HA1	Nuclear envelope pore membrane protein POM 121	POM121	5	6	127.72	0	7.9881	9	20.3245	20.5176	19.9304	19.4018	19.4808	20.5396	20.7193	19.7049	19.8257	23.7795
0.618377	-0.567652	Q9UNY4;X6RI15;Q9UNY4-2	Q9UNY4;X6RI15	Transcription termination factor 2	TTF2	4	3.8	129.59	0	5.7715	6	20.2637	21.1605	20.9322	20.791	22.0813	20.0843	19.3891	20.8571	21.2997	20.7604
0.618314	0.253004	Q9H9Y2;X6R7Q1	Q9H9Y2	Ribosome production factor 1	RPF1	13	41.5	40.11	0	72.726	63	24.4474	24.5433	24.9895	25.0582	24.5309	24.5352	24.738	25.401	25.1715	24.9886
0.617857	0.949981	Q9NZ01;M0R2N5;M0R3C3;Q9NZ01-2;M0R329	Q9NZ01;M0R2N5	Very-long-chain enoyl-CoA reductase	TECR	12	36.4	36.034	0	107.7	100	26.0483	26.9649	27.7777	28.2065	24.5571	27.0349	26.8558	28.5886	28.5098	27.3154
0.617493	1.98932	P47756-2;B1AK87;B1AK88;P47756;B1AK85	P47756-2;B1AK87;B1AK88;P47756;B1AK85	F-actin-capping protein subunit beta	CAPZB	11	47.8	30.628	0	42.57	33	19.1346	18.6939	23.9344	24.1011	20.2058	19.3076	22.7106	24.5636	24.9755	24.459
0.617088	0.8135	P62879;C9JXA5;C9JIS1;E7EP32;C9JZN1;P62879-2;C9JD14	P62879;C9JXA5;C9JIS1;E7EP32;C9JZN1	Guanine nucleotide-binding protein G(I)/G(S)/G(T) subunit beta-2	GNB2	12	47.6	37.331	0	323.31	62	26.0226	25.8031	26.3857	26.8104	23.3138	26.1914	25.8844	26.9146	26.841	26.5718
0.614032	1.02518	P57088;D6RAA6;H0Y8N0;J3KN43;D6RBY2	P57088;D6RAA6	Transmembrane protein 33	TMEM33	11	42.5	27.978	0	174.53	82	25.1859	25.6881	27.66	27.9621	24.6232	26.4069	26.4636	28.7377	27.9013	26.7358
0.613298	-0.484501	Q13835-2;Q13835	Q13835-2;Q13835	Plakophilin-1	PKP1	11	20.9	80.496	0	36.896	38	24.2333	24.4284	23.7267	23.209	24.17	23.9099	23.8556	23.0229	24.1123	22.4443
0.612314	0.886476	Q9UJU2;Q9UJU2-3;Q9UJU2-2;Q9UJU2-5;Q9UJU2-6;Q9UJU2-4	Q9UJU2;Q9UJU2-3;Q9UJU2-2;Q9UJU2-5;Q9UJU2-6	Lymphoid enhancer-binding factor 1	LEF1	3	14.3	44.2	0	4.1768	6	22.4	20.9467	22.3791	21.8674	18.9676	21.0954	22.4441	22.3038	22.3375	22.8124
0.611203	0.288786	P62266;D6RD47;D6RDJ2;D6RIX0;D6R9I7	P62266;D6RD47	40S ribosomal protein S23	RPS23	4	23.8	15.807	0	9.7146	24	23.7241	24.0055	24.3845	23.7136	24.6364	23.9299	24.5006	24.3435	24.3412	24.7929
0.611059	1.30086	Q8NFQ8	Q8NFQ8	Torsin-1A-interacting protein 2	TOR1AIP2	8	25.7	51.263	0	18.913	23	19.1908	21.2261	22.1298	22.0788	19.3337	21.4291	19.273	23.6943	23.4997	22.5674
0.610609	0.89127	Q9NPF5;Q5TG40;Q5TG38;Q5TG39;Q5TG37;Q5TG36	Q9NPF5;Q5TG40;Q5TG38	DNA methyltransferase 1-associated protein 1	DMAP1	10	31.3	52.992	0	26.343	29	21.5269	21.8535	23.8154	23.3756	21.6829	22.6527	21.5979	24.1171	23.9633	24.3795
0.609913	0.836948	O95470;H0Y3V8;H7BXL7	O95470	Sphingosine-1-phosphate lyase 1	SGPL1	9	17.3	63.523	0	17.928	27	23.8333	23.5992	24.2471	24.4036	20.9045	24.0667	23.6688	24.824	24.438	24.1749
0.609684	1.67897	P30519;A0A087WT44;P30519-2;I3L159;I3L1F5;I3L276;I3L1Y2;I3L4P8;A0A1B0GXH0;I3L463	P30519;A0A087WT44;P30519-2;I3L159;I3L1F5	Heme oxygenase 2	HMOX2	10	43.7	36.032	0	33.106	60	21.8774	23.4706	25.1805	25.7754	19.0268	23.2285	23.5912	25.9626	25.625	25.3183
0.609268	0.253164	Q9BQA1;H0Y711;Q9BQA1-2	Q9BQA1;H0Y711;Q9BQA1-2	Methylosome protein 50	WDR77	3	12.3	36.724	0	9.4853	4	20.0523	19.9462	19.6869	19.6284	18.9702	19.8399	20.1531	19.7103	19.9179	19.9285
0.608306	1.00704	O95639-3;O95639-2;O95639;C9JEV9;B7Z7B0;C9K0K2;H7C419;H7C016;F8WEL7	O95639-3;O95639-2;O95639;C9JEV9;B7Z7B0	Cleavage and polyadenylation specificity factor subunit 4	CPSF4	7	41.2	27.419	0	19.36	17	23.4758	23.4035	22.9073	22.6594	19.5522	23.8043	23.4048	22.6963	22.6535	24.4744
0.608008	-0.645748	Q3B726	Q3B726	DNA-directed RNA polymerase I subunit RPA43	TWISTNB	6	23.4	37.432	0	16.573	26	24.4554	23.7808	23.4403	22.489	25.3019	23.6257	23.3206	22.5423	23.0845	23.6655
0.607447	0.467264	R4GMX3;P35226;Q5T8Z4;Q5T8Z6;Q5T8Z2;A0A087X259;J3KT13;P35227	R4GMX3;P35226;Q5T8Z4;Q5T8Z6;Q5T8Z2	Polycomb complex protein BMI-1	COMMD3-BMI1;BMI1	5	15.1	53.293	0	11.001	19	23.3034	23.1409	23.9793	23.8444	22.6068	22.7341	24.0084	24.2426	24.1263	24.0998
0.606456	-0.731468	P63151;P63151-2;E5RFR9;A0A1W2PQI2;E5RIY1;Q9Y2T4-3;Q9Y2T4-4;Q9Y2T4-2;Q9Y2T4;Q66LE6	P63151;P63151-2	Serine/threonine-protein phosphatase 2A 55 kDa regulatory subunit B alpha isoform	PPP2R2A	5	12.1	51.691	0	7.3697	8	20.8662	20.4558	20.3122	19.8164	21.1643	21.5805	18.4986	18.8879	20.1102	19.8804
0.605526	0.258981	Q8WUM0	Q8WUM0	Nuclear pore complex protein Nup133	NUP133	31	35.2	128.98	0	171.3	114	25.8091	25.9711	25.931	25.6089	25.4082	25.8694	26.2381	25.6986	25.632	26.5851
0.604986	-1.12864	F8WF48;Q99442;F8WCJ7	F8WF48;Q99442;F8WCJ7	Translocation protein SEC62	SEC62	5	43.5	9.8703	0	11.381	23	24.8846	23.9198	23.4574	23.7164	23.8693	22.9812	19.4377	24.1603	23.9274	23.6976
0.603407	0.629915	Q05048;A0A0A0MSZ9;A3KFI9	Q05048;A0A0A0MSZ9	Cleavage stimulation factor subunit 1	CSTF1	9	34.6	48.357	0	35.704	55	24.5669	24.4681	24.2081	24.2392	22.0439	24.1957	24.8945	24.3153	24.185	25.0852
0.603367	0.557637	H7BXF5;A0A2R8YDB8;Q9H0E3;Q9H0E3-3	H7BXF5;A0A2R8YDB8;Q9H0E3;Q9H0E3-3	Histone deacetylase complex subunit SAP130	SAP130	2	2.1	111.28	0	4.1008	5	20.3327	20.9967	20.5318	21.4398	19.0501	20.6839	21.2281	20.6379	20.8953	21.6941
0.603254	0.648005	P30837;A0A0U1RQK9	P30837	Aldehyde dehydrogenase X, mitochondrial	ALDH1B1	4	12	57.206	0	10.515	11	19.2123	21.761	21.9667	21.6498	20.9035	22.0264	21.5556	21.9015	21.324	21.9259
0.603037	0.987715	P40937-2;P40937;C9JH72;F5H304;E9PEP3;F5H5S0;F5H0U6	P40937-2;P40937	Replication factor C subunit 5	RFC5	7	31.7	36.104	0	22.875	27	21.7458	22.0962	23.1719	22.6609	19.0116	21.7187	22.5879	22.6909	23.7907	22.8369
0.602475	1.48095	Q96C36;A0A087WTV6;J3KR12;A0A087WZR9;A0A087WX69;A0A087WZF0	Q96C36;A0A087WTV6;J3KR12;A0A087WZR9	Pyrroline-5-carboxylate reductase 2;Pyrroline-5-carboxylate reductase	PYCR2	16	56.9	33.637	0	139.05	84	23.331	25.2259	26.2547	26.7188	20.4271	25.4933	25.0383	26.8179	26.3853	25.6275
0.602336	-0.661953	Q9NX24;D6RC52;D6RCB9;J3QSY4;H0YC83	Q9NX24;D6RC52;D6RCB9;J3QSY4	H/ACA ribonucleoprotein complex subunit 2	NHP2	5	37.3	17.201	0	114.32	48	25.5642	25.0336	24.474	23.8554	26.6359	24.7249	24.7889	23.9946	23.7545	24.9903
0.6016	1.62769	Q96KA5-2;Q96KA5	Q96KA5-2;Q96KA5	Cleft lip and palate transmembrane protein 1-like protein	CLPTM1L	10	34.3	58.355	0	145.6	43	23.2842	23.1266	26.1452	26.1748	19.9368	24.029	23.9443	26.8226	26.7041	25.306
0.600805	1.30732	E5RHW4;O94905;E5RJ09;O94905-2;O94905-3	E5RHW4;O94905;E5RJ09	Erlin-2	ERLIN2	14	39.9	37.725	0	67.729	43	24.3316	24.7198	24.8942	25.3141	19.6562	24.9459	24.5835	25.546	25.1679	25.2092
0.599969	1.47514	P49257	P49257	Protein ERGIC-53	LMAN1	11	35.7	57.548	0	72.859	65	24.0384	22.1511	25.9971	26.2361	20.5702	24.2933	24.1682	26.4474	26.2307	25.2289
0.598338	1.0908	Q6NUQ1;F8WC46;F8WDC5;C9J5S3	Q6NUQ1	RAD50-interacting protein 1	RINT1	10	13.5	90.631	0	25.476	25	19.4222	20.8038	22.7663	22.9467	22.8353	21.6272	21.636	24.1982	23.7771	22.99
0.597718	0.955204	Q9Y4W2-2;Q9Y4W2;Q9Y4W2-4;Q9Y4W2-3	Q9Y4W2-2;Q9Y4W2;Q9Y4W2-4;Q9Y4W2-3	Ribosomal biogenesis protein LAS1L	LAS1L	6	11.3	81.242	0	19.65	19	19.5412	22.0221	23.1776	22.878	23.375	22.3152	22.8424	23.2852	23.045	24.2822
0.596884	0.613046	P11142;E9PKE3;P11142-2;E9PNE6;E9PN89;E9PLF4;E9PQK7;A8K7Q2;E9PK54;E9PQQ4;E9PI65;E9PPY6;P54652;E9PN25;E9PS65;E9PM13;P34931;Q53FA3	P11142;E9PKE3;P11142-2;E9PNE6;E9PN89;E9PLF4	Heat shock cognate 71 kDa protein	HSPA8	20	43.3	70.897	0	119.68	140	25.754	26.3072	26.7487	26.1488	24.158	25.7208	26.3508	26.516	26.4862	27.108
0.596536	-0.196424	O43824	O43824	Putative GTP-binding protein 6	GTPBP6	2	4.3	56.897	0.00075216	3.1154	2	19.4662	19.8563	19.333	19.4938	19.3563	19.1326	19.0008	19.4693	19.7201	19.2007
0.595642	0.530067	O95816;O95816-2	O95816;O95816-2	BAG family molecular chaperone regulator 2	BAG2	11	49.8	23.772	0	40.257	34	24.1482	25.2303	23.9277	23.5614	23.4211	24.3106	24.5679	24.0732	24.2892	25.6981
0.593738	0.517853	P51532;P51532-4;P51532-5;P51532-2;Q9HBD4;A0A2R8Y4P4;A0A2R8Y7S2;P51532-3;A0A0A0MT49;A0A2R8YGG3;A0A2R8Y440;A0A2R8YG32;A0A2R8Y7F3;A0A2R8Y6N0;A0A2R8Y4C5;A0A2R8YF58;A0A2R8Y7Y7;A0A2R8Y6V2;A0A2R8YF80;A0A2R8Y526;A0A2R8YGP5;A0A2R8YDA1;A0A2R8Y523;A0A2R8Y5K3;A0A2R8YFV8;A0A2R8YCY3;A0A2R8Y4R6;K7EQF0;A0A2R8YFK5;K7EP28;A0A0U1RRG6;B1ALF6;A0A0U1RRF5;A0A0U1RRD6;A0A0U1RQW7;A0A0A0MSS5;F6UH26;A0A0U1RQU0;A0A0U1RR09;B4…	P51532;P51532-4;P51532-5;P51532-2;Q9HBD4;A0A2R8Y4P4;A0A2R8Y7S2;P51532-3;A0A0A0MT49;A0A2R8YGG3;A0A2R8Y440;A0A2R8YG32;A0A2R8Y7F3;A0A2R8Y6N0;A0A2R8Y4C5;A0A2R8YF58;A0A2R8Y7Y7;A0A2R8Y6V2;A0A2R8YF80;A0A2R8Y526;A0A2R8YGP5;A0A2R8YDA1;A0A2R8Y523	Transcription activator BRG1	SMARCA4	25	17.4	184.64	0	210.23	101	24.6187	23.9954	25.5997	25.6658	24.6323	24.4774	25.125	25.9692	25.8128	25.7168
0.592586	-0.736826	P05129-2;P05129;H7BZ60;M0R0I9	P05129-2;P05129;H7BZ60;M0R0I9	Protein kinase C gamma type	PRKCG	2	3.6	62.029	0.0028829	2.6368	12	25.6073	27.3451	26.8094	25.7654	25.6775	27.0013	26.3241	24.7482	24.8775	24.5695
0.592448	1.66212	A0A0G2JJD3;O95870;O95870-2;A0A0G2JI89;F2Z3H2;F2Z3G6	A0A0G2JJD3;O95870;O95870-2;A0A0G2JI89	Abhydrolase domain-containing protein 16A	ABHD16A	15	29	67.518	0	40.783	47	23.2078	23.3693	24.911	25.3929	18.1492	23.2618	24.1114	25.5213	25.478	24.9683
0.592242	1.0454	Q9Y2P8;Q5VYW8;Q5VZU3;Q9Y2P8-2;Q5VZU2	Q9Y2P8	RNA 3-terminal phosphate cyclase-like protein	RCL1	11	39.4	40.842	0	51.237	55	21.4294	24.2926	25.3107	25.3972	22.7158	24.1221	23.9008	25.7321	25.5226	25.095
0.591628	1.53071	A0A087X0L7;J3KNA0;Q15070-2;Q15070;E7EVY0;C9JC63;Q15070-3	A0A087X0L7;J3KNA0;Q15070-2;Q15070;E7EVY0	Mitochondrial inner membrane protein OXA1L	OXA1L	10	19.8	48.519	0	29.263	38	21.5623	23.3351	25.4445	25.5699	20.276	23.295	23.3749	26.6918	26.0044	24.4753
0.591405	1.10775	Q15459;Q15459-2;H7C1L2	Q15459;Q15459-2	Splicing factor 3A subunit 1	SF3A1	8	12.9	88.885	0	14.164	14	20.935	20.5777	22.1076	21.8782	19.9287	20.3004	20.2628	22.7477	23.5419	24.1132
0.590494	0.722681	I3L100;I3L2W2;Q96JN8-2;Q96JN8;I3L2Z9;K7EPS7;K7ESJ6;K7ESM1	I3L100;I3L2W2;Q96JN8-2;Q96JN8;I3L2Z9	Neuralized-like protein 4	NEURL4	3	3.4	153.06	0	5.1403	3	18.7298	20.619	20.615	20.8092	18.3029	19.5442	20.7575	20.7752	20.6877	20.9247
0.589974	1.36151	Q7L0Y3;C9JVB6	Q7L0Y3;C9JVB6	Mitochondrial ribonuclease P protein 1	TRMT10C	18	48.6	47.346	0	48.17	72	23.3324	23.9492	25.638	25.7928	19.8532	24.6081	24.302	25.9675	25.4595	25.0362
0.589797	1.3216	Q99747;Q99747-2;J3QS28;J3QKW4	Q99747;Q99747-2	Gamma-soluble NSF attachment protein	NAPG	4	14.4	34.746	0	8.4072	11	19.7278	19.172	22.8425	23.5499	19.9573	20.1755	22.134	23.4686	23.5678	22.5117
0.589072	1.41771	Q00325-2;Q00325;F8VVM2;F8VWQ0;F8VZL5;F8VWR4;F8VY00;F8VYH5	Q00325-2;Q00325;F8VVM2	Phosphate carrier protein, mitochondrial	SLC25A3	15	54.6	39.958	0	265.65	99	27.6007	27.541	28.3912	28.9116	22.581	28.0957	27.8162	29.1595	28.8726	28.1701
0.585186	1.00971	C9JA28;Q9UNL2;Q9UNL2-2	C9JA28;Q9UNL2;Q9UNL2-2	Translocon-associated protein subunit gamma	SSR3	1	8	20.161	0	5.28	18	22.8542	22.9026	24.1257	24.213	19.9179	23.246	23.1476	24.6904	24.3047	23.6731
0.585032	1.38426	P61006;P61006-2	P61006;P61006-2	Ras-related protein Rab-8A	RAB8A	7	29.5	23.668	0	43.361	39	24.2843	24.4745	25.2106	25.4533	19.3538	24.8081	24.7947	25.5759	25.7382	24.7809
0.584801	0.244847	A0A2R8Y595;A0A2R8YFL0;P49711;P49711-2;A0A2R8Y6Z6;A0A2R8Y6C1;V9GY73;Q8NI51-11;Q8NI51-6;Q8NI51-5;Q8NI51-10;Q8NI51-2;Q8NI51-8;Q8NI51;Q8NI51-3;Q8NI51-7	A0A2R8Y595;A0A2R8YFL0;P49711;P49711-2	Transcriptional repressor CTCF	CTCF	13	23	72.999	0	83.184	62	25.1588	25.0735	24.8992	24.6184	24.3321	25.1993	24.9473	24.8526	24.793	25.514
0.584479	-0.837055	O60832;O60832-2;C9IYT0;H7C0M1;H7C2Q9;H7C2Q2;H7BZF2	O60832;O60832-2;C9IYT0;H7C0M1	H/ACA ribonucleoprotein complex subunit 4	DKC1	29	53.7	57.673	0	323.31	243	30.1216	29.5178	28.2546	27.7011	31.0579	29.2947	29.005	27.657	27.822	28.6892
0.583782	0.562381	P56181-2	P56181-2	NADH dehydrogenase [ubiquinone] flavoprotein 3, mitochondrial	NDUFV3	6	16.9	50.983	0	9.4001	10	22.8261	22.3732	21.6027	21.6927	20.418	22.8719	22.6962	21.749	21.9015	22.506
0.583613	-0.776027	Q14331;E9PRR7;E9PLY7	Q14331;E9PRR7	Protein FRG1	FRG1	4	19	29.172	0	11.245	12	23.4371	22.8247	21.7302	21.4362	22.9188	23.0184	20.1797	21.3164	21.2691	22.6833
0.583507	0.169258	Q9H0D6-2;Q9H0D6	Q9H0D6-2;Q9H0D6	5-3 exoribonuclease 2	XRN2	24	33.2	99.96	0	85.379	101	25.6508	25.8408	25.9424	25.7949	25.2347	25.7187	25.973	25.7927	25.7671	26.0584
0.581806	0.92379	Q9P035;H3BS72;H3BPZ1;Q9P035-2;H3BRL8;H3BMZ1	Q9P035;H3BS72;H3BPZ1;Q9P035-2	Very-long-chain (3R)-3-hydroxyacyl-CoA dehydratase 3	HACD3	10	32.6	43.159	0	55.702	52	26.2129	26.4854	27.0854	27.035	23.2228	26.6606	26.1364	27.5753	27.5073	26.7809
0.581187	1.76558	Q92643;A6NEM5;B1AK81;Q92643-2	Q92643;A6NEM5;B1AK81;Q92643-2	GPI-anchor transamidase	PIGK	10	28.4	45.251	0	83.978	37	21.9573	20.3085	25.3588	25.2504	19.7605	23.1848	21.6418	26.2025	25.8977	24.5365
0.580092	0.285715	Q9NWH9;H7C3F4;Q9NWH9-3;H7BXE3;H0YL55;H0YMM0;H0YKU6;H0YKH2;H0YNF3;H0YMR6;H0YLE6;H0YMW8;H0YLW7	Q9NWH9;H7C3F4;Q9NWH9-3	SAFB-like transcription modulator	SLTM	23	27.5	117.15	0	160.13	129	26.1456	25.8611	26.2794	26.866	26.2626	26.1887	26.7196	26.1942	27.0935	26.6473
0.579465	1.43177	P56937-3;P56937;P56937-2;Q5T249;F2Z2C2;Q5T248;V9GYN3	P56937-3;P56937;P56937-2	3-keto-steroid reductase	HSD17B7	11	47.7	34.475	0	119.17	69	25.0895	23.5676	26.5069	26.3583	20.4855	24.9836	24.6691	26.7935	26.2981	26.4223
0.579438	1.66106	Q5QPK2;H0Y368;O60762;Q5QPJ9	Q5QPK2;H0Y368;O60762;Q5QPJ9	Dolichol-phosphate mannosyltransferase subunit 1	DPM1	16	60.6	32.426	0	133.97	78	25.556	25.8571	27.0525	27.1118	19.8643	26.2839	25.7845	27.4273	27.4314	26.8197
0.57905	0.247454	Q15029-2;Q15029;Q15029-3;K7EP67;K7EJ74;K7EIT3	Q15029-2;Q15029;Q15029-3	116 kDa U5 small nuclear ribonucleoprotein component	EFTUD2	43	56.4	105.38	0	289.96	257	27.8264	27.8485	27.5814	27.5842	26.8657	27.8287	27.7152	27.7151	27.5313	28.1533
0.578643	-0.636486	Q08554-2;Q08554;J3QRL9	Q08554-2;Q08554	Desmocollin-1	DSC1	18	27.3	93.834	0	111.35	134	27.7108	27.2118	26.7779	27.0005	27.028	28.0473	27.0198	25.4707	26.676	25.3327
0.577053	0.468097	Q9NZM5;M0QZ34;M0QZU5;M0QYZ9;M0QX73	Q9NZM5;M0QZ34	Glioma tumor suppressor candidate region gene 2 protein	GLTSCR2	5	14.6	54.389	0	11.91	16	21.1854	19.9482	21.6167	21.5121	22.285	21.8532	21.988	21.7814	21.645	21.6203
0.576998	0.667321	Q8TD30;Q8TD30-2;H3BU54;P24298	Q8TD30;Q8TD30-2	Alanine aminotransferase 2	GPT2	8	17.6	57.903	0	30.126	34	23.1564	23.4497	23.1596	23.3286	20.5364	23.631	23.4798	23.2475	23.4464	23.1626
0.576828	0.784491	Q16718;A0A087X1G1;H7BYD0;Q16718-2;F8WAS3;A0A087WXR5;C9IZN5	Q16718;A0A087X1G1;H7BYD0;Q16718-2;F8WAS3	NADH dehydrogenase [ubiquinone] 1 alpha subcomplex subunit 5	NDUFA5	5	65.5	13.459	0	300.18	41	25.625	25.8665	25.9395	26.0096	22.6254	26.1094	25.7894	26.1317	26.1149	25.843
0.576764	0.800983	P14618;B4DNK4;P14618-3;P14618-2;H3BTN5;H3BQ34;H3BUW1;H3BTJ2;H3BR70;H3BT25;H3BU13;H3BN34;H3BQZ3;P30613-2;P30613	P14618;B4DNK4;P14618-3;P14618-2;H3BTN5;H3BQ34	Pyruvate kinase PKM;Pyruvate kinase	PKM	15	40.1	57.936	0	41.381	34	22.7515	23.1569	24.8355	22.7085	23.3668	23.1551	24.0349	22.8685	25.04	25.7256
0.576659	0.315618	P62269;A0A0G2JQH2;Q5GGW2;J3JS69	P62269	40S ribosomal protein S18	RPS18	8	44.1	17.718	0	25.614	26	23.6	23.9878	24.3097	23.7828	23.8716	23.9456	23.6596	24.2924	24.1695	25.063
0.575796	1.16159	H0UI06;D6RIE3;D6RGV5;P14406;D6R9C3	H0UI06;D6RIE3;D6RGV5;P14406	Cytochrome c oxidase subunit 7A2, mitochondrial	COX7A2	3	47	12.844	0	18.424	15	24.1281	23.9849	24.2538	26.1258	20.6002	24.0323	24.7689	25.9185	25.7954	24.3857
0.575209	1.11409	A0A0A0MQW0;A0A0A0MR39;Q9P2K5-2;Q9P2K5;A0A087WUT0;A0A0C4DGV1;H0YN19;H0YKS1;A0A087WWC8;Q9P2K5-4;Q9P2K5-3	A0A0A0MQW0;A0A0A0MR39;Q9P2K5-2;Q9P2K5;A0A087WUT0	Myelin expression factor 2	MYEF2	5	11.8	61.957	0	9.1317	9	22.2191	19.6558	22.3971	22.5184	18.3854	20.6521	22.7519	22.615	22.5379	22.1894
0.57459	0.461224	P82094;F8WF45;A0A2R8Y7M0;P82094-2	P82094;F8WF45;A0A2R8Y7M0;P82094-2	TATA element modulatory factor	TMF1	6	6.7	122.84	0	11.012	7	20.5378	19.9376	19.9316	21.6502	20.2118	20.944	20.1026	21.135	21.0026	21.3908
0.573473	1.09291	Q15363;E7EQ72;F5GX39	Q15363;E7EQ72;F5GX39	Transmembrane emp24 domain-containing protein 2	TMED2	3	16.9	22.761	0	13.835	15	21.7604	19.4196	23.1775	22.8927	19.8004	22.6889	20.7809	23.7654	22.9161	22.3638
0.572752	1.19282	Q6IN84;A0A087WZC1;Q6IN84-2	Q6IN84	rRNA methyltransferase 1, mitochondrial	MRM1	7	21.5	38.638	0	14.346	18	21.6339	22.7942	23.5168	23.922	18.7786	22.3623	22.5401	24.3764	23.8859	23.4448
0.572729	0.341357	Q49A26;Q49A26-5;Q49A26-2;Q49A26-3;K7EMM8;Q49A26-4;K7EQB2;K7EPU6;K7EK70;K7ELL0	Q49A26;Q49A26-5;Q49A26-2;Q49A26-3;K7EMM8;Q49A26-4	Putative oxidoreductase GLYR1	GLYR1	16	39.6	60.547	0	52.641	75	25.0086	25.5045	25.4033	25.4819	24.2	25.1211	25.2766	25.6155	25.3452	25.9466
0.572708	0.562477	Q8N163-2;Q8N163;G3V119;H0YB24;E5RFJ3;A0A087X2B6;H0YC69;H0YC58;E5RGU7;E5RHJ4;E5RHH8	Q8N163-2;Q8N163;G3V119;H0YB24	Cell cycle and apoptosis regulator protein 2	CCAR2	32	47.1	103.14	0	139.58	115	24.9868	24.9876	26.1327	26.1326	24.6422	24.8475	25.5614	26.5	26.8446	25.9408
0.571897	-0.58461	P18583-5;P18583-2;P18583-7;P18583;P18583-9;P18583-10;P18583-4;H7C1M2;J3QSZ5;H7C2G8	P18583-5;P18583-2;P18583-7;P18583;P18583-9;P18583-10;P18583-4;H7C1M2	Protein SON	SON	58	31.6	267.03	0	323.31	481	31.3068	30.4579	29.1815	29.6338	31.2738	30.5345	30.1624	29.3795	29.2829	29.5714
0.571309	-1.20349	Q9NX58;D6RDJ1	Q9NX58	Cell growth-regulating nucleolar protein	LYAR	12	42.7	43.614	0	116.33	53	26.6733	26.1122	25.5578	22.8123	26.8768	25.6833	25.2864	22.4645	22.9765	25.6043
0.570764	1.08609	Q92665	Q92665	28S ribosomal protein S31, mitochondrial	MRPS31	8	28.1	45.318	0	16.583	24	20.6647	23.1392	24.4738	24.4583	20.653	22.9497	23.5248	24.4456	24.5344	23.3648
0.570473	0.884575	Q9NYP7;Q9NYP7-2;A0A0A0MTI6;Q9NYP7-3	Q9NYP7;Q9NYP7-2;A0A0A0MTI6	Elongation of very long chain fatty acids protein 5;Elongation of very long chain fatty acids protein	ELOVL5	3	16.4	35.293	0	98.238	21	22.3797	22.4471	24.0646	25.0413	21.5807	23.1154	23.2294	24.8668	24.9723	23.7524
0.569907	1.6339	Q15907;Q15907-2;H3BMH2;H3BSC1;P62491-2;P62491;B4DQU5;M0R2D0;P57735	Q15907;Q15907-2;H3BMH2;H3BSC1;P62491-2;P62491	Ras-related protein Rab-11B;Ras-related protein Rab-11A	RAB11B;RAB11A	12	59.2	24.488	0	30.263	43	22.2122	20.1103	25.9355	26.1533	21.1465	23.9648	23.1829	26.109	26.1267	24.3438
0.568861	1.16698	Q9BTV4;V9GY05	Q9BTV4	Transmembrane protein 43	TMEM43	11	40.2	44.875	0	47.539	63	23.5015	22.5663	25.4754	25.6663	20.8971	23.909	23.9734	25.9473	25.4367	24.6751
0.567829	0.511397	A0A3B3ITJ4;M0QXS5;P14866-2;M0R1W6;M0R076;M0QYL7;B4DVF8;H7C464;B7WPG3;C9IYN3;D6W592;Q8WVV9-5;Q8WVV9-4;Q8WVV9	A0A3B3ITJ4;M0QXS5;P14866-2	Heterogeneous nuclear ribonucleoprotein L	HNRNPL	20	59.6	59.218	0	323.31	183	27.5228	27.7468	28.3208	28.322	26.1734	27.5646	27.8732	28.3653	28.524	28.3157
0.567663	1.22934	H0Y4W2;F2Z2U4;Q9Y4A5-2;Q9Y4A5;A0A2R8YFJ4	H0Y4W2;F2Z2U4;Q9Y4A5-2;Q9Y4A5;A0A2R8YFJ4	Transformation/transcription domain-associated protein	TRRAP	22	7.6	405.8	0	43.158	48	21.3449	20.6454	24.3393	23.9838	20.5194	21.3214	22.5603	24.5112	24.2919	24.2947
0.566796	-0.693941	Q01469;I6L8B7;A8MUU1	Q01469;I6L8B7	Fatty acid-binding protein, epidermal	FABP5	5	47.4	15.164	0	22.592	33	23.7194	23.8323	22.9748	24.7865	25.0836	24.9004	23.5296	22.7029	23.495	22.2989
0.565956	0.81846	F8W0R1;F8VPA6;A0A087WU02;Q96RQ1;F8VR88;F8VUZ2;H0YI50	F8W0R1;F8VPA6;A0A087WU02;Q96RQ1;F8VR88;F8VUZ2;H0YI50	Endoplasmic reticulum-Golgi intermediate compartment protein 2	ERGIC2	2	12.8	19.509	0.00075301	3.1281	3	19.4431	20.1551	22.5352	21.3501	19.4467	20.5751	20.6667	22.0655	22.2814	21.4338
0.565951	1.58033	Q96EY7;Q96EY7-2;B8ZZQ4;F8WE76	Q96EY7	Pentatricopeptide repeat domain-containing protein 3, mitochondrial	PTCD3	21	33.5	78.549	0	71.591	73	23.0951	21.2726	26.1734	25.896	20.5285	24.5147	23.0602	26.6465	26.3565	24.2893
0.565342	1.06348	Q9P0I2;Q9P0I2-2;S4R3U9;C9JLM9	Q9P0I2;Q9P0I2-2	ER membrane protein complex subunit 3	EMC3	5	20.3	29.952	0	49.186	25	19.519	22.2247	23.2714	23.4934	21.0585	22.566	21.2345	24.3166	23.4953	23.272
0.563657	1.33404	P24928;P24928-2	P24928	DNA-directed RNA polymerase II subunit RPB1	POLR2A	42	24	217.17	0	91.874	112	24.2631	23.6083	25.6925	26.2571	20.3449	24.234	24.3101	26.2638	26.2636	25.7647
0.563517	0.487016	O96019;O96019-2;H7C5S0;C9JQT2;O94805	O96019;O96019-2;H7C5S0	Actin-like protein 6A	ACTL6A	14	45.7	47.46	0	323.31	113	26.4212	26.6642	26.8298	27.3299	24.9892	26.7344	26.6566	26.9304	26.9548	27.3931
0.56119	0.637568	Q9BQ70;H3BQ53;H3BS87;H3BMJ8;Q9H7D3;H3BSP8;H3BTU3;H3BSS3;Q9H384	Q9BQ70;H3BQ53	Transcription factor 25	TCF25	5	8.6	76.666	0	6.3934	10	20.822	20.8899	23.1632	20.8775	20.0448	21.4176	21.6667	22.1335	21.6606	22.1067
0.560764	0.990421	O14828;O14828-2	O14828;O14828-2	Secretory carrier-associated membrane protein 3	SCAMP3	6	27.4	38.287	0	27.767	39	23.0434	22.3988	25.4011	25.6401	23.0763	24.0261	23.7781	26.217	26.0646	24.4258
0.560712	1.34682	Q6UWP7-3;Q6UWP7;C9K0C3;Q6UWP7-2;C9J5S5;C9JA02;C9JMW2;C9JUV9;C9JXY8;C9J6F4	Q6UWP7-3;Q6UWP7;C9K0C3;Q6UWP7-2	Lysocardiolipin acyltransferase 1	LCLAT1	8	23.1	44.561	0	20.722	32	21.8776	18.4697	24.0124	23.6851	20.7649	22.589	21.2725	24.0771	24.1677	23.4376
0.559285	0.854984	E7EPM6;P33121-2;P33121-3;P33121;B7Z3Z9;D6RER0;H0Y9Z9;H0Y9U7	E7EPM6;P33121-2;P33121-3;P33121;B7Z3Z9;D6RER0	Long-chain-fatty-acid--CoA ligase 1	ACSL1	7	11.9	74.281	0	12.769	13	20.0709	20.519	21.1183	20.8751	19.8107	20.6626	18.9839	22.7179	21.7775	22.5271
0.558745	0.253143	Q8NFH5-2;Q8NFH5;Q8NFH5-3;C9IYQ7;F8WCF5;F8WEL4;C9JIY9;C9JWU7	Q8NFH5-2;Q8NFH5;Q8NFH5-3	Nucleoporin NUP53	NUP35	7	33	33.12	0	31.653	36	24.097	24.2492	24.3092	24.338	24.1093	24.0309	24.4733	24.6686	24.0395	25.1562
0.558601	0.232685	Q96HS1;Q96HS1-2;F5GXG4	Q96HS1;Q96HS1-2	Serine/threonine-protein phosphatase PGAM5, mitochondrial	PGAM5	22	72.3	32.004	0	85.782	131	27.0559	26.9456	27.6775	27.672	27.1573	27.3445	27.4187	27.8967	27.7554	27.2563
0.558065	0.562731	Q13033-2;Q13033;G3V340;H0YJZ4;H0YJT2;G3V3G7	Q13033-2;Q13033	Striatin-3	STRN3	12	23.6	77.744	0	67.734	49	23.4356	23.8804	24.6685	24.9587	23.0474	23.8209	23.8747	25.4201	24.5957	25.0928
0.557988	1.82569	P54886-2;P54886	P54886-2;P54886	Delta-1-pyrroline-5-carboxylate synthase;Glutamate 5-kinase;Gamma-glutamyl phosphate reductase	ALDH18A1	38	51.2	87.088	0	266.44	188	25.9018	25.5273	27.7784	27.9676	19.578	26.4431	26.3608	28.0796	27.8841	27.1139
0.557453	1.32481	P33993;P33993-3;P33993-2;C9J8M6	P33993;P33993-3	DNA replication licensing factor MCM7	MCM7	11	20.2	81.307	0	30.955	25	21.2462	21.0048	23.6504	21.237	19.3021	19.552	22.823	22.9962	22.5073	25.186
0.557357	1.6078	Q9BQA9-2;Q9BQA9;J3QRG5;J3KSJ5;H0Y2X1;J3KTF4;J3QRZ2;J3QLB7;J3QKS6;J3QKZ6;J3QQQ4;J3KTI1;J3KSB6;J3KS78;J3QS53	Q9BQA9-2;Q9BQA9;J3QRG5;J3KSJ5;H0Y2X1;J3KTF4;J3QRZ2;J3QLB7;J3QKS6	Uncharacterized protein C17orf62	C17orf62	4	27.7	19.436	0	8.9652	9	19.0264	19.9999	23.3367	24.2006	20.3815	23.8311	19.2519	24.337	23.9162	23.6479
0.557265	0.462528	Q8TEQ8;Q8TEQ8-2	Q8TEQ8;Q8TEQ8-2	GPI ethanolamine phosphate transferase 3	PIGO	5	4.7	118.7	0	5.8405	7	19.0946	21.2654	20.0609	20.0395	20.0585	20.2698	20.3733	21.1873	20.8552	20.1461
0.556845	1.23932	J3KPG5;F8VU39;Q9UIF9-2;Q9UIF9-3;Q9UIF9;A0A0C4DGI9;H0YII3;H0YHL2;H0YHQ7	J3KPG5;F8VU39;Q9UIF9-2;Q9UIF9-3;Q9UIF9;A0A0C4DGI9	Bromodomain adjacent to zinc finger domain protein 2A	BAZ2A	25	17.3	208.07	0	69.023	53	22.0156	22.9623	24.777	24.2222	19.7864	23.1941	22.1861	24.7259	24.2984	25.5554
0.555723	0.994453	Q8N2K0;Q8N2K0-2;Q8N2K0-3;I3L294;I3L1V0;I3L440;Q5T712;I3L380	Q8N2K0;Q8N2K0-2;Q8N2K0-3	Monoacylglycerol lipase ABHD12	ABHD12	8	30.2	45.096	0	31.853	23	20.246	22.2323	22.6978	23.9631	20.4795	21.8651	21.7056	24.1958	23.6921	23.1324
0.555266	0.811084	A6PVJ6;A6PVJ7;Q5JWR1;H0Y4S7;B4DML5;G3XAG9;Q9BYM8	A6PVJ6;A6PVJ7;Q5JWR1;H0Y4S7;B4DML5;G3XAG9;Q9BYM8	RanBP-type and C3HC4-type zinc finger-containing protein 1	RBCK1	1	11.4	11.781	0.010044	2.1091	4	22.546	22.8408	22.7824	23.1976	20.1782	21.4258	23.1955	23.8841	23.6287	23.4664
0.553404	0.800929	Q9UJZ1;A0A087WYB4;Q9UJZ1-2;F2Z2I8	Q9UJZ1;A0A087WYB4;Q9UJZ1-2	Stomatin-like protein 2, mitochondrial	STOML2	13	41.3	38.534	0	113.91	85	24.3757	26.0059	26.7238	26.4546	24.1626	25.8064	24.9815	27.3717	27.1337	26.4339
0.553264	1.06728	Q9Y2S7;B4DEM9	Q9Y2S7;B4DEM9	Polymerase delta-interacting protein 2	POLDIP2	11	43.5	42.033	0	53.1	58	24.5247	23.6018	24.9774	25.4495	20.3123	24.9095	24.6562	25.0159	24.6608	24.9598
0.553077	1.13502	J3KNE0;A6NKT7;Q7Z3J3	J3KNE0;A6NKT7;Q7Z3J3	RanBP2-like and GRIP domain-containing protein 3;RanBP2-like and GRIP domain-containing protein 4	RGPD3;RGPD4	32	21.2	197.62	0	6.8318	5	24.1186	23.6409	23.016	23.2181	19.0821	24.4986	24.3054	22.7455	22.9164	24.2849
0.552826	0.981124	H0YNG3;P67812-4;P67812;P67812-3;H0YKT4;H0YNX5;H0YNA5;P67812-2	H0YNG3;P67812-4;P67812;P67812-3;H0YKT4	Signal peptidase complex catalytic subunit SEC11;Signal peptidase complex catalytic subunit SEC11A	SEC11A	3	12.9	18.651	0	7.7533	7	21.0479	19.9661	23.4069	22.764	20.3475	21.4821	21.528	23.8453	23.5855	21.9971
0.551992	0.399942	F8VZA2;Q6P1Q0-2;Q6P1Q0;Q6P1Q0-7;H0YIV5;F8VP71;Q6P1Q0-4;F8W1Z2;F8VVQ3;F8VR33;F8VQE7;F8VTR1;Q6P1Q0-5	F8VZA2;Q6P1Q0-2;Q6P1Q0;Q6P1Q0-7;H0YIV5;F8VP71;Q6P1Q0-4;F8W1Z2;F8VVQ3	LETM1 domain-containing protein 1	LETMD1	4	14.1	34.046	0	5.7137	9	21.1388	19.1162	20.2661	20.754	20.3868	20.655	20.6123	20.9186	20.8352	20.6404
0.551408	0.428593	P42285;H0YAC4;H0Y8U3	P42285	Superkiller viralicidic activity 2-like 2	SKIV2L2	16	18.8	117.8	0	53.566	56	23.7712	24.9262	24.884	24.7634	23.657	24.6609	24.1434	25.1312	24.6489	25.5605
0.551226	0.525953	P62873;P62873-2;F6UT28;B1AKQ8;F6X3N5;B3KVK2	P62873;P62873-2;F6UT28;B1AKQ8;F6X3N5;B3KVK2	Guanine nucleotide-binding protein G(I)/G(S)/G(T) subunit beta-1	GNB1	14	60	37.377	0	323.31	130	27.7113	27.6634	28.0867	28.4897	26.2341	27.7209	27.4291	28.6401	28.6365	28.3884
0.551192	-0.879027	Q8WUQ7-2;Q8WUQ7;K7ENY9	Q8WUQ7-2;Q8WUQ7	Cactin	CACTIN	3	4.5	107.94	0	24.861	6	24.1227	23.1446	21.4393	21.1495	23.9297	22.3701	22.3472	20.7238	20.9644	22.9851
0.551119	0.504976	H0Y714;Q96G21;B8ZZ47;E7ENR5;B9A008;F8WCN0	H0Y714;Q96G21;B8ZZ47;E7ENR5;B9A008	U3 small nucleolar ribonucleoprotein protein IMP4	IMP4	9	39.3	31.835	0	43.923	48	23.7627	24.2661	25.2025	24.8502	23.4837	23.9803	24.3033	25.364	24.9429	25.4997
0.551005	0.938481	Q92504	Q92504	Zinc transporter SLC39A7	SLC39A7	2	8.5	50.117	0	21.874	3	22.2364	23.3697	22.4894	22.8873	19.5494	22.1096	24.6408	23.4235	22.8234	22.2272
0.550179	0.517564	E9PF19;Q9Y4P3;Q96E41;A0A087WXC6;F8WDI9;F8WCR3	E9PF19;Q9Y4P3;Q96E41	Transducin beta-like protein 2	TBL2	20	55.7	45.935	0	96.332	89	26.3706	26.2122	26.6528	26.5951	24.4515	26.2794	26.0025	26.8193	26.8112	26.9575
0.549843	0.795435	P16615-5;P16615-2;P16615-3;P16615;P16615-4;H7C5W9;H3BVB2;A0A0C4DH86;J3QSY6;H3BTW4	P16615-5;P16615-2;P16615-3;P16615;P16615-4;H7C5W9	Sarcoplasmic/endoplasmic reticulum calcium ATPase 2	ATP2A2	40	49.4	109.73	0	323.31	285	27.7233	28.098	28.6446	28.8955	25.358	28.0541	27.7414	29.2606	28.8528	28.7878
0.549545	0.61286	P18754;P18754-2;C9JW69;C9JRH2;C9J3R0;C9JMJ4;C9JQZ4	P18754;P18754-2;C9JW69;C9JRH2;C9J3R0;C9JMJ4;C9JQZ4	Regulator of chromosome condensation	RCC1	17	59.9	44.969	0	100.35	126	26.5007	27.2419	26.3594	26.6755	24.4133	26.7379	26.3536	26.8671	26.6007	27.6957
0.549517	0.579061	P61026;A0A087WWB9	P61026	Ras-related protein Rab-10	RAB10	8	39	22.541	0	54.562	45	25.2833	25.4236	26.1845	26.4083	24.1736	26.2245	25.8097	26.7631	26.5616	25.0097
0.549287	0.705646	P20339-2;P20339	P20339-2;P20339	Ras-related protein Rab-5A	RAB5A	7	50.7	22.178	0	52.799	13	22.0949	21.8425	19.6627	22.033	19.8352	22.275	21.318	21.2338	21.5966	22.5732
0.548887	0.448318	P62906	P62906	60S ribosomal protein L10a	RPL10A	11	48.4	24.831	0	201.69	72	25.5937	26.0831	26.9985	26.8206	25.4886	25.9205	26.2637	27.1296	27.0558	26.8565
0.548731	0.660337	B7Z2R7;Q5T8D3-4;Q5T8D3-2;Q5T8D3-3;Q5T8D3;X6RDD7;Q5T8E0	B7Z2R7;Q5T8D3-4;Q5T8D3-2;Q5T8D3-3;Q5T8D3;X6RDD7;Q5T8E0	Acyl-CoA-binding domain-containing protein 5	ACBD5	2	5.5	58.792	0.0021779	2.7559	2	20.8799	19.1511	21.5981	21.5684	19.1695	21.4278	21.5646	20.7643	20.8461	21.0659
0.548662	1.04876	Q8IV33;Q8IV33-3	Q8IV33;Q8IV33-3	Uncharacterized protein KIAA0825	KIAA0825	2	1.5	147.73	0.0011078	2.9203	8	23.985	24.8202	23.9599	24.165	19.833	24.5771	24.9349	23.9897	24.46	24.0452
0.548606	1.18305	Q9BPW8;H7C2U6;C9JDV8;F8WCR5	Q9BPW8;H7C2U6	Protein NipSnap homolog 1	NIPSNAP1	8	24.6	33.31	0	21.295	23	24.9825	24.508	23.1677	23.1793	20.1306	25.5217	25.2254	22.7955	23.1261	25.2146
0.54858	0.632543	P53007;B4DP62	P53007	Tricarboxylate transport protein, mitochondrial	SLC25A1	11	31.8	34.012	0	55.813	68	26.6618	26.9425	26.9789	27.3332	24.4483	27.1854	26.7951	27.4909	27.4864	26.5696
0.548418	1.35599	Q13951;A0A494C0A9;H3BSC0;J3KRT0;J3KS23	Q13951;A0A494C0A9;H3BSC0;J3KRT0	Core-binding factor subunit beta	CBFB	7	27.5	21.508	0	35.578	32	24.7603	24.2733	23.5841	23.9879	18.4572	24.6504	24.8109	23.8593	23.7538	24.7684
0.548321	1.1157	O43504;R4GMU8;E9PLX3;A0A0C4DGV4	O43504;R4GMU8;E9PLX3;A0A0C4DGV4	Ragulator complex protein LAMTOR5	LAMTOR5	5	96.7	9.6138	0	111.6	46	23.8685	24.3229	24.5651	25.1784	19.8324	24.8804	24.2229	24.3052	24.8426	25.0947
0.548102	0.493539	Q8TBR7-1;Q8TBR7;I3L336;I3L0N4	Q8TBR7-1;Q8TBR7	Protein FAM57A	FAM57A	3	10.7	25.872	0.00039216	3.5888	5	20.9858	21.1053	20.7146	21.6401	21.3741	21.1225	21.0945	22.8636	22.3477	20.8595
0.547236	-0.615512	P12273	P12273	Prolactin-inducible protein	PIP	7	57.5	16.572	0	26.169	39	24.5286	24.9412	25.3447	24.0584	25.5676	25.9027	24.5423	23.8563	23.183	23.8786
0.546612	0.87879	Q9NZI8;Q9NZI8-2;O00425	Q9NZI8;Q9NZI8-2	Insulin-like growth factor 2 mRNA-binding protein 1	IGF2BP1	5	9.4	63.48	0	11.421	13	21.2022	21.276	22.4311	22.5238	19.4798	20.5665	21.8436	23.0452	23.6689	22.1826
0.545727	0.608502	Q96SI9-2;Q96SI9;H0YC91;E9PKQ0;Q5JPA5	Q96SI9-2;Q96SI9	Spermatid perinuclear RNA-binding protein	STRBP	24	40.6	71.966	0	94.442	81	25.2901	25.4665	26.1819	26.3064	23.7729	25.2268	25.5157	26.5872	26.579	26.1516
0.544617	-0.295586	F8VYE8;P36873;P36873-2;F8VR82;F8W0W8;A0A087WYY5	F8VYE8;P36873;P36873-2;F8VR82;F8W0W8	Serine/threonine-protein phosphatase;Serine/threonine-protein phosphatase PP1-gamma catalytic subunit	PPP1CC	17	58.2	34.95	0	58.923	20	24.3263	24.3222	25.0108	24.8144	24.5337	23.5873	24.002	24.6753	24.5917	24.6733
0.544564	0.698403	I3L2Z5;A0A087WWR2;P56270-3;P56270;P56270-2;H3BQI4;I3L411;I3L4Y2;H3BPU3;I3L0M3;H3BQS2;J3QSH4;P56270-4;Q14119	I3L2Z5;A0A087WWR2;P56270-3;P56270;P56270-2;H3BQI4	Myc-associated zinc finger protein	MAZ	4	22.3	22.187	0	7.6137	16	22.9985	20.5584	22.7783	22.4992	21.1416	23.2812	21.353	22.8276	22.5423	23.464
0.544447	0.777501	Q8TED0;Q8TED0-3;H0Y8P4;Q8TED0-2;D6RF65	Q8TED0;Q8TED0-3;H0Y8P4;Q8TED0-2	U3 small nucleolar RNA-associated protein 15 homolog	UTP15	20	44.4	58.414	0	74.71	90	24.4725	23.534	26.0825	26.1944	24.3652	24.8959	24.4538	26.7358	26.2407	26.2097
0.544367	0.483505	Q08211;Q08211-2;REV__H0YA90;REV__Q7Z6J0-3	Q08211	ATP-dependent RNA helicase A	DHX9	51	50.2	140.96	0	323.31	471	28.6753	28.953	29.5039	29.7148	27.7396	28.857	28.8789	29.9354	29.9382	29.3947
0.543802	1.34769	P08559;P08559-4;P08559-3;P08559-2;Q5JPU3;Q5JPU0;Q5JPT9;Q5JPU1;P29803;Q5JPU2	P08559;P08559-4;P08559-3;P08559-2	Pyruvate dehydrogenase E1 component subunit alpha, somatic form, mitochondrial	PDHA1	18	48.5	43.295	0	68.924	81	25.0291	25.2816	25.8926	25.7917	19.7529	25.4538	25.081	26.0783	26.2196	25.6536
0.54351	1.38554	O15173-2;O15173;U3KQM0	O15173-2;O15173	Membrane-associated progesterone receptor component 2	PGRMC2	8	33.6	26.17	0	32.033	27	21.9066	19.0489	23.8936	24.3806	20.384	20.7168	23.4495	24.0239	24.379	23.972
0.543095	0.958939	Q8N8A6	Q8N8A6	ATP-dependent RNA helicase DDX51	DDX51	13	25.8	72.456	0	31.214	31	21.9615	19.6878	24.3035	23.1471	21.9969	22.1755	22.8643	23.6169	23.0329	24.2016
0.543032	0.613271	P13498	P13498	Cytochrome b-245 light chain	CYBA	2	12.8	21.012	0.0011165	2.993	6	21.4625	20.5944	22.7059	22.0382	20.2567	21.5435	21.3506	22.9386	22.4132	21.8783
0.542945	1.53468	Q96I63;Q96TA2-3;Q96TA2-2;Q96TA2;R4GNA5;Q5T8D1;Q5T8D2	Q96I63;Q96TA2-3;Q96TA2-2;Q96TA2	ATP-dependent zinc metalloprotease YME1L1	YME1L1	15	27.4	82.665	0	156.73	40	21.3897	21.0477	24.6706	24.5597	19.023	22.8407	20.9671	25.1125	24.9423	24.5015
0.541377	0.810202	U3KQB3;Q9HCP0;U3KQA5;A0A0U1RQT7;Q8IXA3;Q9HCP0-2;A0A0U1RQY7;Q9Y6M4-3;Q9Y6M4-4;Q9Y6M4;Q9Y6M4-2;K7ESB6;Q9Y6M4-5;A0A087WWF5;A0A0U1RQK2;A0A0U1RR14;A0A0U1RRH5;K7EP38;A0A0U1RR31;A0A0U1RQK6;A0A0U1RQG9;A0A087WXD7;A0A087WZK4;A0A0U1RQH9;K7EJC0;Q9Y6M4-6	U3KQB3;Q9HCP0;U3KQA5;A0A0U1RQT7;Q8IXA3;Q9HCP0-2;A0A0U1RQY7;Q9Y6M4-3;Q9Y6M4-4;Q9Y6M4;Q9Y6M4-2;K7ESB6	Casein kinase I isoform gamma-1;Casein kinase I isoform gamma-3	CSNK1G1;hCG_2004507;CSNK1G3;CSNK1G2	5	10.5	54.481	0	7.7753	6	19.9624	19.5107	22.2626	22.2265	20.4354	21.9998	20.0596	22.0486	22.4239	21.9168
0.541359	1.38353	Q96GN5-4;Q96GN5-2;Q96GN5;Q96GN5-5;C9JFL7;C9J8L0;C9IZR6	Q96GN5-4;Q96GN5-2;Q96GN5;Q96GN5-5	Cell division cycle-associated 7-like protein	CDCA7L	9	23.3	48.308	0	55.237	21	19.7879	20.1773	24.6656	23.6827	20.3592	20.8248	22.7422	24.909	23.5942	23.5203
0.541271	0.890147	Q8N201;H7C582	Q8N201	Integrator complex subunit 1	INTS1	15	8.9	244.29	0	45.994	22	19.6834	20.9811	22.6039	22.6445	20.4374	20.9875	21.1528	23.7967	22.5579	22.3061
0.540757	0.269588	Q9UMS4;F5GY56;F5H2I0;H0YGZ5;H0YGF3	Q9UMS4	Pre-mRNA-processing factor 19	PRPF19	20	71.8	55.18	0	194.23	185	27.8511	27.9129	27.7493	28.0147	27.2073	27.7245	27.5061	28.1324	28.11	28.6102
0.53956	0.911972	Q8WV74;Q8WV74-2	Q8WV74;Q8WV74-2	Nucleoside diphosphate-linked moiety X motif 8, mitochondrial	NUDT8	6	36.4	25.37	0	13.214	19	23.0974	23.5177	23.6022	24.2285	19.8495	24.3631	23.136	23.6673	23.5892	24.0996
0.53929	1.4156	Q96JJ7;Q96JJ7-2;B4DIE3;H3BPB3;H3BT89;H3BVI1;H3BRY0	Q96JJ7;Q96JJ7-2	Protein disulfide-isomerase TMX3	TMX3	12	28.9	51.871	0	33.555	29	20.7424	19.5565	23.9434	24.3311	20.0191	22.1329	21.1747	25.1465	24.4536	22.7628
0.538525	0.519337	P51809;P51809-3;P51809-2;E5RH06	P51809;P51809-3;P51809-2	Vesicle-associated membrane protein 7	VAMP7	11	45	24.935	0	37.774	33	22.7544	24.9447	24.7799	24.375	24.1582	24.0284	24.3764	25.1503	24.7048	25.3489
0.538234	0.790203	P00414	P00414	Cytochrome c oxidase subunit 3	MT-CO3	2	8.8	29.95	0.00075273	3.1259	5	24.5785	24.1014	24.2521	24.5331	21.0331	24.727	24.6564	24.8121	24.4536	23.8002
0.537969	0.418031	Q5T160;H0Y450	Q5T160	Probable arginine--tRNA ligase, mitochondrial	RARS2	11	19.7	65.505	0	21.227	29	23.0337	23.093	23.8516	23.9867	22.0604	23.8112	23.2292	23.9902	23.5426	23.5424
0.537629	0.532628	Q8N5G2;Q8N5G2-2;Q8N5G2-3;A0A3B3ITD2	Q8N5G2;Q8N5G2-2;Q8N5G2-3	Macoilin	TMEM57	5	12.7	76.177	0	9.9327	13	20.731	21.6242	21.7346	21.8416	19.9547	21.325	21.0313	21.6073	21.8054	22.7802
0.5373	1.01816	H0Y8R1;F5H5I6;H0YAK1;Q12849;Q12849-5;H0YAM1	H0Y8R1;F5H5I6;H0YAK1;Q12849;Q12849-5	G-rich sequence factor 1	GRSF1	12	39.3	47.27	0	43.065	31	21.528	23.1669	24.9525	24.8783	21.6463	23.3113	23.2029	25.4946	25.4208	23.8332
0.53692	-0.991891	Q5T3I0;Q5T3I0-3;A0A0A0MRK1;E9PAV9;F8W895;E9PPY4;F2Z3C6;Q5T3I0-2	Q5T3I0;Q5T3I0-3;A0A0A0MRK1;E9PAV9;F8W895	G patch domain-containing protein 4	GPATCH4	9	27.6	50.381	0	60.639	27	24.4997	23.6687	23.908	21.4003	26.0699	23.4257	23.2397	21.8796	21.8969	24.1452
0.535532	-0.682771	Q03135	Q03135	Caveolin-1	CAV1	1	7.9	20.471	0	3.9239	12	24.8494	23.9255	23.0326	23.1478	24.2238	24.3317	24.3802	22.3394	22.0586	22.6553
0.535527	0.584376	Q8TF68;Q8TF68-3;Q8TF68-2;E9PHB3;F5H8L7;R4GMR4;F5H105	Q8TF68;Q8TF68-3;Q8TF68-2;E9PHB3	Zinc finger protein 384	ZNF384	8	20.8	63.218	0	12.878	17	22.8045	22.5564	22.9062	23.1145	20.9234	21.9615	22.8469	23.94	22.9686	23.5099
0.535316	1.1832	P53396-2;P53396;P53396-3;K7EIE7;K7ESG8	P53396-2;P53396;P53396-3	ATP-citrate synthase	ACLY	14	13.7	119.77	0	25.096	22	20.101	23.2094	25.3531	23.3246	23.2559	22.9407	23.2838	23.5394	25.2135	26.1827
0.534821	-0.998303	A0A0J9YX88;E9PJ24;B7ZM65;F8WEF5;A0A0J9YYB5;A0A0J9YWD5;Q9P1Y6-2;Q9P1Y6-3;Q9P1Y6	A0A0J9YX88;E9PJ24;B7ZM65;F8WEF5;A0A0J9YYB5;A0A0J9YWD5;Q9P1Y6-2;Q9P1Y6-3;Q9P1Y6	PHD and RING finger domain-containing protein 1	PHRF1	3	2.5	161.91	0	5.5262	10	22.9349	23.3987	20.687	19.81	22.6961	22.1958	21.3317	20.4877	19.0331	21.4868
0.534724	1.25537	P11177-2;P11177;P11177-3;C9J634;F8WF02	P11177-2;P11177;P11177-3;C9J634	Pyruvate dehydrogenase E1 component subunit beta, mitochondrial	PDHB	16	61.6	37.2	0	148.26	96	25.1147	25.57	26.1139	26.489	20.7897	25.2471	24.9489	26.9067	26.9074	26.3443
0.534652	1.4842	Q96L91-3;Q96L91-5;Q96L91-2;Q96L91;Q96L91-4;A0A0A0MR70	Q96L91-3;Q96L91-5;Q96L91-2;Q96L91;Q96L91-4	E1A-binding protein p400	EP400	18	7.8	335.8	0	35.118	42	18.8117	20.1837	24.1737	23.5785	20.1819	20.6229	21.3018	24.4498	23.9014	24.0747
0.532039	0.495404	Q9NVI7-2;Q9NVI7;H0Y2W2;Q9NVI7-3;Q5SV16;Q5T9A4-2	Q9NVI7-2;Q9NVI7;H0Y2W2;Q9NVI7-3	ATPase family AAA domain-containing protein 3A	ATAD3A	38	58.2	66.217	0	323.31	337	30.0062	29.6035	28.5463	28.8132	28.7964	30.2618	30.5051	28.8877	28.8436	29.7444
0.531918	0.539065	O94913;E9PKN0;E9PQ01;E9PQF9;E9PNY7	O94913;E9PKN0;E9PQ01	Pre-mRNA cleavage complex 2 protein Pcf11	PCF11	8	7.6	173.05	0	14.871	10	22.3425	22.134	20.9179	21.5579	20.6785	22.117	21.9386	21.1978	21.7412	23.3314
0.530712	1.23256	P11171-2;P11171;P11171-5;A0A2U3TZH6;A0A2R8YD30;P11171-4;P11171-3;Q4VB86;A0A2R8Y7Y3;P11171-6;A0A3B3ITP0;A0A2R8Y5Z6;A0A3B3IU06;A0A2R8Y5G2;A0A2R8Y570;A0A2R8Y6G5;P11171-7;A0A2R8YFR9;A0A2R8YCW8;A0A3B3IUD6;A0A2R8Y420;A0A2R8Y7N0;A0A2R8Y4N6;A0A3B3ITC5;A0A2R8Y783;A0A2R8Y6T6;A0A0A0MRA8;Q9Y2J2;A8K968;Q9Y2J2-2;A0A0A0MSA4;A0A2R8YFU8	P11171-2;P11171;P11171-5;A0A2U3TZH6;A0A2R8YD30;P11171-4;P11171-3;Q4VB86;A0A2R8Y7Y3;P11171-6;A0A3B3ITP0;A0A2R8Y5Z6;A0A3B3IU06;A0A2R8Y5G2;A0A2R8Y570;A0A2R8Y6G5;P11171-7;A0A2R8YFR9;A0A2R8YCW8;A0A3B3IUD6;A0A2R8Y420;A0A2R8Y7N0	Protein 4.1	EPB41	20	32.3	93.237	0	54.309	56	22.7207	21.7767	24.8611	24.4891	20.3951	22.4255	22.4473	25.3449	25.8604	24.3274
0.529921	-0.493461	P07900;P07900-2;G3V2J8;Q14568;Q58FG1	P07900;P07900-2	Heat shock protein HSP 90-alpha	HSP90AA1	20	31.8	84.659	0	37.221	43	24.3427	25.2314	25.1121	23.8868	24.0161	22.8909	24.072	24.0299	24.0806	25.0484
0.529271	0.908124	Q7L8L6	Q7L8L6	FAST kinase domain-containing protein 5	FASTKD5	11	20.7	86.573	0	19.633	23	23.2723	23.0833	23.3328	24.1066	19.6073	23.0605	23.2925	24.193	23.7135	23.6835
0.529193	0.893708	Q9Y483-4;Q9Y483;B4DZG1;Q9Y483-3;Q9Y483-2	Q9Y483-4;Q9Y483;B4DZG1;Q9Y483-3;Q9Y483-2	Metal-response element-binding transcription factor 2	MTF2	12	25.9	60.648	0	31.276	41	21.0286	22.729	24.2455	24.1988	21.4256	22.0691	23.2823	24.2928	24.179	24.2726
0.528634	0.96385	O95251-4;O95251;O95251-2;E7EUP3;O95251-3;O95251-5	O95251-4;O95251;O95251-2;E7EUP3;O95251-3;O95251-5	Histone acetyltransferase KAT7;Histone acetyltransferase	KAT7	10	23.4	66.947	0	36.455	29	21.2183	21.9597	24.0645	23.8626	21.2498	21.9911	22.0664	24.7909	24.49	23.8357
0.528255	0.271129	Q7Z7K6-3;A0A0M3HER2	Q7Z7K6-3	Centromere protein V	CENPV	9	41.5	29.73	0	39.884	86	26.0335	26.2287	26.5725	26.889	25.7713	26.1781	26.2813	26.7679	26.7483	26.8751
0.528067	1.22435	Q5R3B4;O95563	Q5R3B4;O95563	Mitochondrial pyruvate carrier 2	MPC2	4	36.2	11.681	0	10.948	28	24.4512	24.0929	25.5434	25.9076	20.2087	24.6969	24.6663	26.4513	26.0752	24.4359
0.527843	0.68263	P53701	P53701	Cytochrome c-type heme lyase	HCCS	6	24.6	30.601	0	15.59	19	21.8103	23.4986	22.8513	22.4538	20.0035	22.5797	22.4133	23.1272	22.9628	22.9477
0.527745	-0.285052	Q9NVP1;H7C452	Q9NVP1	ATP-dependent RNA helicase DDX18	DDX18	24	43.7	75.406	0	206.39	169	27.3442	27.3819	27.3615	26.8715	28.1945	27.1644	27.196	26.9023	26.8353	27.6302
0.527312	0.477921	P61009	P61009	Signal peptidase complex subunit 3	SPCS3	4	25	20.313	0	24.35	28	24.7612	24.7018	25.334	25.4113	23.3617	24.8876	24.4998	25.7006	25.5338	25.3377
0.527186	0.304419	O14925;Q5SRD1;B4DDK6	O14925;Q5SRD1	Mitochondrial import inner membrane translocase subunit Tim23;Putative mitochondrial import inner membrane translocase subunit Tim23B	TIMM23;TIMM23B	3	16.7	21.943	0	157.12	16	22.7489	22.332	23.1981	23.4875	22.3199	22.8974	22.6776	23.4087	23.2618	23.3629
0.527107	0.433632	Q9Y512	Q9Y512	Sorting and assembly machinery component 50 homolog	SAMM50	17	39.9	51.976	0	93.873	114	26.304	26.2541	26.8634	26.996	25.0626	26.5986	26.408	27.3476	26.9404	26.3537
0.526817	-0.13568	O75367-3;O75367;O75367-2;B4DJC3;D6RCF2;Q5SQT3	O75367-3;O75367;O75367-2;B4DJC3	Core histone macro-H2A.1;Histone H2A	H2AFY	21	60.6	39.488	0	323.31	283	29.5846	29.4788	29.8909	29.3632	29.9035	29.35	29.5874	29.562	29.4127	29.6304
0.526389	0.405268	Q9NRK6	Q9NRK6	ATP-binding cassette sub-family B member 10, mitochondrial	ABCB10	16	26	79.147	0	272.6	82	25.783	26.2625	25.1919	25.3242	24.2952	26.0426	25.5916	25.9643	25.246	26.0385
0.526128	0.912309	O60831;A6NP52;A6NM71	O60831;A6NP52	PRA1 family protein 2	PRAF2	3	16.3	19.258	0	13.704	15	22.8661	23.3956	23.9026	24.0403	19.7793	23.3919	22.9571	24.3414	24.0333	23.8216
0.525857	1.14505	P30153;C9J9C1;B3KQV6;E9PH38;E9PPI5;E9PNM7;E9PHZ6	P30153;C9J9C1;B3KQV6	Serine/threonine-protein phosphatase 2A 65 kDa regulatory subunit A alpha isoform	PPP2R1A	10	22.8	65.308	0	27.719	31	23.1415	23.8917	23.9623	24.1077	18.813	23.3689	23.7913	23.729	24.127	24.6252
0.52516	0.575902	O60216;E5RFV8;E5RIN7;E5RJW1;E5RJK5;E5RI01;E5RFZ5;E5RG18;A0A140T8W2;Q9H4I0-2;Q9H4I0	O60216	Double-strand-break repair protein rad21 homolog	RAD21	13	27.6	71.689	0	51.809	39	21.5098	23.1122	23.5207	23.3397	22.28	22.7041	22.672	23.8819	22.9368	24.4473
0.523035	0.312084	Q96H22-5;Q96H22-4;Q96H22;Q96H22-3	Q96H22-5;Q96H22-4;Q96H22;Q96H22-3	Centromere protein N	CENPN	1	3	35.555	0.0038596	2.4517	6	19.8754	20.4998	20.983	20.7167	19.9811	20.1487	20.4317	20.9014	21.0953	21.0395
0.522929	1.24598	Q86SF2;H0YAH3;H0YAK0;E9PBY3	Q86SF2;H0YAH3	N-acetylgalactosaminyltransferase 7;Polypeptide N-acetylgalactosaminyltransferase	GALNT7	9	18.7	75.388	0	18.292	20	19.7591	19.4756	23.6327	23.2757	20.1722	21.3544	21.0351	24.7992	22.9617	22.3947
0.521877	-1.21984	Q5BQ95	Q5BQ95		KLK13	1	8.2	10.685	0.00999	2.0789	4	23.8744	20.6825	24.1768	23.8383	24.6409	20.1536	20.8119	22.8017	25.0071	22.3394
0.521261	1.12955	Q14165;F5H1S8;H0YG07;F5GX14	Q14165;F5H1S8;H0YG07	Malectin	MLEC	12	45.9	32.233	0	41.001	44	21.8315	22.8906	24.6842	24.6788	20.5596	23.9259	21.7675	25.5477	24.5412	24.5101
0.521031	1.0057	O00182-3;O00182-2;O00182-6;O00182;J3QS92;O00182-5;O00182-4;J3KS82;J3KSY2;Q3B8N2-2;Q6DKI2;Q3B8N2;J3KSA0;J3QSH0;J3KT17;J3QR96	O00182-3;O00182-2;O00182-6;O00182	Galectin-9	LGALS9	7	32.2	34.69	0	44.775	27	22.568	21.1588	23.8488	24.6356	20.7529	22.3084	22.6825	24.5225	25.0124	23.4669
0.521004	0.944556	P82932	P82932	28S ribosomal protein S6, mitochondrial	MRPS6	5	39.2	14.226	0	14.186	18	22.3702	21.7457	23.6547	23.392	19.7081	22.315	22.0116	24.2757	24.2511	22.7401
0.518876	0.82052	B4DI03;K7EJQ7;Q9BY50;A0A0A0MR04	B4DI03;K7EJQ7;Q9BY50;A0A0A0MR04	Signal peptidase complex catalytic subunit SEC11;Signal peptidase complex catalytic subunit SEC11C	SEC11L3;SEC11C	5	28.2	17.404	0	9.3141	11	21.4101	21.4186	23.2207	23.1742	20.8982	21.6185	21.5581	24.412	23.6866	22.9492
0.51863	-0.370144	P61604;B8ZZL8;B8ZZ54	P61604;B8ZZL8;B8ZZ54	10 kDa heat shock protein, mitochondrial	HSPE1	4	40.2	10.932	0	4.4186	18	24.195	23.6661	24.7404	24.5372	23.6664	23.756	23.7639	24.3816	24.1598	22.8931
0.518616	0.474999	J3QR07;Q96MU7-2;Q96MU7	J3QR07;Q96MU7-2;Q96MU7	YTH domain-containing protein 1	YTHDC1	9	11.7	85.586	0	14.494	27	24.6216	23.8049	24.1352	23.4661	22.2207	23.9952	24.1625	23.7505	24.0607	24.6546
0.518132	0.951569	Q5T8U5;O15260-2;O15260;O15260-3;B7Z1G8	Q5T8U5;O15260-2;O15260;O15260-3;B7Z1G8	Surfeit locus protein 4	SURF4	6	39.8	21.127	0	323.31	60	24.9816	25.7628	27.0066	27.2611	23.0259	25.7628	25.6923	27.6853	27.2719	26.3835
0.518073	0.960246	Q9HC21-2;Q9HC21;J3KSI7;J3QL84;J3KS44;J3QLV3;J3KRY6;J3KSB1;J3QS02;J3KTL0	Q9HC21-2;Q9HC21	Mitochondrial thiamine pyrophosphate carrier	SLC25A19	12	40.3	29.217	0	47.474	57	24.8413	24.7896	24.7048	24.3528	20.3513	25.0369	24.6827	24.9088	24.6743	24.5384
0.517202	1.36079	O00767	O00767	Acyl-CoA desaturase	SCD	8	30.1	41.522	0	48.658	37	22.1592	22.5898	25.4521	26.0151	19.9294	24.0737	23.038	25.7294	25.8097	24.2989
0.517019	0.43965	O15235	O15235	28S ribosomal protein S12, mitochondrial	MRPS12	5	39.1	15.173	0	13.875	20	23.7577	24.0074	24.329	24.392	22.6364	23.7585	24.0218	24.989	24.6877	23.8637
0.516525	0.37359	Q14974;Q14974-2;J3KTM9;J3QR48;J3QKQ5;J3QRG4;J3KS06	Q14974;Q14974-2;J3KTM9	Importin subunit beta-1	KPNB1	23	34.4	97.169	0	191.77	117	26.1276	27.2069	27.0459	26.9765	26.1887	26.3693	26.7928	27.2267	27.1295	27.8954
0.516387	0.425951	A0A2R8YFK9;A0A2R8Y521;A0A2R8Y5J0;A0A2U3TZM0;Q14839-2;Q14839;A0A0C4DGG9;A0A2R8Y425;A0A2R8YFD8;A0A2R8YDJ9;A0A2R8Y212;F5GWX5;A0A2R8YD40;A0A2R8Y4X2;A0A2R8YDW2;A0A2R8YER1;A0A2R8Y8C1;A0A2R8Y445;A0A2R8Y5Z7;A0A2R8Y685;A0A2R8Y7I0;A0A2R8Y7M9;A0A2R8Y5M9;A0A2R8Y8B3;A0A2R8YE38;Q8TDI0;K7EMY3;F2Z2R5;A0A2R8Y6G9;A0A2R8Y7X1;F5H6N4;A0A2R8Y795	A0A2R8YFK9;A0A2R8Y521;A0A2R8Y5J0;A0A2U3TZM0;Q14839-2;Q14839;A0A0C4DGG9;A0A2R8Y425;A0A2R8YFD8;A0A2R8YDJ9;A0A2R8Y212;F5GWX5;A0A2R8YD40;A0A2R8Y4X2;A0A2R8YDW2;A0A2R8YER1;A0A2R8Y8C1;A0A2R8Y445;A0A2R8Y5Z7	Chromodomain-helicase-DNA-binding protein 4	CHD4	50	30.3	216.62	0	177.08	169	25.5251	25.6666	26.736	26.7432	25.2619	25.7676	26.0368	27.03	26.7157	26.5124
0.515826	0.755617	P61019;E9PKL7;P61019-2;H0YD31;E9PE37;H7C125;H0YDL5;A0A1D5RMT4;Q6PIK3	P61019;E9PKL7;P61019-2	Ras-related protein Rab-2A	RAB2A	17	75	23.545	0	186.42	80	25.0476	25.1253	26.0173	26.1641	22.7245	25.2974	25.0564	26.5488	26.4744	25.4799
0.515821	0.686438	Q9NZ45	Q9NZ45	CDGSH iron-sulfur domain-containing protein 1	CISD1	5	52.8	12.199	0	19.72	28	23.8653	24.1537	25.1162	25.1578	22.2786	24.4349	23.6971	25.6184	25.3319	24.9214
0.515707	0.489522	H7BXY3;Q7L2E3-3;Q7L2E3;Q7L2E3-2	H7BXY3;Q7L2E3-3;Q7L2E3;Q7L2E3-2	Putative ATP-dependent RNA helicase DHX30	DHX30	43	42.1	130.55	0	160.11	144	25.2495	25.2825	26.6514	26.8289	25.1883	25.7508	25.8915	27.0405	26.7913	26.1742
0.514887	1.03438	Q15637-6;Q15637-4;Q15637-3;Q15637-2;Q15637;Q15637-7;Q15637-5;C9J792;F8WEV5	Q15637-6;Q15637-4;Q15637-3;Q15637-2;Q15637;Q15637-7;Q15637-5	Splicing factor 1	SF1	8	18.2	61.888	0	30.587	32	24.7135	24.4774	23.587	23.6952	19.5641	24.4508	24.5567	23.9394	23.9496	24.3125
0.514802	0.283099	P20700;E9PBF6;A0A0D9SFE5;A0A0D9SFY5;A0A0C4DGC5;Q5TCI8;P02545-5;P02545-4	P20700;E9PBF6;A0A0D9SFE5	Lamin-B1	LMNB1	49	72.2	66.408	0	323.31	463	30.1575	30.3266	30.1123	30.4522	29.0619	30.2175	30.1854	30.244	30.281	30.5981
0.513663	0.984825	P51991-2	P51991-2	Heterogeneous nuclear ribonucleoprotein A3	HNRNPA3	18	48.3	37.029	0	5.0327	8	22.1103	19.169	22.87	23.4656	20.1436	21.3979	22.835	23.1633	23.3777	21.9088
0.512901	-0.861443	B1AN99;P35030-5;P35030-3;P35030-2;P35030-4;P35030	B1AN99;P35030-5;P35030-3;P35030-2;P35030-4;P35030	Trypsin-3	PRSS3	1	7.3	19.288	0	7.4727	10	24.6352	24.7772	23.2358	22.9108	24.9491	24.6048	25.0537	22.0095	21.8944	22.6386
0.51289	0.692276	Q9NRL2;Q9NRL2-2;A0A087WWN7;H0YJP5	Q9NRL2;Q9NRL2-2	Bromodomain adjacent to zinc finger domain protein 1A	BAZ1A	52	37.7	178.7	0	200.64	182	24.9121	24.214	26.6898	26.651	25.4903	24.926	25.8376	27.2616	26.6169	26.7764
0.512853	1.29813	E9PC15;Q53H12;A0A3B3ITD0;A0A3B3ISZ0;A0A3B3ISY9;A0A0G2JLG5;E9PG39;A0A3B3ITX7;A0A3B3ITV0;A0A3B3IS09;A0A3B3IUC9;A0A0G2JLD0	E9PC15;Q53H12;A0A3B3ITD0;A0A3B3ISZ0;A0A3B3ISY9;A0A0G2JLG5;E9PG39	Acylglycerol kinase, mitochondrial	AGK	17	58.9	43.796	0	248.77	87	25.6155	25.9511	26.5389	26.5908	20.4629	26.0424	25.5575	27.1407	26.7556	26.1537
0.512752	0.360749	O00257;O00257-3	O00257;O00257-3	E3 SUMO-protein ligase CBX4	CBX4	4	10.5	61.367	0	21.683	10	21.7154	21.5876	22.2033	22.0269	20.6286	21.2562	22.1041	22.1737	22.1847	22.2468
0.512745	0.451576	Q15269;A0A0B4J2E5;C9J544;A0A0J9YX21	Q15269;A0A0B4J2E5	Periodic tryptophan protein 2 homolog	PWP2	26	34.7	102.45	0	253.45	94	24.985	25.5788	26.4824	26.2473	25.2233	25.3319	25.5417	26.7356	26.6363	26.5292
0.512687	0.505919	E7EPT4;P19404	E7EPT4;P19404	NADH dehydrogenase [ubiquinone] flavoprotein 2, mitochondrial	NDUFV2	6	34.5	27.907	0	19.486	35	23.3351	23.5874	23.7959	24.2119	21.8225	23.642	23.1364	23.8942	24.2674	24.3424
0.512599	1.07415	Q969X5-2;Q969X5;F2Z3Q5;F2Z2U2;Q969X5-3	Q969X5-2;Q969X5	Endoplasmic reticulum-Golgi intermediate compartment protein 1	ERGIC1	10	57.6	22.16	0	49.107	53	25.5349	25.947	26.3144	26.4819	21.3217	25.8383	25.6545	26.6947	26.6017	26.1815
0.512083	0.613988	O43324;D6RBD7;C9J1V9;O43324-2;D6RCQ0;H0YAL7	O43324;D6RBD7;C9J1V9;O43324-2	Eukaryotic translation elongation factor 1 epsilon-1	EEF1E1;EEF1E1-BLOC1S5	4	24.1	19.81	0	9.5881	12	19.638	22.1361	22.4461	22.002	20.7063	21.5032	21.5957	22.0768	22.4857	22.3369
0.510848	1.32752	Q9BW92;U3KQG0;Q9BW92-2;F6S7Q7;Q5T5E9;U3KQ50	Q9BW92;U3KQG0;Q9BW92-2	Threonine--tRNA ligase, mitochondrial	TARS2	11	17	81.035	0	23.829	30	23.6535	18.8502	23.8899	23.7796	19.4207	23.1102	21.6822	24.0979	24.01	23.3312
0.510782	0.531902	H3BPE7;P35637-2;P35637	H3BPE7;P35637-2;P35637	RNA-binding protein FUS	FUS	5	10.8	53.496	0	4.6688	5	22.956	22.2337	21.6931	21.2484	20.8104	22.5667	22.2954	21.4131	23.3134	22.0125
0.510577	1.68084	P11717;S4R328	P11717	Cation-independent mannose-6-phosphate receptor	IGF2R	53	29.1	274.37	0	204.24	160	22.1823	22.5581	26.2419	26.8538	20.1129	23.8387	22.7267	27.2947	26.726	25.7672
0.510183	1.21185	A0A087X2D5;Q9BRJ2;A0A0G2JMS5;A0A087WU62	A0A087X2D5;Q9BRJ2;A0A0G2JMS5;A0A087WU62	39S ribosomal protein L45, mitochondrial	MRPL45	7	27.5	35.29	0	12.461	20	19.77	21.3026	24.4046	24.4961	20.3654	22.9833	22.0478	24.4311	24.4054	22.5305
0.509476	-0.46587	Q9UMY1;H7C2B1;Q9UMY1-2	Q9UMY1	Nucleolar protein 7	NOL7	5	20.6	29.426	0	12.241	30	25.1703	24.8075	23.9297	23.5047	25.4848	24.0956	24.2696	24.0056	23.4464	24.7505
0.509371	0.854154	A0A087WW65;O75027-3;O75027;O75027-2;B4DGL8;A0A2R8Y473;E9PJR8	A0A087WW65;O75027-3;O75027;O75027-2;B4DGL8;A0A2R8Y473	ATP-binding cassette sub-family B member 7, mitochondrial	ABCB7	9	14	78.287	0	56.792	30	23.5593	24.1891	23.9199	24.1585	20.0988	24.2068	23.6544	24.1524	24.2267	23.9561
0.509052	-1.38682	A0A2R8YH03;Q5VWN6-2;Q5VWN6	A0A2R8YH03;Q5VWN6-2;Q5VWN6	Protein FAM208B	FAM208B	2	1	293.55	0.0032328	2.6095	2	25.6065	19.881	22.9937	22.6762	23.3279	21.8731	19.2497	22.9357	23.8241	19.6687
0.508115	1.27624	Q9UK61-3;Q9UK61-4;Q9UK61;Q9UK61-2;A0A087X0F1	Q9UK61-3;Q9UK61-4;Q9UK61;Q9UK61-2;A0A087X0F1	Protein FAM208A	FAM208A	19	14.5	170.81	0	39.714	49	20.669	21.2012	23.9308	24.0299	19.6837	20.3882	22.5696	24.2008	24.0825	24.6548
0.508083	1.02265	P51649-2;P51649;C9J8Q5	P51649-2;P51649;C9J8Q5	Succinate-semialdehyde dehydrogenase, mitochondrial	ALDH5A1	11	22.1	58.653	0	39.112	55	24.0936	22.5884	25.1515	25.3844	20.3806	24.1861	24.1106	24.9793	24.917	24.5187
0.507279	0.242624	A0A3B3ITP4;Q495G5;Q8IVH4;D6RIS5;A0A3B3IRG3	A0A3B3ITP4;Q495G5;Q8IVH4;D6RIS5;A0A3B3IRG3	Methylmalonic aciduria type A protein, mitochondrial	MMAA	4	10.1	44.22	0	7.6485	6	21.5474	21.6511	21.6783	21.2816	20.5711	21.5982	21.7739	21.7884	21.4428	21.3392
0.50676	0.503079	Q9NZB2;Q9NZB2-6;Q9NZB2-4;A0A0C4DG79;Q9NZB2-5;A0A494C0Y9;A0A0C4DH52;Q9NZB2-2	Q9NZB2;Q9NZB2-6;Q9NZB2-4;A0A0C4DG79;Q9NZB2-5	Constitutive coactivator of PPAR-gamma-like protein 1	FAM120A	6	7.8	121.89	0	11.608	8	21.2799	19.2205	19.953	20.0077	21.5364	20.9754	21.0411	20.5708	21.3999	20.5257
0.505902	0.956155	P21912;A0A087WWT1;A0A087WXX8	P21912;A0A087WWT1;A0A087WXX8	Succinate dehydrogenase [ubiquinone] iron-sulfur subunit, mitochondrial	SDHB	10	37.1	31.629	0	48.386	49	23.7876	24.0979	24.94	24.9042	20.1831	24.5179	24.2359	24.9193	24.5713	24.449
0.505793	0.756735	Q96GM5;Q96GM5-2;F8VRQ4;F8VZ70;F8VUB0;H0YHV1;F8VW95	Q96GM5;Q96GM5-2;F8VRQ4	SWI/SNF-related matrix-associated actin-dependent regulator of chromatin subfamily D member 1	SMARCD1	17	38.3	58.232	0	68.246	51	22.9297	24.2838	25.1473	25.1837	22.4752	23.7898	23.6905	25.6818	25.3725	25.2686
0.504925	0.503841	A0A087WUX8;A0A087WYF7;Q6UXV4	A0A087WUX8;A0A087WYF7;Q6UXV4	MICOS complex subunit MIC27	APOOL	4	22.8	28.761	0	7.9273	5	20.9818	20.0167	21.3328	21.7013	19.8635	20.7249	20.9486	22.2229	21.7324	20.7864
0.504715	0.640421	P35249;C9JZI1;P35249-2;C9J8M3;C9JTT7;C9JXZ7;H7C1P0;C9JGY5;F8WE44;C9JW34	P35249;C9JZI1;P35249-2;C9J8M3;C9JTT7	Replication factor C subunit 4	RFC4	13	44.9	39.681	0	56.542	50	24.2213	24.8683	24.5251	23.9832	21.7953	24.1359	24.9287	24.0591	24.1956	25.2759
0.50362	-1.06957	Q66PJ3	Q66PJ3	ADP-ribosylation factor-like protein 6-interacting protein 4	ARL6IP4	6	19.5	44.915	0.0032143	2.5636	11	23.4544	23.5836	22.8819	24.1706	20.4214	23.0115	23.5064	21.4096	22.021	19.2155
0.502763	0.852315	P0DPI3;A0A0U1RR11;A0A0U1RRI6	P0DPI3;A0A0U1RR11;A0A0U1RRI6			1	2.9	29.887	0.0065698	2.3309	11	23.6332	23.7861	24.032	24.1761	20.0332	23.5641	23.8627	24.2791	24.3418	23.8746
0.502711	0.457658	D6RB26;D6RCF5;F6SDC8;A0A3B3ISS3;Q96CQ1-2;Q96CQ1-3;Q96CQ1;Q9BSK2	D6RB26;D6RCF5;F6SDC8;A0A3B3ISS3;Q96CQ1-2;Q96CQ1-3;Q96CQ1;Q9BSK2	Solute carrier family 25 member 36;Solute carrier family 25 member 33	SLC25A36;SLC25A33	1	15.1	9.2937	0.00038715	3.41	1	20.3807	21.0479	21.5211	21.4468	20.0685	21.0907	21.1205	21.6026	22.4061	20.5334
0.50258	0.847773	Q9UBB5;X6RBL6;Q9UBB5-3	Q9UBB5;X6RBL6;Q9UBB5-3	Methyl-CpG-binding domain protein 2	MBD2	6	17	43.254	0	13.932	16	22.988	22.3562	24.2554	24.1105	20.0361	23.0463	23.4439	23.7872	24.2307	23.477
0.501608	1.23386	Q9NP92	Q9NP92	28S ribosomal protein S30, mitochondrial	MRPS30	10	27.3	50.364	0	42.687	30	24.0672	23.0464	25.0451	25.292	19.2636	23.7918	23.9668	25.5074	25.3529	24.2648
0.501091	1.38198	P20701-3;P20701;P20701-2;H3BSV1	P20701-3;P20701;P20701-2	Integrin alpha-L	ITGAL	9	10.7	119.22	0	36.157	24	19.6919	19.4875	23.7354	24.4714	25.0247	23.3754	22.2536	24.9743	24.3193	24.3982
0.500831	1.3087	Q9Y676;A0A0G2JIC6	Q9Y676;A0A0G2JIC6	28S ribosomal protein S18b, mitochondrial	MRPS18B	7	32.9	29.395	0	23.694	25	21.9362	20.7676	24.1008	24.9272	19.2969	22.3101	22.1449	25.1795	24.9121	23.0257
0.499954	0.392844	Q13547;Q5TEE2;E5RFI6;E5RJ04;E5RGV4;E5RHE7;E5RH52;E5RG37;E5RFP9;E5RK19	Q13547;Q5TEE2	Histone deacetylase 1	HDAC1	16	47.7	55.102	0	94.65	96	27.0964	26.8822	26.0687	26.1306	25.687	27.1	27.0365	26.177	26.1394	27.3761
0.499295	0.428839	Q9UKX7;Q9UKX7-2;B0QY21	Q9UKX7;Q9UKX7-2	Nuclear pore complex protein Nup50	NUP50	14	41.7	50.144	0	80.62	77	25.2447	25.5556	25.1868	24.5699	24.4815	25.6816	25.7615	24.6973	24.6151	26.4272
0.499247	0.669288	P46013-2	P46013-2	Antigen KI-67	MKI67	89	44.3	319.44	0.007581	2.3113	5	19.0264	19.1138	21.2408	20.538	21.3097	21.0206	21.1447	20.4687	19.8276	22.1135
0.499036	0.761354	P41212	P41212	Transcription factor ETV6	ETV6	2	6.6	52.999	0.00039078	3.5474	8	19.5737	22.6796	21.6301	21.5399	20.4575	20.3454	22.9399	21.9761	21.5811	22.8451
0.498032	1.51137	H0Y4R2;P16435;E7EMD0;E7EWU0;C9JU80	H0Y4R2;P16435;E7EMD0	NADPH--cytochrome P450 reductase	POR	19	30.1	81.582	0	61.464	49	20.551	19.7956	25.2544	23.9717	20.3148	21.6828	21.2901	25.7942	25.0788	23.5984
0.498025	0.511781	Q96EE3;Q96EE3-1;K7ELV2;K7ENI5;K7EP88;K7EPZ5	Q96EE3;Q96EE3-1;K7ELV2;K7ENI5;K7EP88	Nucleoporin SEH1	SEH1L	13	51.1	39.648	0	143.53	76	25.159	25.3976	24.8493	25.1519	22.8005	25.2865	25.1172	25.0941	25.0362	25.3831
0.497208	0.715854	Q53HL2	Q53HL2	Borealin	CDCA8	11	50.7	31.323	0	55.61	40	21.4823	23.1652	24.2822	24.1831	24.8276	23.3839	23.9124	25.0026	24.1705	25.0503
0.496047	0.759315	Q92900-2;Q92900	Q92900-2;Q92900	Regulator of nonsense transcripts 1	UPF1	11	13.1	123.03	0	22.948	21	21.5398	22.9925	22.4923	22.2249	19.4734	21.6662	21.99	22.9898	23.6766	22.1969
0.49539	0.626425	Q9H967;A0A0C4DFX7;C9JE56	Q9H967;A0A0C4DFX7	WD repeat-containing protein 76	WDR76	10	21.2	69.768	0	18.096	21	23.487	20.4975	23.4871	23.2481	22.2877	23.1838	22.742	23.4424	23.1368	23.6344
0.495044	0.597783	Q5T200;Q5T200-2;Q5T9K0	Q5T200;Q5T200-2	Zinc finger CCCH domain-containing protein 13	ZC3H13	6	5.4	196.63	0	11.206	10	22.4431	22.8233	21.2298	22.5949	20.1233	22.5231	22.2772	21.654	23.1041	22.6448
0.493767	0.950021	Q13112	Q13112	Chromatin assembly factor 1 subunit B	CHAF1B	12	27.7	61.492	0	21.052	29	23.4964	24.312	23.4553	23.6737	19.3759	23.6971	23.839	23.4524	23.7201	24.3547
0.493357	1.33638	Q9H6F5;Q9H6F5-2;H0YG79	Q9H6F5;Q9H6F5-2	Coiled-coil domain-containing protein 86	CCDC86	7	21.9	40.235	0	33.519	16	18.3381	19.3147	24.5023	21.8434	22.3815	21.5927	21.5647	22.5932	22.3937	24.9175
0.493155	-0.533385	P51970	P51970	NADH dehydrogenase [ubiquinone] 1 alpha subcomplex subunit 8	NDUFA8	4	28.5	20.105	0	5.1894	5	22.4921	22.5811	22.0495	22.3066	21.2454	19.8452	22.0808	22.1891	21.8085	22.0842
0.492059	1.75341	A0A0C4DFM1;Q92544;F8WCN2;F2Z2L1	A0A0C4DFM1;Q92544	Transmembrane 9 superfamily member 4	TM9SF4	10	20	72.54	0	72.463	43	19.4851	20.0045	25.1249	26.1609	20.4296	22.5089	22.1228	26.8307	25.1905	23.3191
0.491749	0.936705	P13073;H3BN72;H3BNV9;Q86WV2;H3BNI5;H3BPG0	P13073;H3BN72;H3BNV9;Q86WV2	Cytochrome c oxidase subunit 4 isoform 1, mitochondrial	COX4I1	5	24.9	19.576	0	12.134	13	23.9971	23.1451	23.5769	23.91	19.3188	24.0667	23.7899	23.7364	23.6891	23.3494
0.491585	0.606904	C9JFV4;Q8IZL8;E7EV54;I3L445;I3L1P4;I3L4M7;I3L4P1	C9JFV4;Q8IZL8;E7EV54;I3L445	Proline-, glutamic acid- and leucine-rich protein 1	PELP1	8	10	124.94	0	17.888	21	20.6246	21.2778	22.7251	22.549	21.7425	21.2363	21.6027	23.1497	22.5819	23.3828
0.490787	1.02817	O00483	O00483	Cytochrome c oxidase subunit NDUFA4	NDUFA4	4	46.9	9.3697	0	12.276	22	24.5231	24.6862	24.2794	24.5525	19.6639	24.6534	24.4293	24.8849	24.5477	24.3307
0.49008	0.981985	Q8TBP6	Q8TBP6	Solute carrier family 25 member 40	SLC25A40	6	16.3	38.124	0	29.277	8	23.4871	23.9022	23.6291	23.5962	19.1162	23.618	23.1683	24.0272	24.3485	23.4789
0.488515	0.912085	Q9UM00-1;Q9UM00-2;Q9UM00;J3QQY2;J3KS45;J3KTQ7	Q9UM00-1;Q9UM00-2;Q9UM00;J3QQY2;J3KS45	Transmembrane and coiled-coil domain-containing protein 1	TMCO1	4	24.5	21.175	0	59.15	20	24.145	24.4691	25.1432	25.0862	20.7726	24.291	24.1311	25.8553	25.2122	24.6869
0.488453	-0.689516	Q9NS91;F8WE49;C9J0Q4;F8WAZ7;F8WFA6	Q9NS91;F8WE49	E3 ubiquitin-protein ligase RAD18	RAD18	8	17.8	56.222	0	12.991	10	21.0938	20.2851	22.0278	21.6195	23.4104	20.371	19.8193	22.018	21.6126	21.1683
0.488345	0.379454	Q9ULW0;Q9ULW0-2	Q9ULW0;Q9ULW0-2	Targeting protein for Xklp2	TPX2	31	47.8	85.652	0	323.31	145	25.4013	25.4572	26.7667	26.5451	26.0895	25.5723	26.3641	26.8631	26.5507	26.8069
0.488218	1.35536	P41250;H7C443;F8WCK4	P41250	Glycine--tRNA ligase	GARS	11	18.9	83.165	0	53.671	42	24.2345	24.5231	25.4649	25.2727	18.603	24.4333	24.6978	25.6967	25.0791	24.9682
0.487316	0.395433	Q16891-2;Q16891;B9A067;Q16891-3	Q16891-2;Q16891;B9A067;Q16891-3	MICOS complex subunit MIC60	IMMT	43	64	82.624	0	323.31	288	27.5282	27.8223	28.2312	28.6903	26.8839	27.7899	27.8624	28.8405	28.6712	27.9691
0.486989	0.317415	Q9P258	Q9P258	Protein RCC2	RCC2	15	42.5	56.084	0	51.333	65	25.254	25.153	25.5106	24.9807	23.7898	25.3167	25.3244	25.0692	25.2646	25.3003
0.486896	1.04648	Q86YP4-2;Q86YP4;Q86YP4-3;C9JHD7;C9JJK9;V9GYX5;C9JVY3;V9GY85;H7C3H1;C9JMI3;C9JGN4	Q86YP4-2;Q86YP4;Q86YP4-3	Transcriptional repressor p66-alpha	GATAD2A	16	39.5	65.225	0	79.357	56	23.4994	24.1707	25.3199	24.9889	20.1522	23.4635	24.2992	25.586	25.3484	24.6663
0.485627	1.5628	A0A0A0MRA3;A0A0A0MTS7;Q8WZ42-3;Q8WZ42-10;Q8WZ42-9;Q8WZ42-5;Q8WZ42-11;Q8WZ42-4;Q8WZ42-7;Q8WZ42-2;Q8WZ42;Q8WZ42-8;Q8WZ42-13;Q8WZ42-12;A0A0C4DG59;Q8WZ42-6	A0A0A0MRA3;A0A0A0MTS7;Q8WZ42-3;Q8WZ42-10;Q8WZ42-9;Q8WZ42-5;Q8WZ42-11;Q8WZ42-4;Q8WZ42-7;Q8WZ42-2;Q8WZ42;Q8WZ42-8;Q8WZ42-13;Q8WZ42-12;A0A0C4DG59;Q8WZ42-6	Titin	TTN	2	0.1	3014	0.0084774	2.2002	3	26.0702	25.8026	28.3115	26.5464	19.7924	27.2566	27.1693	26.5044	25.5722	27.8346
0.484269	0.792579	P09661;H0YKK0;H0YMA0;H0YLR3	P09661;H0YKK0;H0YMA0	U2 small nuclear ribonucleoprotein A	SNRPA1	8	34.1	28.415	0	67.068	37	23.8688	24.1187	24.0988	24.1785	20.2951	23.9857	23.8699	24.3611	24.1599	24.1462
0.484215	0.645647	E9PB61;Q86V81	E9PB61;Q86V81	THO complex subunit 4	ALYREF	9	46.2	27.557	0	323.31	51	26.1872	24.5974	25.6423	27.0657	25.9784	27.1076	27.5122	25.2819	27.2876	25.5099
0.483943	1.51645	Q9H490-2;Q9H490	Q9H490-2;Q9H490	Phosphatidylinositol glycan anchor biosynthesis class U protein	PIGU	4	13.5	47.61	0	160.6	15	18.9345	19.9149	23.9021	24.3671	19.834	22.1749	19.747	24.7523	24.4722	23.3884
0.483254	1.03377	P22830;P22830-2;A0A499FJN5;K7ELX4;K7EJX5;K7EJM8	P22830;P22830-2;A0A499FJN5;K7ELX4	Ferrochelatase, mitochondrial	FECH	13	40.4	47.862	0	53.234	54	24.9115	24.5553	25.2738	25.5882	20.2507	25.1355	24.822	25.3735	25.6052	24.8121
0.480706	1.72548	Q709C8-3;Q709C8;Q709C8-4;Q709C8-2;A0A3B3IU50;A0A3B3IT88	Q709C8-3;Q709C8;Q709C8-4;Q709C8-2	Vacuolar protein sorting-associated protein 13C	VPS13C	60	21.4	417.27	0	193.93	158	20.699	22.39	27.4105	24.7893	20.185	21.7131	23.2737	26.2847	26.5281	26.3014
0.480562	-0.991801	Q8IXS8;C9JTA1;H7C0W7;Q9BYI3-3	Q8IXS8;C9JTA1;H7C0W7;Q9BYI3-3	Protein FAM126B;Hyccin	FAM126B;FAM126A	2	4	58.646	0.0011182	3.0277	3	23.8822	19.8919	24.0579	24.0523	22.9913	20.7476	20.6712	23.2497	22.6994	22.5486
0.479411	0.149804	Q96J01;Q96J01-2;D6REC9;D6RGZ2;H7C0C5	Q96J01;Q96J01-2	THO complex subunit 3	THOC3	14	48.4	38.771	0	100.33	94	25.7118	26.0116	25.6713	25.8767	25.2994	25.8251	25.7186	25.78	25.8168	26.1794
0.479218	0.44456	P49411;H3BNU3	P49411	Elongation factor Tu, mitochondrial	TUFM	33	71.2	49.541	0	323.31	450	30.972	31.2859	30.6568	31.089	29.046	31.5282	31.1608	30.663	30.8372	31.0834
0.47825	0.794982	Q9P032	Q9P032	NADH dehydrogenase [ubiquinone] 1 alpha subcomplex assembly factor 4	NDUFAF4	5	28	20.266	0	21.391	14	24.54	24.7083	24.6072	24.5802	20.8069	24.258	25.0138	24.6762	24.7138	24.5556
0.47824	1.27576	Q96S52;Q96S52-2;K7EN97	Q96S52;Q96S52-2	GPI transamidase component PIG-S	PIGS	8	21.8	61.655	0	27.604	23	21.3299	19.8164	24.7156	24.3275	20.0794	21.612	22.0634	25.0604	24.4927	23.4191
0.478171	-0.80882	P01857;A0A0A0MS08;A0A0A0MS07	P01857;A0A0A0MS08;A0A0A0MS07	Ig gamma-1 chain C region	IGHG1	6	26.1	36.105	0	9.1841	14	22.5948	22.5518	22.8317	21.8161	22.8426	24.1609	22.5468	20.7731	19.7349	21.3772
0.478158	0.934759	Q5QPL9;Q9UKM9-2;Q9UKM9;Q5QPM1;Q5QPM0;Q5QPM2	Q5QPL9;Q9UKM9-2;Q9UKM9;Q5QPM1;Q5QPM0;Q5QPM2	RNA-binding protein Raly	RALY	10	40.1	24.665	0	47.445	51	25.0364	25.3303	27.3592	27.5584	23.5128	25.4801	25.8021	27.7487	27.9071	26.5329
0.477753	0.823234	Q9Y5Y5;Q9Y5Y5-2;E9PMM3;E9PLS4;E9PP98;E9PQW0;E9PMS3	Q9Y5Y5;Q9Y5Y5-2;E9PMM3;E9PLS4;E9PP98	Peroxisomal membrane protein PEX16	PEX16	7	25.3	38.628	0	18.104	22	22.1991	22.3834	23.7929	23.9216	20.2508	22.7572	22.4258	24.8451	23.7993	22.8367
0.477146	0.196471	A0A087X0H9;Q5T8P6-3;Q5T8P6-2;Q5T8P6;Q5T8P6-5;Q5T8P6-4;E2PSN0;Q5T8P6-6	A0A087X0H9;Q5T8P6-3;Q5T8P6-2;Q5T8P6;Q5T8P6-5;Q5T8P6-4	RNA-binding protein 26	RBM26	3	3.5	113.79	0.003227	2.5946	2	20.3474	20.5981	20.0296	19.6132	19.9115	20.3075	20.6123	20.1594	20.1526	20.2504
0.475646	0.784761	A0A3B3IU45;A0A3B3IT92;P33991;E5RG31;A0A3B3ITP6;A0A3B3IS57	A0A3B3IU45;A0A3B3IT92;P33991;E5RG31;A0A3B3ITP6;A0A3B3IS57	DNA replication licensing factor MCM4	MCM4	8	11.7	91.19	0	17.936	21	22.1717	22.1715	23.87	22.5639	19.8504	21.852	22.3819	23.023	23.0293	24.2653
0.475559	-0.432405	Q66PJ3-7;A0A0C4DG62;F8WCT1;Q66PJ3-3;Q66PJ3-2;F5GYV5;H7BZV4;F5H7X4;Q66PJ3-4;F8WEP2;A0A0C4DH18;Q66PJ3-5	Q66PJ3-7;A0A0C4DG62;F8WCT1;Q66PJ3-3;Q66PJ3-2;F5GYV5;H7BZV4;F5H7X4;Q66PJ3-4;F8WEP2;A0A0C4DH18;Q66PJ3-5	ADP-ribosylation factor-like protein 6-interacting protein 4	ARL6IP4	6	36.3	25.348	0	23.839	46	26.8208	27.0284	25.8096	26.5492	25.425	26.4829	26.6263	25.1042	25.7558	25.5017
0.475545	1.13474	E5RGS2;Q9H6H4;Q9H6H4-2	E5RGS2;Q9H6H4;Q9H6H4-2	Receptor expression-enhancing protein;Receptor expression-enhancing protein 4	REEP4	6	27.1	28.214	0	10.203	11	20.5426	20.3858	22.8614	23.0927	19.8519	23.0379	19.0249	23.447	23.1213	23.7771
0.474828	0.672176	E9PSH8;P07766	E9PSH8;P07766	T-cell surface glycoprotein CD3 epsilon chain	CD3E	7	46.8	22.563	0	50.456	49	25.6016	25.4944	26.9163	27.6306	24.168	25.9975	26.0923	27.3339	26.9873	26.7607
0.474589	0.714697	H0Y9G6;E7ETU7;P09001;D6RC14;E9PF06;D6RBQ5	H0Y9G6;E7ETU7;P09001;D6RC14;E9PF06	39S ribosomal protein L3, mitochondrial	MRPL3	11	34.4	40.47	0	27.722	54	23.9756	23.2209	25.4275	25.731	22.7892	23.8974	24.3852	25.986	25.5591	24.89
0.473963	0.504706	H3BPJ9;O96000;O96000-2;H3BV16	H3BPJ9;O96000;O96000-2;H3BV16	NADH dehydrogenase [ubiquinone] 1 beta subcomplex subunit 10	NDUFB10	8	47.2	19.258	0	31.46	34	24.0356	24.0334	24.9464	25.1086	23.4486	23.8913	24.1158	25.815	25.5682	24.7058
0.473025	1.44259	G5EA36;P30260;P30260-2;I3L394;F6QPS0;I3L328;I3L3H6;K7EMA6;I3L3G1;I3L2Z8;E9PRZ6	G5EA36;P30260;P30260-2	Cell division cycle protein 27 homolog	CDC27	14	23.9	91.737	0	57.287	38	20.9927	19.8537	23.6477	24.0342	20.251	19.8433	21.2725	25.3253	25.0158	24.5353
0.472808	0.728201	O00139-2;O00139-1;O00139-5;O00139;O00139-4;D6R9M0;H0Y8H2;H0Y5Z9	O00139-2;O00139-1;O00139-5;O00139;O00139-4	Kinesin-like protein KIF2A	KIF2A	14	22.4	75.042	0	34.358	39	24.6284	23.9986	23.9778	24.1395	20.7204	24.1981	24.1831	24.0115	24.0524	24.6607
0.472576	-0.540636	A9Z1X7;Q8IYB3;Q8IYB3-2;E9PCT1;M0R088;M0R1E7;M0QXG5	A9Z1X7;Q8IYB3;Q8IYB3-2;E9PCT1;M0R088	Serine/arginine repetitive matrix protein 1	SRRM1	20	23.8	103.39	0	135.99	118	29.9786	29.5256	28.1039	27.4026	29.0208	28.9788	28.5056	27.7682	27.6625	28.4131
0.472113	0.628899	Q9NZJ7-2;Q9NZJ7;H0Y8C3;Q9NZJ7-3;H7C196	Q9NZJ7-2;Q9NZJ7;H0Y8C3	Mitochondrial carrier homolog 1	MTCH1	9	26.6	39.919	0	17.802	23	23.0694	22.6461	24.0176	23.6897	21.0726	23.4535	22.6519	24.5123	24.032	22.9901
0.471993	0.651469	Q96ER9;Q96ER9-2;C9JSW8;C9JPZ8	Q96ER9;Q96ER9-2	Coiled-coil domain-containing protein 51	CCDC51	5	16.8	45.811	0	16.684	26	22.6939	22.1665	22.9481	23.2408	19.881	22.7639	22.483	23.5466	23.0214	22.3729
0.471781	0.990243	Q9NV31	Q9NV31	U3 small nucleolar ribonucleoprotein protein IMP3	IMP3	8	53.3	21.85	0	24.381	23	19.0642	22.6411	23.6202	23.8034	21.7503	22.1062	22.1874	24.4394	23.67	23.4274
0.470814	1.17795	Q9Y2R5;I3L0E3;E9PE17	Q9Y2R5;I3L0E3;E9PE17	28S ribosomal protein S17, mitochondrial	MRPS17;hCG_1984214	5	53.1	14.502	0	48.279	18	21.9676	19.7566	24.2233	24.1994	19.7364	22.2099	21.9853	24.7872	24.3364	22.4544
0.469878	-0.483747	Q9BRT6	Q9BRT6	Protein LLP homolog	LLPH	3	27.9	15.225	0	11.187	20	24.8935	24.1034	24.3167	23.6561	25.7095	24.6383	24.6515	22.9244	23.8911	24.1552
0.46923	0.790858	Q6P9B9	Q6P9B9	Integrator complex subunit 5	INTS5	6	7.9	107.99	0	13.799	14	19.9834	21.5113	22.2218	22.5424	19.5607	20.0602	22.1646	23.0074	22.4672	22.0746
0.468639	0.671842	G3V4C1;P07910-2;B2R5W2;B4DY08;G3V4W0;P07910-4;G3V2D6;P07910-3;G3V5X6;G3V5V7;G3V3K6;G3V251;A0A0G2JPF8;B7ZW38;B2RXH8;O60812;P0DMR1;A0A0G2JNQ3;B4DSU6;G3V4M8;G3V2H6;B3KT61;E5RG71;Q86SE5;Q86SE5-3	G3V4C1;P07910-2;B2R5W2;B4DY08;G3V4W0;P07910-4;G3V2D6;P07910-3;G3V5X6;G3V5V7;G3V3K6;G3V251	Heterogeneous nuclear ribonucleoproteins C1/C2	HNRNPC	18	45.5	32.238	0	109.83	210	27.3121	27.6986	29.2654	29.4804	27.1753	27.646	28.1837	29.8013	29.8972	28.7628
0.468452	0.62162	Q96LW7-2;Q96LW7	Q96LW7-2;Q96LW7	Bcl10-interacting CARD protein	C9orf89	2	10.9	20.625	0.00039417	3.6513	4	19.0032	21.5595	21.0241	21.4871	19.8389	21.9218	19.86	21.5342	21.4515	21.2534
0.467617	0.927657	A0A087WUC6;E9PI68;Q15005;E9PL01;E9PRB9;H0YE04	A0A087WUC6;E9PI68;Q15005;E9PL01;E9PRB9	Signal peptidase complex subunit 2	SPCS2	7	28.2	25.09	0	22.076	46	23.5456	24.4144	26.0995	26.3348	22.3685	24.4354	24.405	26.9439	26.4383	25.1784
0.46756	0.725554	O95159;E9PQ47;E9PNY1;E9PQA5;E9PMQ3;E9PJX1;E9PJ47;H0YCU8	O95159;E9PQ47;E9PNY1;E9PQA5;E9PMQ3	Zinc finger protein-like 1	ZFPL1	6	23.2	34.114	0	12.366	25	21.4003	22.4679	24.1228	24.2402	21.8634	22.7838	22.3733	24.6042	23.84	24.1211
0.466287	0.790371	Q92499;F1T0B3;A0A087X2G1;Q92499-3;Q92499-2	Q92499;F1T0B3;A0A087X2G1;Q92499-3;Q92499-2	ATP-dependent RNA helicase DDX1	DDX1	16	27.6	82.431	0	39.529	44	23.3439	23.8152	23.9421	23.3574	20.1696	22.8522	23.2407	23.8847	23.6832	24.9192
0.466272	1.26892	P48449;P48449-3;P48449-2;A0A0G2JQD0;C9J315;A0A0G2JS81;H7C3A5	P48449;P48449-3;P48449-2;A0A0G2JQD0	Lanosterol synthase	LSS	28	43.2	83.308	0	151.74	168	26.2905	26.4725	27.8472	28.0793	21.4245	26.5978	26.5555	28.1743	28.1128	27.0183
0.466229	1.99069	P35610;B1APM4;P35610-3;P35610-2	P35610;B1APM4;P35610-3;P35610-2	Sterol O-acyltransferase 1	SOAT1	10	24	64.734	0	197.75	55	23.2438	19.518	25.8708	26.4195	17.7306	22.1049	22.9025	26.7768	26.7675	24.1845
0.465193	0.803414	P52294;C9JYI4;C9J352;C9JWD9;F2Z3G4;C9J4U1;O60684;O15131	P52294;C9JYI4	Importin subunit alpha-5;Importin subunit alpha-5, N-terminally processed	KPNA1	4	9.9	60.221	0	8.5401	11	19.47	22.4723	21.8143	21.0674	19.0703	19.9119	22.3709	21.7002	21.5686	22.3596
0.46405	0.702819	I3L3B4;F8W9H0;E9PLN8;Q9BQB6-3;Q9BQB6-2;Q9BQB6	I3L3B4;F8W9H0;E9PLN8;Q9BQB6-3;Q9BQB6-2;Q9BQB6	Vitamin K epoxide reductase complex subunit 1	VKORC1	1	12.5	11.082	0	16.004	6	22.3551	23.0453	23.2435	23.1479	19.8289	22.3173	22.4778	23.7136	23.1806	23.4456
0.463354	0.33078	O95202;O95202-2;O95202-3	O95202	LETM1 and EF-hand domain-containing protein 1, mitochondrial	LETM1	25	41.9	83.353	0	176.52	117	26.4946	26.6115	26.5308	26.6748	25.015	26.7674	26.4069	26.8872	26.4188	26.5004
0.462743	0.573845	C9JLU1;P52434;P52434-3;P52434-4;P52434-2;P52434-5	C9JLU1;P52434;P52434-3;P52434-4	DNA-directed RNA polymerases I, II, and III subunit RPABC3	POLR2H	7	68.2	16.925	0	25.299	18	22.803	23.7997	24.5644	24.5505	22.5477	23.3472	23.4108	25.0172	25.1545	24.2048
0.462278	0.0882149	P62899;H7C2W9;C9JU56;B7Z4E3;B7Z4C8;P62899-3;P62899-2;B8ZZK4	P62899;H7C2W9;C9JU56;B7Z4E3;B7Z4C8;P62899-3;P62899-2;B8ZZK4	60S ribosomal protein L31	RPL31	6	39.2	14.463	0	37.404	47	26.2982	26.2204	26.0978	26.2755	26.1331	26.2494	26.1661	26.4967	26.4557	26.0982
0.460959	0.789243	O76031;H0YM48;H0YK07	O76031	ATP-dependent Clp protease ATP-binding subunit clpX-like, mitochondrial	CLPX	22	41.4	69.223	0	96.252	100	25.2774	25.9155	26.6178	26.8164	22.6126	25.9883	25.5191	26.6017	26.4928	26.5841
0.460539	0.999393	Q9BUB7;Q9BUB7-2;D4PHA6;Q9BUB7-3	Q9BUB7;Q9BUB7-2	Transmembrane protein 70, mitochondrial	TMEM70	7	33.5	28.969	0	27.482	28	23.2774	22.7926	24.8866	24.9781	20.0582	23.2758	23.4251	25.3872	25.126	23.7758
0.459404	0.517513	O75607	O75607	Nucleoplasmin-3	NPM3	5	48.3	19.343	0	323.31	42	23.9474	26.3958	26.4977	26.1142	25.2849	25.777	25.6931	26.2435	26.2728	26.8412
0.459281	0.637658	Q10570;A0A087X101;E9PIM1;A0A087WTV4	Q10570	Cleavage and polyadenylation specificity factor subunit 1	CPSF1	21	18.2	160.88	0	62.531	54	24.3716	24.3099	24.2022	24.9459	21.817	23.9844	23.6169	25.2505	24.6931	25.29
0.457823	0.306814	P47985;P0C7P4	P47985;P0C7P4	Cytochrome b-c1 complex subunit Rieske, mitochondrial;Cytochrome b-c1 complex subunit 11;Putative cytochrome b-c1 complex subunit Rieske-like protein 1	UQCRFS1;UQCRFS1P1	11	39.1	29.668	0	71.643	87	25.811	26.3542	25.9908	26.4163	24.9809	26.2308	25.5946	26.5808	26.4262	26.2549
0.457716	1.15889	Q9UQR0;Q9UQR0-2;H0Y6S1	Q9UQR0	Sex comb on midleg-like protein 2	SCML2	17	34.3	77.256	0	52.306	54	20.9242	21.5918	25.1095	23.7906	20.2709	21.7621	21.9355	23.7064	24.7008	25.3767
0.457629	0.665134	A0A3F2YNX8;A0A0A0MRJ6;H7BY58;P22061;P22061-2;F6S8N6;H7C4X2;F8WDT3;F8WAV5;F8WAX2;C9J0F2	A0A3F2YNX8;A0A0A0MRJ6;H7BY58;P22061;P22061-2;F6S8N6	Protein-L-isoaspartate O-methyltransferase;Protein-L-isoaspartate(D-aspartate) O-methyltransferase	PCMT1	3	16.8	26.361	0	10.055	15	21.3008	19.6154	22.8487	21.2523	19.8515	21.104	20.6739	22.2123	22.3741	21.8303
0.457415	0.893478	Q9BYD6;H0Y8N7	Q9BYD6;H0Y8N7	39S ribosomal protein L1, mitochondrial	MRPL1	6	22.2	36.908	0	15.244	14	22.5395	20.2397	23.3339	23.779	20.3892	22.2641	21.7331	24.5245	23.7159	22.5111
0.457087	0.886865	P12268;H0Y4R1;E7ETK5	P12268;H0Y4R1	Inosine-5-monophosphate dehydrogenase 2	IMPDH2	13	35.8	55.804	0	29.739	25	21.476	22.1026	24.2522	21.1807	20.646	21.8601	21.6451	22.738	22.6365	25.212
0.456692	-0.456696	Q96QK1;I3L4S0;A0A1W2PP10;A0A3B3ITD4	Q96QK1	Vacuolar protein sorting-associated protein 35	VPS35	4	5.7	91.706	0	6.2806	7	19.9711	20.2495	20.0731	20.8721	22.0195	19.1804	20.2262	20.3772	20.6525	20.4655
0.455969	0.929456	Q15910;Q15910-2;Q15910-3;Q15910-4;Q15910-5;G3XAL2;E9PDH6;K7EIH5	Q15910;Q15910-2;Q15910-3;Q15910-4;Q15910-5	Histone-lysine N-methyltransferase EZH2	EZH2	10	17.7	85.362	0	28.491	23	20.5096	19.4906	23.1966	23.3957	21.2959	21.274	21.3699	23.0644	22.6184	24.2091
0.455069	-3.87454	F8W9L6;F5H006;A0A1B0GU45;Q12912-2;Q12912	F8W9L6;F5H006;A0A1B0GU45;Q12912-2;Q12912	Lymphoid-restricted membrane protein;Processed lymphoid-restricted membrane protein	LRMP	2	7.5	38.995	0	3.8954	2	27.7864	34.1498	31.5383	31.442	19.7398	32.2393	32.4803	20.2086	19.2385	21.117
0.455059	0.70472	O75306-2;O75306	O75306-2;O75306	NADH dehydrogenase [ubiquinone] iron-sulfur protein 2, mitochondrial	NDUFS2	14	39.8	51.851	0	140.83	106	26.398	26.6528	26.9895	27.333	23.4879	26.7997	26.3761	27.3871	27.1246	26.6974
0.454861	0.844159	Q5VZL5-4;Q5VZL5;Q5VZL5-3;Q5VZL5-2;H7C1I7	Q5VZL5-4;Q5VZL5;Q5VZL5-3;Q5VZL5-2;H7C1I7	Zinc finger MYM-type protein 4	ZMYM4	14	12	169.24	0	30.284	29	23.6838	23.8211	23.718	23.8808	19.6194	23.4009	23.3333	24.1578	23.8397	24.2121
0.454163	1.27056	P51571;A6NLM8	P51571;A6NLM8	Translocon-associated protein subunit delta	SSR4	6	37	18.998	0	62.145	35	23.7733	24.3758	26.3424	26.1171	19.71	24.3521	24.4147	26.5763	26.3215	25.0069
0.453934	1.03308	Q15388	Q15388	Mitochondrial import receptor subunit TOM20 homolog	TOMM20	3	27.6	16.298	0	61.203	17	24.6114	25.4565	24.5649	24.5671	19.7268	24.2533	25.3663	24.6717	24.9113	24.8894
0.453133	0.730956	A0A0A0MSZ4;P22570;A0A0A0MTR6;P22570-5;P22570-7;A0A0C4DFN8;A0A0C4DGN7;A0A0A0MT64;J3QQX3;P22570-3;P22570-2;P22570-6;A0A0A0MTN9;P22570-4;J3QKZ8;J3QQW7;J3KS64	A0A0A0MSZ4;P22570;A0A0A0MTR6;P22570-5;P22570-7;A0A0C4DFN8;A0A0C4DGN7;A0A0A0MT64;J3QQX3;P22570-3;P22570-2;P22570-6;A0A0A0MTN9;P22570-4	NADPH:adrenodoxin oxidoreductase, mitochondrial	FDXR	7	16.1	57.341	0	13.78	16	22.5446	19.1165	22.6692	22.8339	20.6042	22.6046	22.1858	22.2051	22.459	21.9686
0.452836	0.614548	Q14683;G8JLG1;H0Y7K8;V9GY57;V9GYN9	Q14683;G8JLG1	Structural maintenance of chromosomes protein 1A;Structural maintenance of chromosomes protein	SMC1A	43	36	143.23	0	208.25	143	25.4675	26.0028	26.5564	26.5961	23.6747	25.3481	25.7373	26.925	26.4828	26.8769
0.452786	0.64304	O94919	O94919	Endonuclease domain-containing 1 protein	ENDOD1	7	19.2	55.016	0	32.68	24	21.1247	22.9509	23.3182	22.6501	20.7148	22.6629	21.3381	23.48	23.0176	23.4753
0.451011	0.47254	P12004	P12004	Proliferating cell nuclear antigen	PCNA	4	22.2	28.768	0	34.697	14	22.0293	22.0886	22.5589	22.1928	20.7495	22.314	21.7602	21.9828	22.0972	23.8275
0.450838	0.353186	H0YN88;A0A075B716;H3BNC9;P08708;H0YN73	H0YN88;A0A075B716;H3BNC9;P08708;H0YN73	40S ribosomal protein S17	RPS17	3	16.2	15.919	0	8.4449	11	22.1699	22.1545	23.0699	22.2808	23.8433	22.7262	23.1242	23.4584	22.7686	23.2068
0.450654	0.696373	P19387;H3BRR2	P19387	DNA-directed RNA polymerase II subunit RPB3	POLR2C	8	43.3	31.441	0	19.923	27	22.0966	23.6436	24.0951	24.2575	21.5798	22.77	22.7367	24.576	24.8694	24.2025
0.448937	0.584059	Q9BUJ2-2;Q9BUJ2;A0A0A0MRA5;B7Z4B8;Q9BUJ2-4;Q9BUJ2-3;M0R3F1;M0QYZ0;M0QYI8;M0R203;M0QZV6;M0R0K8;M0QYM5;M0R247;A0A087X1I2	Q9BUJ2-2;Q9BUJ2;A0A0A0MRA5;B7Z4B8;Q9BUJ2-4;Q9BUJ2-3;M0R3F1;M0QYZ0	Heterogeneous nuclear ribonucleoprotein U-like protein 1	HNRNPUL1	15	24.3	90.291	0	61.313	73	26.052	26.1707	26.1506	25.694	23.0887	25.8251	26.0697	25.9682	25.9724	26.2409
0.448479	0.624008	Q96GW9	Q96GW9	Methionine--tRNA ligase, mitochondrial	MARS2	6	12.5	66.59	0	12.438	9	20.8784	19.1172	21.3462	22.0439	20.142	21.1317	21.1034	22.2129	22.1174	20.0825
0.448319	-0.924681	H0YLA2;P37108	H0YLA2;P37108	Signal recognition particle 14 kDa protein	SRP14	3	23.5	13.058	0	22.056	13	23.2467	22.9078	23.0176	23.1468	23.1368	21.4344	18.805	23.2988	23.2815	24.0126
0.447665	0.494172	H3BTB7;Q5JPH6;Q5JPH6-2	H3BTB7;Q5JPH6;Q5JPH6-2	Probable glutamate--tRNA ligase, mitochondrial	EARS2	7	16.6	56.825	0	13.238	18	21.5093	21.9102	21.858	22.2374	19.9086	21.6344	21.1606	22.4368	22.8255	21.8369
0.447421	0.648809	H3BMQ2;Q9UHA3	H3BMQ2;Q9UHA3	Probable ribosome biogenesis protein RLP24	RSL24D1	1	18.2	8.1336	0	31.735	5	22.5039	22.2241	23.3056	22.7389	19.6121	22.1346	22.6281	23.1649	22.8522	22.8489
0.446862	0.743181	P30038-2;P30038;P30038-3;Q5TF55	P30038-2;P30038;P30038-3	Delta-1-pyrroline-5-carboxylate dehydrogenase, mitochondrial	ALDH4A1	6	13.5	55.117	0	15.126	26	23.4129	23.1084	23.1183	22.9816	19.4331	23.5135	23.0651	22.8669	22.8631	23.4618
0.446392	0.703256	A0A3B3IUB5;Q8TCT9-5;Q8TCT9;A0A075B6F6;A0A0S2Z6F0;A0A3B3IT72;Q8TCT9-4;Q8TCT9-2;A0A0C4DGU3	A0A3B3IUB5;Q8TCT9-5;Q8TCT9;A0A075B6F6;A0A0S2Z6F0;A0A3B3IT72;Q8TCT9-4;Q8TCT9-2	Minor histocompatibility antigen H13	HM13	9	20.7	46.313	0	45.175	36	22.64	22.9257	24.3683	24.5401	21.7364	23.2953	22.8819	25.4974	24.6308	23.4216
0.446274	-0.496037	Q02413;Q02413-2	Q02413	Desmoglein-1	DSG1	26	34.7	113.75	0	101.66	163	27.706	27.0348	26.87	26.5714	27.4007	27.8987	27.1832	25.5703	26.9366	25.5137
0.446153	0.598405	Q9BSF4;K7ENF5	Q9BSF4	Uncharacterized protein C19orf52	C19orf52	6	31.2	29.233	0	23.706	32	22.6308	22.7843	23.9978	23.5539	21.765	22.3874	22.4649	24.6455	24.4044	23.8216
0.445642	0.877935	B5MCF9;O00541;O00541-2;B3KXD6;H7BYY8;H7C267	B5MCF9;O00541;O00541-2;B3KXD6	Pescadillo homolog	PES1	16	35	66.077	0	48.451	73	21.9486	24.6204	26.255	26.0588	25.8091	24.7689	25.1067	27.1325	26.1329	25.9407
0.444685	1.10351	P51572;P51572-2;C9JSP1;C9JQ75;C9J0M4;A0A2R8Y5M6;C9JMD7;C9JM14	P51572;P51572-2;C9JSP1;C9JQ75;C9J0M4;A0A2R8Y5M6	B-cell receptor-associated protein 31	BCAP31	5	20.7	27.991	0	8.9396	9	20.4403	20.7495	23.2724	23.9646	19.8333	22.4738	19.914	24.4863	23.6201	23.2836
0.443666	1.03528	P23528;G3V1A4;E9PP50;E9PK25;E9PLJ3;E9PS23;E9PQB7;Q9Y281-3;Q9Y281	P23528;G3V1A4;E9PP50;E9PK25;E9PLJ3;E9PS23;E9PQB7	Cofilin-1	CFL1	8	53	18.502	0	110.44	25	23.8307	24.5215	24.4807	23.0135	19.2276	23.0286	24.0315	23.8517	23.8143	25.5243
0.443395	1.20732	Q15006;H0YAS9;E5RGJ2	Q15006	ER membrane protein complex subunit 2	EMC2	8	33.3	34.833	0	63.063	19	21.9748	22.3345	24.455	24.3367	18.5974	22.0388	22.0808	25.2543	24.5072	23.854
0.442308	0.649562	Q86U86-5;Q86U86-4;Q86U86-7;Q86U86-3;Q86U86-9;Q86U86-2;Q86U86-8;Q86U86;E7EVG2;H0Y5B5;Q86U86-6;C9JPI5;C9JQF1;C9JCJ2;C9J053	Q86U86-5;Q86U86-4;Q86U86-7;Q86U86-3;Q86U86-9;Q86U86-2;Q86U86-8;Q86U86;E7EVG2;H0Y5B5;Q86U86-6	Protein polybromo-1	PBRM1	23	18	182.12	0	79.208	77	24.1139	23.3031	25.3139	24.9489	22.6317	23.2693	24.1208	25.6228	25.526	25.0204
0.44226	1.71819	O94874;O94874-2;O94874-3	O94874;O94874-2;O94874-3	E3 UFM1-protein ligase 1	UFL1	30	44.5	89.594	0	174.99	100	21.1418	21.9644	26.8218	27.2768	19.9124	23.1343	23.0887	27.3648	27.066	25.0542
0.440679	0.868503	Q01780;Q01780-2;K7EJ37	Q01780;Q01780-2	Exosome component 10	EXOSC10	16	24.2	100.83	0	41.294	25	21.4025	19.4017	22.7262	21.8116	23.1587	21.3631	21.783	22.7632	22.0719	24.8621
0.440153	0.980775	P12956;B1AHC9;P12956-2	P12956;B1AHC9;P12956-2	X-ray repair cross-complementing protein 6	XRCC6	20	38.8	69.842	0	193.68	99	25.3399	26.1713	27.1362	26.9634	21.8512	25.6888	25.694	27.0831	27.0344	26.8656
0.43964	-0.485619	P30414;A0A087WYW3;C9JMM5;A8K7K2	P30414;A0A087WYW3	NK-tumor recognition protein;Putative peptidyl-prolyl cis-trans isomerase	NKTR	4	3.8	165.67	0	6.9559	5	22.7666	21.1085	20.2914	20.2795	20.5046	20.1415	20.8342	20.0962	20.4303	21.0203
0.439554	0.198359	Q14980-2;A0A087WY61;H0YFY6;K4DIE0	Q14980-2;A0A087WY61	Nuclear mitotic apparatus protein 1	NUMA1	93	52.6	236.51	0	323.31	547	28.3242	28.9634	28.7775	28.6589	28.6441	28.6161	28.9506	28.6797	28.5811	29.5324
0.439539	0.840343	Q96CU9;Q96CU9-3;Q96CU9-2;E9PP78	Q96CU9;Q96CU9-3;Q96CU9-2	FAD-dependent oxidoreductase domain-containing protein 1	FOXRED1	9	26.7	53.811	0	32.334	23	23.7909	23.4306	24.4073	24.4532	19.913	23.8984	23.2604	24.5567	24.2567	24.2247
0.439529	0.534959	P28331-4;P28331;P28331-2;P28331-5;B4DJ81;P28331-3;C9JPQ5;F8WDL5	P28331-4;P28331;P28331-2;P28331-5;B4DJ81;P28331-3	NADH-ubiquinone oxidoreductase 75 kDa subunit, mitochondrial	NDUFS1	35	66	73.527	0	238.13	146	26.6266	26.5459	26.7909	27.2166	24.2271	26.6749	26.249	27.2813	27.0674	26.8093
0.438407	1.10211	Q49AN9;F5H013;P62308;A8MWD9;C9JVQ0	Q49AN9;F5H013;P62308;A8MWD9	Small nuclear ribonucleoprotein G;Putative small nuclear ribonucleoprotein G-like protein 15	SNRPG;SNRPGP15	3	31.2	7.1013	0	11.378	13	20.1996	20.6711	24.0597	23.8804	20.5902	24.0286	20.0833	22.8489	23.7737	24.177
0.436437	0.691547	Q5JRC6;A0A0D9SGE8;Q8IWS0-3;Q8IWS0;Q8IWS0-4;Q8IWS0-2;Q8IWS0-5	Q5JRC6;A0A0D9SGE8;Q8IWS0-3;Q8IWS0;Q8IWS0-4;Q8IWS0-2;Q8IWS0-5	PHD finger protein 6	PHF6	7	29.6	36.43	0	22.375	17	23.0606	22.9797	22.8989	22.8097	19.5021	22.2574	22.9039	22.8467	23.0933	23.6074
0.436387	0.889431	Q9NV96-2;Q9NV96;Q9NV96-3;Q3MIR4	Q9NV96-2;Q9NV96;Q9NV96-3	Cell cycle control protein 50A	TMEM30A	4	13.8	36.713	0	12.563	12	18.8028	21.6683	22.6297	22.9181	20.2245	20.3704	21.7265	23.3619	22.8268	22.4051
0.435829	-0.162509	Q5JRI1;O75494-5;O75494-4;O75494-6;O75494-3;O75494-2;O75494;Q6IQ42;Q8WXF0;R4GMP8	Q5JRI1;O75494-5;O75494-4;O75494-6;O75494-3;O75494-2;O75494	Serine/arginine-rich splicing factor 10	SRSF10	11	44.2	20.913	0	81.856	64	26.1337	25.601	26.408	26.2229	26.1452	25.5793	25.9316	26.2089	26.0496	25.9289
0.435522	0.408745	P68104;Q5VTE0;A0A087WVQ9;P68104-2;A0A087WV01;A0A2U3TZH3;Q05639;Q5JR01;A0A2R8Y488;A6PW80;A0A2R8Y660;A0A2R8YDN5	P68104;Q5VTE0;A0A087WVQ9;P68104-2;A0A087WV01	Elongation factor 1-alpha 1;Putative elongation factor 1-alpha-like 3;Elongation factor 1-alpha	EEF1A1;EEF1A1P5	19	53.2	50.14	0	323.31	145	28.1236	29.1266	29.0579	27.8054	27.4983	28.3452	29.1363	28.1634	28.4166	29.594
0.435215	0.21855	P63167;F8VXI7;F8VXL2;F8VRV5	P63167	Dynein light chain 1, cytoplasmic	DYNLL1	4	50.6	10.366	0	48.883	48	26.0623	26.2926	26.5111	26.3441	25.5421	25.9785	26.7235	26.2755	26.13	26.7374
0.434775	-0.355423	P18583-6	P18583-6	Protein SON	SON	45	30	228.18	0	8.9299	16	24.6842	24.1625	23.1206	23.3224	23.8716	24.2036	23.8756	23.2933	23.0378	22.9738
0.434016	0.997255	P48735;P48735-2;H0YL11;C9J4N6	P48735;P48735-2	Isocitrate dehydrogenase [NADP], mitochondrial	IDH2	25	52.9	50.909	0	313.16	235	28.458	28.7385	28.5063	28.8881	23.4696	28.7114	28.3958	28.669	28.9751	28.2956
0.433316	-0.514713	G3V511;G3V3X5;Q14767	G3V511;G3V3X5;Q14767	Latent-transforming growth factor beta-binding protein 2	LTBP2	1	0.7	189.24	0.005573	2.4126	10	23.8487	23.2291	21.9658	22.4684	23.0018	23.1611	23.6023	21.2356	21.8893	22.052
0.433242	1.36648	E9PB90;P52789;P52790	E9PB90;P52789	Hexokinase;Hexokinase-2	HK2	22	27.9	98.972	0	54.386	57	21.5709	21.7233	25.679	25.3314	20.2864	22.5408	21.5583	26.284	25.645	25.3952
0.432911	1.27151	Q8N3U4;Q8N3U4-2;B1AMT4;B1AMT1;B1AMT2;B1AMT3;D6W5U7;Q9UJ98-2;Q9UJ98-3;Q9UJ98	Q8N3U4;Q8N3U4-2	Cohesin subunit SA-2	STAG2	14	12.3	141.32	0	24.65	33	22.3962	20.249	25.1561	24.2685	20.495	20.6575	22.8531	25.3587	25.3444	24.7087
0.431247	-0.193571	Q02878;F8VZ45;U3KQR5;F8VR69;F8VZA3;F8VWR1;F8VU16	Q02878	60S ribosomal protein L6	RPL6	15	46.2	32.728	0	163.76	128	28.3866	27.9936	28.0264	27.8159	28.8286	27.8073	28.0524	28.2431	28.1962	27.7842
0.430978	0.808173	O00267-2;O00267	O00267-2;O00267	Transcription elongation factor SPT5	SUPT5H	9	13.5	120.5	0	29.54	18	22.2677	21.4522	22.3225	23.4179	19.2256	22.1878	21.3398	23.8102	23.549	21.8401
0.430536	0.375994	P38919;I3L3H2;C9JUF0;J3QQP0;E9PBH4;F8WE11	P38919;I3L3H2	Eukaryotic initiation factor 4A-III;Eukaryotic initiation factor 4A-III, N-terminally processed	EIF4A3	28	70.8	46.871	0	323.31	173	27.514	27.8323	28.0561	28.3067	26.4039	27.3744	27.5868	28.3588	28.2045	28.4684
0.430486	0.701867	Q9UDW1;Q9UDW1-2	Q9UDW1;Q9UDW1-2	Cytochrome b-c1 complex subunit 9	UQCR10	2	38.1	7.3084	0	5.6691	9	21.9874	20.2118	22.5982	22.7788	19.6153	21.9183	21.3487	23.1824	22.8115	21.4399
0.430414	0.644864	P30508;A0A1W2PRZ0;A0A140T930;A0A140T937;A0A140T912;Q07000;P30501;A0A1W2PRX1;Q29960-2;P30504;P30505;Q29960;P30510;Q95604;A0A0G2JH50;A2BF26;Q9TNN7;A0A1W2PP77;A0A1W2PS56;A0A0G2JIF0;P04222;A0A140T9M5;Q31612;A0A140T9W2;A0A140T9M0;A0A140T9U0;A0A1W2PNZ7;A0A140TA13;A0A140T953;A0A140T9T1;A0A140T9Z4	P30508;A0A1W2PRZ0;A0A140T930;A0A140T937;A0A140T912;Q07000;P30501;A0A1W2PRX1;Q29960-2;P30504;P30505;Q29960;P30510;Q95604;A0A0G2JH50;A2BF26;Q9TNN7;A0A1W2PP77;A0A1W2PS56;A0A0G2JIF0;P04222;A0A140T9M5;Q31612;A0A140T9W2;A0A140T9M0;A0A140T9U0	HLA class I histocompatibility antigen, Cw-12 alpha chain;HLA class I histocompatibility antigen, Cw-15 alpha chain;HLA class I histocompatibility antigen, Cw-2 alpha chain;HLA class I histocompatibility antigen, Cw-16 alpha chain;HLA class I histocompatibility antigen, Cw-4 alpha chain;HLA class I histocompatibility antigen, Cw-8 alpha chain;HLA class I histocompatibility antigen, Cw-14 alpha ch…	HLA-C;HLA-B	8	27.9	40.885	0	9.5344	8	20.3594	19.0281	21.7798	21.935	20.2627	19.957	21.3274	22.0955	22.2587	20.9507
0.430267	1.15921	Q6NUQ4;Q6NUQ4-2;H7C0H8;H7C085;H7C008;H7BZI0	Q6NUQ4;Q6NUQ4-2;H7C0H8	Transmembrane protein 214	TMEM214	18	30.2	77.15	0	58.206	73	22.7147	22.5932	25.5184	25.6274	20.6371	22.79	22.6388	26.0798	25.8856	25.4926
0.429691	1.07721	Q9P015;E5RHF4;E5RIZ4	Q9P015;E5RHF4;E5RIZ4	39S ribosomal protein L15, mitochondrial	MRPL15	9	32.4	33.419	0	28.489	34	23.4147	20.2758	24.7251	25.1515	20.4246	22.58	23.4859	24.9356	24.9469	23.4293
0.429236	1.42188	O95235;O95235-2;D6RBN1;D6R9E4	O95235;O95235-2	Kinesin-like protein KIF20A	KIF20A	22	30.7	100.28	0	105.24	61	25.7881	20.59	25.5107	24.9206	19.7521	26.1907	21.7987	25.3431	24.9143	25.4241
0.429228	1.05579	A0A087WVR3;A0A087WTW0;Q96T88;Q96T88-2;A0A087WWG9;Q96PU4	A0A087WVR3;A0A087WTW0;Q96T88;Q96T88-2;A0A087WWG9	E3 ubiquitin-protein ligase UHRF1	UHRF1	15	25.8	91.099	0	35.705	47	20.5412	22.2487	24.6901	23.7253	21.463	21.094	22.1377	24.6407	24.879	25.1958
0.429099	0.47499	J3KRW7;J3KS81;Q8N511	J3KRW7;J3KS81;Q8N511	Transmembrane protein 199	TMEM199	3	27	9.743	0	5.5157	4	21.3854	21.0421	22.1577	21.9207	19.3863	21.6674	21.4574	22.0744	21.6461	21.4218
0.428695	0.611713	A0A087WU53;Q9H0U3;Q9H0U3-2	A0A087WU53;Q9H0U3	Magnesium transporter protein 1	MAGT1	6	14.2	41.531	0	38.878	26	24.1289	24.486	25.4984	26.1679	23.6067	24.4252	24.5686	26.7445	26.1196	25.0886
0.428401	-0.186193	E9PKP7;P17480-2;P17480;E9PMM2;H0YDH7	E9PKP7;P17480-2;P17480	Nucleolar transcription factor 1	UBTF	12	19.5	87.435	0	42.316	76	25.3345	25.3457	25.3446	24.6948	24.9167	24.9448	25.0746	24.726	24.5664	25.3934
0.428126	-0.682547	Q13823;H0YG10	Q13823	Nucleolar GTP-binding protein 2	GNL2	11	20.2	83.654	0	33.935	19	21.8325	22.1413	21.8743	21.5182	24.6887	21.1493	21.848	20.9503	21.33	23.3645
0.427683	0.767199	O75964;E9PN17;A0A3B3ITX4;A0A3B3IRW3	O75964;E9PN17;A0A3B3ITX4	ATP synthase subunit g, mitochondrial	ATP5L	7	53.4	11.428	0	33.063	42	25.3061	25.2315	26.7374	26.5343	22.964	25.6129	24.9205	27.2149	27.1815	25.6793
0.426724	1.44531	P49748;P49748-3;P49748-2;G3V1M7;K7EQP4;J3QKU9;J3QRJ8;K7EJW8;J3KSR4;K7EMF8;J3KS89	P49748;P49748-3;P49748-2	Very long-chain specific acyl-CoA dehydrogenase, mitochondrial	ACADVL	19	37.4	70.389	0	75.187	88	25.5833	25.7039	25.7979	25.9334	18.0866	25.4738	25.5527	25.823	25.8203	25.6619
0.426503	0.471872	P31689;P31689-2	P31689;P31689-2	DnaJ homolog subfamily A member 1	DNAJA1	9	32	44.868	0	24.59	27	23.3423	25.7447	24.8941	23.7162	24.4468	25.2028	25.5775	24.1911	24.3723	25.1596
0.426446	0.267723	P12236	P12236	ADP/ATP translocase 3;ADP/ATP translocase 3, N-terminally processed	SLC25A6	20	60.4	32.866	0	235.88	190	30.4744	30.7046	30.8958	31.0894	29.8612	30.6795	30.4263	31.3891	31.2593	30.6097
0.425854	0.726816	Q8WXI9;A0A0U1RRM1;A0A0U1RR30	Q8WXI9;A0A0U1RRM1;A0A0U1RR30	Transcriptional repressor p66-beta	GATAD2B	4	11	65.26	0	8.9631	5	20.8024	19.1184	22.3891	22.5486	21.6792	22.5685	20.2317	22.5092	22.3788	22.4836
0.425328	0.166066	A0A087WXM6;J3QQT2;J3KRX5;A0A0A6YYL6;P18621;P18621-3;J3QLC8;A0A0A0MRF8;P18621-2;J3KRB3;A0A087WWH0;J3QS96;A0A087WY81;J3KSJ0	A0A087WXM6;J3QQT2;J3KRX5;A0A0A6YYL6;P18621;P18621-3;J3QLC8;A0A0A0MRF8;P18621-2;J3KRB3;A0A087WWH0;J3QS96	60S ribosomal protein L17	RPL17;RPL17-C18orf32	7	45	19.586	0	29.537	54	26.1683	25.6927	26.0856	25.8514	25.7189	25.6431	26.278	26.0523	25.8795	26.4942
0.425054	1.09364	A0A0C4DGS0;A0A2Y9D025;P56556;R4GN43	A0A0C4DGS0;A0A2Y9D025;P56556;R4GN43	NADH dehydrogenase [ubiquinone] 1 alpha subcomplex subunit 6	NDUFA6	5	35.2	15.136	0	12.508	36	24.8417	24.9859	25.2698	25.2413	19.2951	24.9078	24.9564	25.324	25.2211	24.6927
0.424961	0.740552	A0A087WVZ9;P19388;A0A087WWX0;A0A0A0MQR7;A0A087WVN5	A0A087WVZ9;P19388;A0A087WWX0;A0A0A0MQR7	DNA-directed RNA polymerases I, II, and III subunit RPABC1	POLR2E	5	27.2	21.459	0	11.255	19	23.1728	23.5342	23.9735	23.9279	19.94	23.9821	22.8699	24.1896	23.5171	23.6924
0.424881	-1.39445	Q9H330;Q9H330-4;F8WBJ7;H7C0G1;Q9H330-3	Q9H330;Q9H330-4	Transmembrane protein 245	TMEM245	3	6.9	97.356	0.00076394	3.25	5	20.309	26.2609	23.9095	24.9021	26.3523	25.2332	20.797	24.0885	24.2994	20.3433
0.424805	0.907082	Q9NQC3;Q9NQC3-4;Q9NQC3-6;F8W914;Q9NQC3-2;Q9NQC3-5;H7C106;Q9NQC3-3;A0A0U1RQR6	Q9NQC3;Q9NQC3-4;Q9NQC3-6;F8W914;Q9NQC3-2;Q9NQC3-5;H7C106;Q9NQC3-3	Reticulon-4;Reticulon	RTN4	8	9.1	129.93	0	23.627	21	23.0114	22.7686	24.2052	23.0397	19.7207	21.6602	22.7316	25.0473	23.3006	24.5413
0.423644	1.23863	Q8TCJ2	Q8TCJ2	Dolichyl-diphosphooligosaccharide--protein glycosyltransferase subunit STT3B	STT3B	17	20.6	93.673	0	82.818	59	24.6624	25.2147	26.9133	27.4019	20.5615	25.0896	24.8988	27.5602	27.2119	26.1863
0.423431	-0.538901	Q2L6G8;G8JLG2;Q15517	Q2L6G8;G8JLG2;Q15517	Corneodesmosin	CDSN	4	14.2	51.539	0	8.4789	25	25.3529	24.8952	24.0092	24.4003	24.6091	25.8266	24.7086	23.0315	23.9559	23.0495
0.423259	0.794958	E7ETD6;E9PE19;A0A2R8Y7Q1;Q12830-4;Q12830-2;Q12830;F5GXF5;A0A0A0MR81;J3QQK4;J3KSY0;F5H176;J3QQQ8;J3KSK9	E7ETD6;E9PE19;A0A2R8Y7Q1;Q12830-4;Q12830-2;Q12830;F5GXF5	Nucleosome-remodeling factor subunit BPTF	BPTF	16	7.6	308.07	0	39.715	31	20.9634	20.5232	22.9855	23.0013	20.646	20.7841	21.0963	24.1052	22.909	23.1996
0.423157	0.954343	Q9NTI5-2;Q9NTI5;Q9NTI5-3;A9IYQ1;Q9NTI5-4	Q9NTI5-2;Q9NTI5	Sister chromatid cohesion protein PDS5 homolog B	PDS5B	25	22.4	158.28	0	47.033	47	22.4621	21.9017	25.7352	24.8504	21.5181	22.7181	23.0406	25.6775	24.9147	24.8884
0.4231	-0.579805	Q09666	Q09666	Neuroblast differentiation-associated protein AHNAK	AHNAK	20	8.2	629.09	0	47.021	108	27.8407	26.8855	25.5335	26.1478	27.1796	27.2553	27.2525	25.0141	25.356	25.8101
0.423045	1.44226	E7EVQ6;Q14534;H0YBN7;E5RJH9	E7EVQ6;Q14534	Squalene monooxygenase	SQLE	11	31.3	53.067	0	45.236	42	20.5643	19.4122	24.9519	25.2639	20.1179	21.0697	21.7441	25.7439	24.2981	24.6658
0.422932	0.541434	A0A0U1RRM4;P26599;P26599-2;P26599-3;A6NLN1;A0A0D9SF20;K7EKJ7;K7EK45;K7ELW5;K7ES59;A0A087WUW5;A0A087WU68;K7EKX4	A0A0U1RRM4;P26599;P26599-2;P26599-3;A6NLN1;A0A0D9SF20	Polypyrimidine tract-binding protein 1	PTBP1	18	51.5	62.463	0	323.31	133	26.6058	27.1268	28.069	28.2989	25.7545	26.9507	27.2672	28.4597	28.6025	27.282
0.421721	0.484012	P62081;A0A2R8Y623;B5MCP9	P62081;A0A2R8Y623;B5MCP9	40S ribosomal protein S7	RPS7	5	24.7	22.127	0	29.516	33	24.8089	25.0464	26.3349	26.3615	24.8176	24.982	25.2156	26.7834	26.7415	26.0668
0.421454	0.284476	Q09028-3;Q09028;Q09028-4;Q09028-2;H0YF10;H0YCT5;H0YDK2;H0YEU5;C9JPP3;E9PNS6;E9PNS2;E9PND5;E9PIC4	Q09028-3;Q09028;Q09028-4;Q09028-2;H0YF10;H0YCT5;H0YDK2	Histone-binding protein RBBP4	RBBP4	16	62.2	46.158	0	209.88	110	26.4602	26.5244	26.8763	27.3544	25.8753	26.2799	26.7682	27.0527	27.034	27.3782
0.420984	1.13968	C9JVN9;Q9H9P8-2;Q9H9P8;G3V272;G3V5S1	C9JVN9;Q9H9P8-2;Q9H9P8	L-2-hydroxyglutarate dehydrogenase, mitochondrial	L2HGDH	9	22.9	48.475	0	31.005	34	24.6458	24.8594	24.2251	24.646	18.5126	24.8705	24.4341	24.3177	24.3617	24.6033
0.420519	1.1579	Q13895;H7BY94;F8WBL2	Q13895	Bystin	BYSL	11	30.2	49.601	0	30.423	26	18.9647	23.3301	24.0491	23.5219	20.049	22.238	20.9611	24.7786	24.3268	23.3998
0.419816	0.34708	Q9NPG3-2;Q9NPG3;K7EJT1;K7EQR1	Q9NPG3-2;Q9NPG3;K7EJT1	Ubinuclein-1	UBN1	4	4.4	118.55	0	4.639	10	20.3619	19.2803	20.6593	20.6518	21.2781	20.4001	20.3656	20.8356	21.2392	21.1262
0.419672	-0.367444	P07355;H0YN42;H0YMU9;H0YMD0;P07355-2;H0YKS4;A6NMY6;H0YMM1;H0YLV6;H0YMT9;H0YKX9;H0YKZ7;H0YKL9;H0YMW4;H0YNP5;H0YM50;H0YKV8;H0YMD9;H0YNB8;H0YN28;H0YL33;H0YNA0;H0YKN4;H0YN52;H0YLE2	P07355;H0YN42;H0YMU9;H0YMD0;P07355-2;H0YKS4;A6NMY6;H0YMM1;H0YLV6;H0YMT9;H0YKX9;H0YKZ7;H0YKL9;H0YMW4;H0YNP5;H0YM50;H0YKV8	Annexin A2;Annexin;Putative annexin A2-like protein	ANXA2;ANXA2P2	12	36.9	38.604	0	70.04	51	25.6443	25.3877	25.0139	25.1696	25.5732	25.7954	25.5297	24.1623	25.4713	23.9927
0.419078	-0.695919	Q9NQZ2	Q9NQZ2	Something about silencing protein 10	UTP3	9	19.4	54.557	0	130.04	37	23.8684	23.8202	23.8541	22.8651	24.7278	21.4792	21.4536	24.147	23.9154	24.6608
0.419059	0.819895	H0YHS6;Q9Y2Z4	H0YHS6;Q9Y2Z4	Tyrosine--tRNA ligase;Tyrosine--tRNA ligase, mitochondrial	YARS2	5	22.3	32.184	0	15.195	21	24.0852	23.5212	23.7476	23.6574	19.3962	23.9673	23.7888	23.5368	23.8921	23.3221
0.418817	-0.472942	Q96P63;Q96P63-2	Q96P63;Q96P63-2	Serpin B12	SERPINB12	12	34.3	46.276	0	45.438	51	25.8421	25.1211	24.574	25.0642	25.0873	25.8647	25.4259	23.3927	24.8271	23.8137
0.418351	0.681311	Q9UKF6;G5E9W3;C9JZH6	Q9UKF6;G5E9W3	Cleavage and polyadenylation specificity factor subunit 3	CPSF3	13	23.4	77.485	0	35.602	43	24.1544	24.6537	24.0755	24.2417	20.7846	23.9228	23.6946	24.4837	24.3563	24.8591
0.417693	0.796071	P50213;H0YL72;P50213-2;H0YMU3;H0YLI6;H0YKD0;H0YNF5;H0YM64;H0YM46	P50213;H0YL72;P50213-2;H0YMU3;H0YLI6	Isocitrate dehydrogenase [NAD] subunit alpha, mitochondrial	IDH3A	12	37.4	39.591	0	40.552	64	25.2573	25.3343	25.1771	25.4306	21.0212	25.302	25.0567	25.0431	25.3041	25.4951
0.417516	0.88391	P05023-4;P05023;P05023-3;P05023-2;Q5TC01;Q5TC02	P05023-4;P05023;P05023-3;P05023-2	Sodium/potassium-transporting ATPase subunit alpha-1	ATP1A1	40	43.4	113	0	268.41	205	25.8223	26.3158	27.7441	28.3605	24.2763	26.6213	25.2856	28.5692	28.3271	28.1354
0.417058	0.73842	A0A286YF22;O43175;A0A2C9F2M7;A0A286YFA2;A0A286YFL2;A0A286YFM8;A0A286YER3;A0A286YFC8;A0A286YFB2;A0A286YF34;A0A286YF78;A0A286YFF3;A0A286YFK5;A0A286YFE1	A0A286YF22;O43175;A0A2C9F2M7;A0A286YFA2;A0A286YFL2;A0A286YFM8	D-3-phosphoglycerate dehydrogenase	PHGDH	16	36.5	55.938	0	80.311	59	23.6628	25.9753	26.2334	23.175	23.5185	24.1717	25.7437	24.6524	24.9183	26.771
0.416656	0.271204	O95696;O95696-2;J3KQ61;A8WI62;A8WI61;H0Y7B4;F6XDC4;E9PSF3;E9PI60;Q9ULD4-3;Q9ULD4-2;Q9ULD4	O95696;O95696-2;J3KQ61	Bromodomain-containing protein 1	BRD1	19	20.4	119.52	0	33.868	70	24.5677	24.601	25.2402	25.1558	23.8805	24.4089	24.8729	25.4056	25.0818	25.0321
0.416644	0.746095	B4DWF2;Q9UKS7;A0A0A0MT14;Q9UKS7-7;Q9UKS7-2;A0A0A0MSL2;Q9UKS7-4;F8VPL6;Q9UKS7-6;Q9H2S9-2;Q9H2S9;Q9UKS7-8;E7EUI1;Q9UKS7-3	B4DWF2;Q9UKS7;A0A0A0MT14;Q9UKS7-7;Q9UKS7-2;A0A0A0MSL2;Q9UKS7-4;F8VPL6;Q9UKS7-6;Q9H2S9-2;Q9H2S9	Zinc finger protein Helios;Zinc finger protein Eos	ZNFN1A2;IKZF2;IKZF4	8	16.4	60.26	0	18.85	16	23.5246	23.6132	23.5165	23.8942	19.6778	23.0644	23.6421	23.9513	23.5391	23.76
0.416152	0.654599	Q14151;K7EQU4;K7ERX3;Q14151-2	Q14151	Scaffold attachment factor B2	SAFB2	20	25	107.47	0	20.571	22	20.3757	20.8778	22.8755	22.137	21.5769	20.9293	20.8388	22.8302	23.4162	23.1014
0.415983	0.660301	P54136;P54136-2;E5RH09;E5RJM9	P54136;P54136-2	Arginine--tRNA ligase, cytoplasmic	RARS	20	34.4	75.378	0	47.512	59	23.5165	23.0051	24.4723	24.7241	22.4808	23.5356	22.406	25.3874	25.2433	24.9281
0.4157	-1.22926	P04259	P04259	Keratin, type II cytoskeletal 6B	KRT6B	53	63.1	60.066	0.00075415	3.1489	5	24.0745	25.1695	24.1749	19.4954	24.9552	23.8239	23.816	22.8812	19.335	21.867
0.415092	1.3234	Q15738;C9JDR0	Q15738;C9JDR0	Sterol-4-alpha-carboxylate 3-dehydrogenase, decarboxylating	NSDHL	21	69.2	41.9	0	213.3	106	26.4933	26.9915	27.4543	27.657	20.2296	26.513	26.181	27.8794	27.7964	27.0729
0.414986	1.33512	Q14697;Q14697-2;F5H6X6;E9PKU7;E9PNH1	Q14697;Q14697-2;F5H6X6;E9PKU7	Neutral alpha-glucosidase AB	GANAB	19	24.3	106.87	0	59.202	48	22.202	20.3797	26.3224	25.1064	20.2326	22.2047	22.5052	25.9374	25.1137	25.1578
0.414851	1.03831	Q02218;E9PDF2;E9PCR7;Q02218-2;A0A0D9SFS3;E9PFG7;Q02218-3;Q9ULD0;Q9ULD0-3;Q9ULD0-2;C9J4G7	Q02218;E9PDF2;E9PCR7;Q02218-2;A0A0D9SFS3;E9PFG7	2-oxoglutarate dehydrogenase, mitochondrial	OGDH	39	41.9	115.93	0	150.14	146	24.4649	23.5463	27.3232	27.118	23.1497	25.1488	23.9775	27.6986	27.4067	26.562
0.414529	0.813245	Q9BWT1-5;Q9BWT1;Q9BWT1-6;Q9BWT1-2;Q9BWT1-3;Q9BWT1-4	Q9BWT1-5;Q9BWT1;Q9BWT1-6;Q9BWT1-2;Q9BWT1-3	Cell division cycle-associated protein 7	CDCA7	8	32.5	37.785	0	33.836	19	20.7626	21.1038	23.6306	23.422	22.7948	21.9129	21.5468	25.1613	23.7924	23.3665
0.413894	0.835304	Q8TAE8	Q8TAE8	Growth arrest and DNA damage-inducible proteins-interacting protein 1	GADD45GIP1	3	20.7	25.384	0	18.554	11	21.6467	18.3656	21.798	22.0658	19.3554	21.5554	19.4796	22.1202	22.3549	21.8979
0.413835	1.13581	Q9UHA4;Q9UHA4-2	Q9UHA4;Q9UHA4-2	Ragulator complex protein LAMTOR3	LAMTOR3	4	49.2	13.623	0	8.6903	9	19.8122	20.4525	22.8528	23.3388	19.4164	23.8214	18.7073	23.5377	23.2549	22.2305
0.413783	1.07825	F5GYQ1;P61421;J3QL14;R4GN72;H3BQB4;H3BSG7;H3BQJ1	F5GYQ1;P61421;J3QL14;R4GN72	V-type proton ATPase subunit d 1	ATP6V0D1	6	20.4	44.659	0	50.228	38	20.5352	23.0945	23.8096	24.7113	20.1657	21.048	22.5545	24.9647	24.6785	24.4618
0.413316	0.671936	Q04656-5;Q04656;Q04656-2;Q04656-3;Q04656-4	Q04656-5;Q04656;Q04656-2;Q04656-3;Q04656-4	Copper-transporting ATPase 1	ATP7A	7	6.9	154.35	0	11.976	9	19.5024	20.5033	20.9474	21.6896	19.4226	20.8499	19.0203	22.4642	21.9739	21.1167
0.413027	0.652724	Q9UHG3;Q9UHG3-2;F8W8W4;C9K055;C9JGT6;C9JM55	Q9UHG3;Q9UHG3-2;F8W8W4	Prenylcysteine oxidase 1	PCYOX1	5	11.9	56.639	0	9.698	10	21.5758	20.7126	23.2413	23.1672	19.8048	22.7198	22.2522	22.6685	22.6225	21.5023
0.412851	0.796183	Q96FF9;B5MBX0;H0YCL8	Q96FF9;B5MBX0	Sororin	CDCA5	6	24.2	27.6	0	18.784	20	21.4386	20.1783	23.1083	22.926	19.6392	20.5679	21.5501	22.9023	23.0523	23.1988
0.412129	0.936959	O15270;H0YJV2	O15270;H0YJV2	Serine palmitoyltransferase 2	SPTLC2	19	42.7	62.924	0	71.146	50	22.1891	23.1618	24.7852	25.0165	21.2375	22.2794	22.6734	25.6974	25.321	25.1037
0.411602	0.82341	Q86V85	Q86V85	Integral membrane protein GPR180	GPR180	2	7	49.395	0	3.9265	9	19.3473	21.3104	21.7253	22.045	18.5601	19.1549	21.7514	22.2121	22.2484	21.7384
0.411596	0.372581	P24539;Q5QNZ2	P24539;Q5QNZ2	ATP synthase F(0) complex subunit B1, mitochondrial	ATP5F1	14	53.1	28.908	0	323.31	120	27.2983	27.5698	27.5176	27.8993	25.7644	27.4405	27.0937	27.9959	27.8858	27.4964
0.411407	0.255631	A5PLL3;A0A3B3IS53;A0A3F2YNX6;Q92794;A0A3B3ITI3;C9JJY6;A0A3B3ISU5	A5PLL3;A0A3B3IS53;A0A3F2YNX6;Q92794;A0A3B3ITI3	Histone acetyltransferase;Histone acetyltransferase KAT6A	MYST3;KAT6A	3	4.7	93.236	0	4.2572	4	20.1599	19.6107	20.0903	20.1655	20.8438	20.3164	20.088	20.3439	20.1948	21.2053
0.411373	0.340924	Q5W111-2;Q5W111	Q5W111-2;Q5W111	SPRY domain-containing protein 7	SPRYD7	3	18.5	17.487	0	4.5359	6	19.1362	20.9555	20.8228	21.1615	20.815	21.0098	20.8697	21.0726	20.9896	20.6537
0.411326	0.271951	O60506-2;O60506;O60506-4;O60506-3;B7Z645;O60506-5;F6UXX1	O60506-2;O60506;O60506-4;O60506-3;B7Z645;O60506-5	Heterogeneous nuclear ribonucleoprotein Q	SYNCRIP	17	38.3	65.681	0	294.34	72	25.2954	24.6974	25.5768	25.9036	24.7978	25.0311	25.2508	25.8262	26.0827	25.44
0.411279	0.249233	O75533;H7C341;F8WC19;B4DGZ4;A0A494C1M2;O75533-2	O75533	Splicing factor 3B subunit 1	SF3B1	30	30.5	145.83	0	237	113	25.9003	26.3304	26.2365	26.0568	25.3113	25.8275	25.8507	26.9114	26.4375	26.0545
0.411214	0.822151	Q16762;B1AH48	Q16762;B1AH48	Thiosulfate sulfurtransferase	TST	2	8.4	33.429	0.0038719	2.4592	10	24.9259	21.5598	24.2213	24.7339	20.8884	24.0102	23.0968	23.9534	24.9162	24.4634
0.411046	1.07036	F5GXX5;P61803;F5H895;A0A0B4J239	F5GXX5;P61803;F5H895;A0A0B4J239	Dolichyl-diphosphooligosaccharide--protein glycosyltransferase subunit DAD1	DAD1	4	47.1	9.5541	0	21.161	37	24.1946	24.3877	25.4495	25.9962	19.8872	24.6641	23.6617	26.2924	25.8498	24.799
0.410952	0.0965668	P51991;H7C1J8	P51991	Heterogeneous nuclear ribonucleoprotein A3	HNRNPA3	20	50.3	39.594	0	167.29	220	29.5598	29.3194	29.1061	29.3981	29.0504	29.3333	29.4786	29.3733	29.4984	29.2331
0.410831	0.674948	A1L4H1;A1L4H1-2	A1L4H1;A1L4H1-2	Soluble scavenger receptor cysteine-rich domain-containing protein SSC5D	SSC5D	2	3.1	165.74	0.0038637	2.4534	2	21.7126	22.8537	23.5948	23.4403	19.9292	21.9267	22.8133	23.1863	23.5037	23.4752
0.410726	0.741292	P43007;P43007-2	P43007;P43007-2	Neutral amino acid transporter A	SLC1A4	5	18.6	55.722	0	17.334	20	20.7324	21.9652	22.8308	23.1959	20.4511	22.4179	20.4162	24.0115	23.2166	22.8196
0.409909	0.602493	Q86WX3;F8WFE7	Q86WX3	Active regulator of SIRT1	RPS19BP1	3	33.8	15.434	0	10.381	7	22.731	19.343	22.1202	22.1874	22.8866	22.3988	22.7756	22.3529	21.9865	22.7669
0.409822	1.0806	O14561;H3BNK3;I3L505	O14561;H3BNK3	Acyl carrier protein, mitochondrial;Acyl carrier protein	NDUFAB1	3	15.4	17.417	0	11.631	33	23.9009	23.7451	25.0618	25.794	19.0637	24.3333	24.4658	24.9359	25.0471	24.1862
0.409573	0.845031	J3QRS3;P19105;O14950;P24844;J3KTJ1;P24844-2	J3QRS3;P19105;O14950;P24844	Myosin regulatory light chain 12A;Myosin regulatory light chain 12B;Myosin regulatory light polypeptide 9	MYL12A;MYL12B;MYL9	9	50.8	20.457	0	93.611	27	23.0221	25.2461	23.6242	23.2611	19.9145	23.9997	24.0378	22.8436	23.5352	24.877
0.409378	0.197886	P05141;Q9H0C2	P05141	ADP/ATP translocase 2;ADP/ATP translocase 2, N-terminally processed	SLC25A5	19	48.3	32.852	0	120.05	120	29.1006	29.3242	29.3339	29.587	28.5399	29.3699	29.105	29.7845	29.4959	29.1197
0.409173	0.570629	P31151;Q86SG5	P31151	Protein S100-A7	S100A7	9	63.4	11.471	0	23.368	34	24.6886	23.6968	23.7221	23.8003	24.9668	26.4495	24.7587	23.4446	25.4673	23.6076
0.40901	0.657721	B4DY09;Q12905;X6R6Z1;A0A0A0MRL0	B4DY09;Q12905	Interleukin enhancer-binding factor 2	ILF2	17	62.2	38.91	0	232.73	109	25.7538	25.9862	27.1057	27.6598	24.353	25.8027	26.0395	27.8304	27.8912	26.5833
0.408988	0.499781	G3V1B6;H7C1U8;Q9BUR5-2;Q9BUR5	G3V1B6;H7C1U8;Q9BUR5-2;Q9BUR5	Apolipoprotein O	APOO	2	22.8	13.101	0	13.328	14	22.0916	22.2257	21.6493	21.9941	19.3666	21.8708	21.5502	22.0067	22.0174	22.3809
0.408236	0.951119	Q96GD4-5;Q96GD4;Q96GD4-4;J3KTD6;Q96GD4-2;J3KT86;J3QLN8;J3QR41;Q96GD4-3;J3KRF8;J3KRJ2;Q9UQB9-2;A3KFJ1;Q9UQB9-3;A0A0A0MSY3;Q9UQB9;Q5QPD4;B4DXA6;Q5Y191;A3KFJ0;O14965	Q96GD4-5;Q96GD4;Q96GD4-4;J3KTD6;Q96GD4-2;J3KT86;J3QLN8;J3QR41;Q96GD4-3	Aurora kinase B	AURKB	12	41.4	39.466	0	35.261	43	21.5089	21.1833	24.9834	24.8737	22.7648	22.1213	22.6557	25.118	25.0106	25.164
0.408163	1.78655	P68431	P68431	Histone H3.1	HIST1H3A	17	65.4	15.404	0	285.35	37	18.6761	27.252	28.6448	28.1887	27.5698	25.5224	28.5087	28.2861	29.2703	27.6766
0.408014	0.488661	Q9H3N1;G3V448	Q9H3N1	Thioredoxin-related transmembrane protein 1	TMX1	10	29.3	31.791	0	82.512	61	25.1965	25.6419	26.5529	26.7391	24.3458	25.4335	25.4712	26.9545	26.5521	26.5082
0.407475	0.320342	K7ELC4;K7EMH1;K7ERI7;P35268;K7EJT5;K7EP65;K7EKS7	K7ELC4;K7EMH1;K7ERI7;P35268;K7EJT5;K7EP65;K7EKS7	60S ribosomal protein L22	RPL22	3	40.5	9.0984	0	14.013	20	25.5226	25.1393	26.2234	26.0045	25.1101	25.4104	25.1423	26.4743	26.441	26.1336
0.407235	0.353798	P08574	P08574	Cytochrome c1, heme protein, mitochondrial	CYC1	9	34.8	35.422	0	67.392	48	25.2368	25.2695	25.4603	25.8752	23.9821	25.5347	24.7743	25.963	26.0159	25.305
0.407191	0.251343	O60264;A0A0A0MRP6;B7ZLQ5;P28370-2;P28370	O60264	SWI/SNF-related matrix-associated actin-dependent regulator of chromatin subfamily A member 5	SMARCA5	55	50.4	121.9	0	323.31	332	27.7556	28.114	28.7466	28.7517	27.9589	27.9083	28.2738	28.9012	28.6811	28.8192
0.406833	0.565023	P51398-2;P51398-3;P51398;V9GZ03;V9GYL9;V9GYJ9;V9GYA7;V9GZ61;V9GYC9;V9GYW1;V9GY11;V9GYJ3;V9GYF7	P51398-2;P51398-3;P51398;V9GZ03;V9GYL9;V9GYJ9	28S ribosomal protein S29, mitochondrial	DAP3	13	42.6	41.044	0	156.83	47	23.5054	23.5465	25.3235	25.5634	23.3623	24.4863	23.835	25.8591	25.6337	24.3122
0.406013	0.747388	H0Y2V1;F8W9U4;E7EVA0;P27816-4;P27816-2;P27816-6;P27816;H7C4C5;P27816-5;B5MEG9	H0Y2V1;F8W9U4;E7EVA0;P27816-4;P27816-2;P27816-6;P27816;H7C4C5;P27816-5;B5MEG9	Microtubule-associated protein;Microtubule-associated protein 4	MAP4	4	12.1	48.646	0	6.7835	11	23.6306	20.7423	22.208	22.1336	19.4527	23.3403	23.456	21.481	21.9468	21.6799
0.405581	0.836204	Q8IYQ7	Q8IYQ7	Threonine synthase-like 1	THNSL1	14	24.8	83.069	0	41.353	36	23.779	22.0275	24.1125	24.4166	20.0217	23.7197	22.1407	23.7806	24.3584	24.5388
0.405491	0.366802	P55201-3;P55201;P55201-2;P55201-4	P55201-3;P55201;P55201-2;P55201-4	Peregrin	BRPF1	5	4.4	137.43	0	6.1592	7	20.9737	21.2097	21.3561	21.4901	19.7404	20.8085	20.6373	21.9834	21.6352	21.5396
0.405404	0.760564	Q96EX1;E5RH51	Q96EX1	Small integral membrane protein 12	SMIM12	3	27.2	10.799	0	41.01	22	24.0084	24.508	25.1136	25.6902	21.1651	25.1481	25.9265	24.4726	24.4478	24.2932
0.405087	0.332564	F5H5P2;P12694;P12694-2;H0YH31;F5GXU9	F5H5P2;P12694;P12694-2	2-oxoisovalerate dehydrogenase subunit alpha, mitochondrial	BCKDHA	4	10.6	54.202	0	9.6412	13	21.8822	21.8504	22.6116	22.7676	21.1336	21.843	21.9533	23.0355	22.6634	22.4129
0.404942	1.25618	Q8NBX0	Q8NBX0	Saccharopine dehydrogenase-like oxidoreductase	SCCPDH	11	40.8	47.151	0	127.53	65	24.9585	24.9347	26.2365	26.4535	19.165	25.0732	24.5917	26.6263	26.4827	25.255
0.404598	0.434011	Q9NVH0-2;Q9NVH0	Q9NVH0-2;Q9NVH0	Exonuclease 3-5 domain-containing protein 2	EXD2	4	10.3	56.345	0	9.7726	9	20.0427	19.413	21.3856	20.6008	20.1673	21.1086	19.6474	21.594	21.1863	20.2431
0.404444	0.675886	K7EJC1;K7EJR3;R4GMR5;P48556;K7ERW6	K7EJC1;K7EJR3;R4GMR5;P48556	26S proteasome non-ATPase regulatory subunit 8	PSMD8	3	15.1	19.781	0	4.7967	7	19.9645	22.4266	21.5807	18.8244	19.0259	20.8412	20.2416	21.219	21.1656	21.7342
0.40398	-0.35579	Q9BVP2-2;Q9BVP2;C9JZT7;B4DMU5;C9JYH9	Q9BVP2-2;Q9BVP2	Guanine nucleotide-binding protein-like 3	GNL3	20	40	60.54	0	104.2	81	26.1489	25.9326	25.9584	25.0099	27.1811	25.7261	25.9536	25.4035	25.1456	26.2232
0.40345	0.970375	P32322;E2QRB3;P32322-2;P32322-3;J3KQ22;J3QL24;J3QKT4;J3QLK9;J3QL32;J3QL23;J3QRZ0;J3QR88;J3KTA8;J3QKT3;J3KSA9	P32322;E2QRB3;P32322-2;P32322-3;J3KQ22;J3QL24;J3QKT4;J3QLK9;J3QL32	Pyrroline-5-carboxylate reductase 1, mitochondrial;Pyrroline-5-carboxylate reductase	PYCR1	13	61.8	33.36	0	83.106	56	23.9233	24.7691	25.9005	26.1137	20.3842	24.7327	24.4715	25.9813	25.8097	24.9476
0.40345	0.451088	Q6KCM7;Q6KCM7-4;Q6KCM7-5;Q6KCM7-2;Q6KCM7-3;Q6KCM7-6;M0QZP9;H7C4Z4;M0R1W8;M0QZJ5;M0QZT4;Q9BV35-4;Q9BV35-2;Q9BV35;Q9BV35-3	Q6KCM7;Q6KCM7-4;Q6KCM7-5;Q6KCM7-2;Q6KCM7-3;Q6KCM7-6	Calcium-binding mitochondrial carrier protein SCaMC-2	SLC25A25	7	17.5	52.662	0	22.832	25	22.9754	21.9005	23.0077	23.1228	20.8374	22.6233	22.1599	23.4737	23.2416	22.6008
0.403431	0.587949	Q96B26	Q96B26	Exosome complex component RRP43	EXOSC8	6	30.1	30.039	0	50.119	20	21.8481	23.6658	23.0156	23.0413	22.0858	22.832	22.1108	22.9775	23.238	25.438
0.402857	0.780199	Q8IWA4;Q8IWA4-3;H7C5H5;Q8IWA4-2;C9JXQ1	Q8IWA4;Q8IWA4-3	Mitofusin-1	MFN1	11	19.6	84.159	0	31.359	23	19.3842	20.5918	22.4234	22.5475	21.1651	21.403	19.8855	23.6146	22.7481	22.3617
0.401724	0.331477	P84090;G3V279	P84090;G3V279	Enhancer of rudimentary homolog	ERH	5	51	12.259	0	184.51	40	26.8776	27.0297	26.0833	26.6171	25.2779	26.8387	26.6253	26.3079	26.4043	27.3668
0.401411	0.607625	Q99986;H0YJ50;H0YJJ9;H0YJF7	Q99986;H0YJ50	Serine/threonine-protein kinase VRK1	VRK1	14	39.6	45.476	0	54.82	47	24.1106	24.6553	25.1788	25.3227	22.1382	24.2631	23.834	25.4427	25.2097	25.6943
0.400819	0.962672	A0A3B3ISD2;Q13042-3;Q13042-2;Q13042;Q5T8C6;Q13042-4	A0A3B3ISD2;Q13042-3;Q13042-2;Q13042;Q5T8C6;Q13042-4	Cell division cycle protein 16 homolog	CDC16	8	16.7	62.309	0	23.479	18	19.121	20.1502	22.19	22.981	21.1504	22.0026	18.9081	23.271	23.2181	23.0061
0.400307	1.1756	Q4G176;A0A3B3ISK9;F5H5A1;F5H362;F5H755;F5H2G6;H0YGC7;F5GX20;F5H3B2;H0YH37;H0YGJ0	Q4G176;A0A3B3ISK9;F5H5A1;F5H362;F5H755;F5H2G6	Acyl-CoA synthetase family member 3, mitochondrial	ACSF3	17	33	64.129	0	50.389	121	26.6007	26.6345	26.5035	26.8364	20.0948	26.5717	26.4444	26.5745	26.8406	26.1166
0.398961	0.521119	P49750-1;P49750;P49750-3;F8VU51;H0YIQ2;H0YI23	P49750-1;P49750;P49750-3;F8VU51;H0YIQ2	YLP motif-containing protein 1	YLPM1	13	9.3	219.98	0	27.626	23	23.9739	23.9689	23.5271	23.0679	21.0348	23.4975	24.0446	23.2777	23.1496	24.2088
0.398552	0.57496	A0A087WUQ6;P07203;A0A2R8Y6B6;A0A494C1C9;A0A494C118;P07203-2	A0A087WUQ6;P07203;A0A2R8Y6B6	Glutathione peroxidase;Glutathione peroxidase 1	GPX1	9	57.9	21.938	0	21.173	23	23.1785	23.6412	23.5106	23.5696	20.3106	23.6664	23.2914	23.6412	23.1396	23.3468
0.397675	0.242182	J3KTA4;P17844;P17844-2;J3QRQ7;J3KRZ1;J3QSF1;J3KRX8;J3KTQ4;J3QR02;X6RLV5;J3QRN5	J3KTA4;P17844;P17844-2	Probable ATP-dependent RNA helicase DDX5	DDX5	36	56.2	69.086	0	314.83	298	28.8536	28.8663	29.7661	29.636	28.7031	28.9556	29.2135	29.847	29.6641	29.3557
0.397509	0.706897	P62857	P62857	40S ribosomal protein S28	RPS28	3	36.2	7.8409	0	18.586	5	19.6124	22.588	22.8423	22.6723	20.4769	20.6202	22.6753	22.8161	22.6289	22.986
0.397338	0.949151	Q5JTZ9;Q9H2T7	Q5JTZ9	Alanine--tRNA ligase, mitochondrial	AARS2	20	27	107.34	0	71.051	95	25.5826	25.8431	25.4424	25.6427	20.3485	25.9888	25.7972	25.2937	25.2432	25.2822
0.397148	-0.525088	Q13247;Q13247-3;Q13247-2	Q13247;Q13247-3	Serine/arginine-rich splicing factor 6	SRSF6	9	21.5	39.586	0	30.49	62	28.8528	27.9751	26.8476	26.4504	28.9428	27.824	27.9048	26.6228	26.4974	27.5942
0.397018	-0.805317	H0YNK8;H0YLP8;Q5J8M3-2;Q5J8M3;S4R329;H0YK61;H0YNK0;Q5J8M3-3;H0YN63;H0YMH5	H0YNK8;H0YLP8;Q5J8M3-2;Q5J8M3;S4R329;H0YK61;H0YNK0;Q5J8M3-3	ER membrane protein complex subunit 4	EMC4	4	48	11.151	0	8.4491	13	20.5422	22.487	22.4548	23.1213	21.7864	19.4233	19.5888	23.4305	22.5845	21.338
0.396428	1.05819	Q93009-3;Q93009;H3BND8;F5H2X1;I3L2D8;H3BMF6;H3BUV0;H3BTM1;H3BRA2;H3BQD1	Q93009-3;Q93009;H3BND8	Ubiquitin carboxyl-terminal hydrolase 7;Ubiquitin carboxyl-terminal hydrolase	USP7	23	25.4	126.27	0	52.05	46	21.7991	24.2901	24.6176	24.6192	18.7275	22.6759	23.992	23.8888	24.1586	24.6291
0.395536	0.482208	P51149;C9J592;C9J8S3;C9IZZ0;C9J4V0;C9J4S4;C9J7D1	P51149;C9J592;C9J8S3;C9IZZ0;C9J4V0	Ras-related protein Rab-7a	RAB7A	13	69.6	23.489	0	323.31	82	25.2059	24.8332	26.4358	26.6777	24.5606	25.3143	25.6137	27.0604	26.581	25.5547
0.39539	0.393585	Q15393;Q15393-3;Q15393-2;J3QL37;I3L4G7;H3BMB0;J3QRB2;J3QKV4	Q15393	Splicing factor 3B subunit 3	SF3B3	30	31.6	135.58	0	100.27	111	25.7858	26.884	25.9367	26.0351	24.4378	26.2131	25.9768	25.8209	26.0371	26.9994
0.395154	0.214198	Q06830;A0A0A0MSI0;A0A0A0MRQ5	Q06830;A0A0A0MSI0	Peroxiredoxin-1	PRDX1	16	70.4	22.11	0	54.022	99	26.8275	26.8722	26.8059	26.2851	26.2345	27.0245	27.0351	26.0829	26.7609	27.1928
0.394109	0.381628	A0A087WUK2;O14979-3;O14979-2;O14979	A0A087WUK2;O14979-3;O14979-2;O14979	Heterogeneous nuclear ribonucleoprotein D-like	HNRNPDL	8	16.5	40.04	0	30.66	39	24.0158	24.4181	24.8355	25.1881	23.003	24.1866	24.2718	25.0282	25.277	24.6049
0.393991	0.316423	Q9BRV8;Q9BRV8-2	Q9BRV8;Q9BRV8-2	Suppressor of IKBKE 1	SIKE1	3	17.9	23.721	0	6.2303	4	20.6716	20.5268	21.3372	21.1133	21.0542	21.2783	20.9853	20.7989	20.7177	22.505
0.393989	1.00669	P11021	P11021	78 kDa glucose-regulated protein	HSPA5	27	48.6	72.332	0	122.34	124	23.4409	23.8428	27.0913	26.0984	21.9121	23.8531	23.9842	26.9658	26.0933	26.5226
0.393427	0.803079	Q9Y6N5;H3BNX3;H3BNP9;H3BMS6;A0A1B0GXB4;H3BV36	Q9Y6N5;H3BNX3	Sulfide:quinone oxidoreductase, mitochondrial	SQRDL	10	28.2	49.96	0	63.845	35	22.7064	20.6854	24.0668	23.3801	20.3953	23.3736	21.0869	24.1577	23.8774	22.7539
0.393223	0.33651	Q9H2H8;B8ZZ77;H7BZ14;Q9H2H8-2;C9K058;F8WC82;C9J4N2	Q9H2H8;B8ZZ77;H7BZ14;Q9H2H8-2;C9K058	Peptidyl-prolyl cis-trans isomerase-like 3;Peptidyl-prolyl cis-trans isomerase	PPIL3	6	44.7	18.154	0	54.672	46	25.0133	25.0155	24.6579	25.1882	23.5255	25.2148	25.0787	24.4006	24.637	25.7519
0.392532	0.328215	Q03252	Q03252	Lamin-B2	LMNB2	34	43.4	69.948	0	139.91	203	27.2485	28.4349	27.5137	27.7098	26.3825	27.5395	27.3889	27.8785	27.7556	28.3681
0.391898	-0.479157	O00567;A0A494C128;Q5JXT2;H0YDU4;H0Y653	O00567;A0A494C128	Nucleolar protein 56	NOP56	35	69	66.049	0	323.31	277	29.2048	29.2558	28.8268	27.5371	30.3207	28.7844	28.9861	27.9094	27.7332	29.3363
0.391811	0.821474	O43772;C9JPE1;F8WEF6	O43772;C9JPE1	Mitochondrial carnitine/acylcarnitine carrier protein	SLC25A20	9	28.6	32.943	0	21.269	24	24.0946	24.0786	24.0256	23.826	19.4846	23.6463	23.2186	24.4477	24.4384	23.8657
0.391697	-1.218	P47929	P47929	Galectin-7	LGALS7	5	43.4	15.075	0	23.597	22	20.6498	23.8437	21.1414	24.8141	25.578	21.8527	22.008	21.8524	25.1981	19.0258
0.391479	0.783389	K7EMS3	K7EMS3		KRT19	7	26.5	20.186	0.0069109	2.3293	3	22.3084	20.3177	21.0605	21.1244	20.2938	24.0594	23.3038	19.6659	20.8399	21.1527
0.390185	0.778054	Q9Y3I0	Q9Y3I0	tRNA-splicing ligase RtcB homolog	RTCB	13	33.1	55.21	0	33.207	49	23.9813	24.3736	24.288	24.0423	19.9362	23.3802	23.9405	23.8956	24.3466	24.9489
0.389717	0.397838	Q02880-2;Q02880;E9PCY5;H7BZ82	Q02880-2;Q02880;E9PCY5	DNA topoisomerase 2-beta;DNA topoisomerase 2	TOP2B	60	40.9	182.66	0	235.42	213	25.6164	26.1597	27.4375	26.9777	25.8806	25.7478	26.5634	27.3395	27.1259	27.2845
0.388951	0.332113	P45880;A0A0A0MR02;P45880-2;P45880-1;Q5JSD1;A2A3S1	P45880;A0A0A0MR02;P45880-2;P45880-1;Q5JSD1	Voltage-dependent anion-selective channel protein 2	VDAC2	16	62.9	31.566	0	323.31	172	28.4529	28.1376	29.1243	29.1119	27.6642	28.3408	28.2255	29.5377	29.2697	28.7777
0.388784	1.06696	P00505;P00505-2	P00505;P00505-2	Aspartate aminotransferase, mitochondrial	GOT2	6	17	47.517	0	21.825	10	18.9778	20.1144	22.5082	22.5056	22.2544	22.4309	24.6172	23.1196	22.8303	18.6973
0.38866	0.779546	Q8NF91;A0A0C4DG40;E7ENN3;Q8NF91-4;Q8NF91-2;Q8NF91-8;Q8NF91-10;Q8NF91-5;Q8NF91-6;Q8NF91-7;Q8NF91-11;F5H4Q0;H0Y325;F5GYQ7;F5GXQ8;H0Y326;Q8NF91-3;Q8NF91-9;F8WAI0;Q5JV20;A0A087WYJ5	Q8NF91;A0A0C4DG40;E7ENN3;Q8NF91-4;Q8NF91-2;Q8NF91-8	Nesprin-1	SYNE1	4	0.6	1011.1	0	6.2917	10	23.6174	24.0036	24.797	25.0643	20.3203	23.7893	23.9765	25.2141	24.7452	23.9752
0.388063	0.382766	Q96GM8;Q96GM8-2	Q96GM8	Target of EGR1 protein 1	TOE1	3	9.8	56.547	0	8.2021	13	22.2915	20.5014	22.0242	20.9863	20.6406	21.5569	21.8807	21.577	20.9233	22.4199
0.387503	0.812988	Q59GN2;P62891	Q59GN2;P62891	Putative 60S ribosomal protein L39-like 5;60S ribosomal protein L39	RPL39P5;RPL39	1	19.6	6.3225	0.002181	2.7695	9	24.5525	23.51	22.8296	23.7445	19.2752	23.879	23.8486	22.9975	23.8212	23.4303
0.38744	0.754151	Q9UQE7	Q9UQE7	Structural maintenance of chromosomes protein 3	SMC3	33	29.1	141.54	0	191.73	116	24.6316	25.4008	26.2381	26.2757	22.247	24.5466	24.7018	26.384	26.3163	26.6151
0.386105	0.674018	P06400;A0A3B3IS71;A0A2R8YFL6	P06400;A0A3B3IS71	Retinoblastoma-associated protein	RB1	10	14	106.16	0	29.51	24	22.4932	23.0307	22.2239	21.1369	19.8432	22.8607	22.8762	20.7728	21.7321	23.856
0.385937	0.54378	P04843;B7Z4L4;F8WF32	P04843;B7Z4L4	Dolichyl-diphosphooligosaccharide--protein glycosyltransferase subunit 1	RPN1	37	64.4	68.569	0	323.31	342	28.711	29.1828	30.0287	30.3308	27.3477	28.9435	28.8916	30.5455	30.2735	29.6658
0.385469	0.811902	P13010;C9JZ81;H7C0H9	P13010	X-ray repair cross-complementing protein 5	XRCC5	29	50.1	82.704	0	207.55	122	25.5395	26.5485	27.0541	26.9621	22.4968	25.4161	25.7369	27.103	27.3475	27.0571
0.385414	0.208496	A0A1X7SBZ2;A0A1W2PQ51;Q92841;Q92841-1;Q92841-3;Q92841-2;A0A0U1RQJ0	A0A1X7SBZ2;A0A1W2PQ51;Q92841;Q92841-1;Q92841-3;Q92841-2	Probable ATP-dependent RNA helicase DDX17	DDX17	31	48.6	80.253	0	182.06	173	27.5919	27.4272	27.968	27.8493	26.6536	27.4925	27.734	27.8942	27.7624	27.6494
0.385355	0.308072	P25398	P25398	40S ribosomal protein S12	RPS12	6	47	14.515	0	13.066	29	24.3871	25.0304	24.8458	23.9668	23.6652	24.3294	24.9418	24.5066	24.1418	25.5161
0.384835	0.647851	Q16531;F5GY55;Q16531-2;F5H2L3;F5GWI0;F5GZY8;F5GYG8;F5H198	Q16531;F5GY55	DNA damage-binding protein 1	DDB1	31	33.4	126.97	0	91.651	121	25.5801	25.9521	25.9234	25.903	22.1935	25.28	25.6525	25.9097	25.7126	26.2365
0.383323	0.817465	A0A499FJY3;A0A087WWP4;Q96T37-4;Q96T37-2;Q96T37-3;Q96T37;A0A494C001	A0A499FJY3;A0A087WWP4;Q96T37-4;Q96T37-2;Q96T37-3;Q96T37;A0A494C001	Putative RNA-binding protein 15	RBM15	20	25.5	101.31	0	43.141	61	25.8864	25.3091	24.8231	24.9377	20.6131	25.0545	25.3038	24.991	24.9133	25.3941
0.383135	0.529003	E9PNW4;A0A2U3TZL5;P13987;P13987-2	E9PNW4;A0A2U3TZL5;P13987;P13987-2	CD59 glycoprotein	CD59	1	11.1	11.985	0.010007	2.0874	4	20.899	20.0399	22.3191	22.2011	19.4518	21.5122	20.9061	22.2854	21.5764	21.2758
0.382674	1.34678	P55072;C9IZA5;C9JUP7	P55072	Transitional endoplasmic reticulum ATPase	VCP	27	45.3	89.321	0	137.45	100	23.3061	21.0374	26.6768	26.4665	20.7158	23.9795	21.8877	26.2001	26.3752	26.494
0.381919	0.454578	Q3SXM5;Q3SXM5-2;H3BQI7;H3BT52;H3BNH5	Q3SXM5;Q3SXM5-2	Inactive hydroxysteroid dehydrogenase-like protein 1	HSDL1	11	38.8	37.001	0	146.62	58	24.7762	25.1104	25.4346	25.9016	23.0154	24.9234	25.0283	25.8672	25.6334	25.0589
0.380219	0.682481	O96008;O96008-2;K7EJ57;K7EKG4	O96008;O96008-2	Mitochondrial import receptor subunit TOM40 homolog	TOMM40	14	64.8	37.893	0	323.31	81	25.7747	25.414	26.7256	26.8511	23.211	25.496	25.0767	27.5098	27.001	26.3054
0.379846	0.736462	Q12931;Q12931-2;I3L0K7;I3L239;I3L253;I3L2D5	Q12931;Q12931-2;I3L0K7	Heat shock protein 75 kDa, mitochondrial	TRAP1	28	42.8	80.109	0	129.89	145	26.3878	26.819	27.616	27.7867	23.2318	26.8369	26.4206	27.6916	27.6416	26.9328
0.379593	1.21286	P10644;P10644-2;K7EPB2;K7EM13;K7EK41;K7EJ40;K7EID3;K7EIE5;K7EMZ6;K7EPR5;X6RAV4;K7EMU2;K7EQK3;H7BYW5;P31321;C9JSK5;K7EKR1	P10644;P10644-2;K7EPB2	cAMP-dependent protein kinase type I-alpha regulatory subunit;cAMP-dependent protein kinase type I-alpha regulatory subunit, N-terminally processed	PRKAR1A	13	34.9	42.981	0	40.243	46	19.6971	23.2402	24.8466	24.8348	19.5617	21.7855	21.7154	25.225	24.9608	24.5578
0.37957	0.982343	Q9NYY8;Q9NYY8-2	Q9NYY8;Q9NYY8-2	FAST kinase domain-containing protein 2	FASTKD2	12	20.6	81.462	0	34.621	39	22.3302	21.4307	24.3972	25.3475	19.7407	22.7997	22.2834	25.381	24.2588	23.435
0.379328	1.15033	P63092-3;P63092-2;P63092;P63092-4;Q5JWF2-2;Q5JWF2;S4R3E3;A0A0A0MR13;H0Y7F4;Q5JWE9;S4R3V9;P38405;P38405-2	P63092-3;P63092-2;P63092;P63092-4;Q5JWF2-2;Q5JWF2	Guanine nucleotide-binding protein G(s) subunit alpha isoforms short;Guanine nucleotide-binding protein G(s) subunit alpha isoforms XLas	GNAS	11	36.9	44.179	0	71.056	48	22.4399	22.802	25.071	25.7038	19.6151	22.3882	22.522	26.0742	26.0084	24.3907
0.379186	-0.32155	E7EX29;P63104;E7ESK7;E5RGE1;E5RIR4;E9PD24;E7EVZ2;B0AZS6;P63104-2	E7EX29;P63104;E7ESK7;E5RGE1;E5RIR4;E9PD24;E7EVZ2;B0AZS6;P63104-2	14-3-3 protein zeta/delta	YWHAZ	4	17.9	28.036	0	9.2979	8	21.7406	21.6765	21.1797	21.8463	21.6558	19.9525	21.7658	21.2683	21.5024	22.0022
0.377843	0.847562	B4E2Q0;P98194-4;P98194;P98194-7;P98194-3;H0Y9V7;P98194-2;P98194-5;P98194-9;P98194-6;P98194-8;H0Y8X9;H0Y9S7;D6RHV9;D6R9U9;D6REJ1;D6RGE9	B4E2Q0;P98194-4;P98194;P98194-7;P98194-3;H0Y9V7;P98194-2;P98194-5;P98194-9;P98194-6;P98194-8	Calcium-transporting ATPase;Calcium-transporting ATPase type 2C member 1	ATP2C1	10	15.5	104.71	0	37.703	28	20.0328	21.7832	23.127	23.4244	20.5078	23.1039	19.7488	23.7842	23.2096	23.2666
0.377828	1.00762	Q9P016-2;Q9P016	Q9P016-2;Q9P016	Thymocyte nuclear protein 1	THYN1	5	29.5	18.812	0	7.1901	10	25.0585	24.7501	24.6836	24.643	18.9095	24.4628	24.6272	24.3926	24.5584	25.0417
0.377716	0.763405	Q9HC36;I3L443;I3L0T6	Q9HC36;I3L443	rRNA methyltransferase 3, mitochondrial	RNMTL1	6	16.2	47.019	0	28.068	24	22.9688	23.1048	23.896	24.1053	19.6016	22.8839	22.5733	24.5541	24.1664	23.3156
0.377306	0.274809	Q86VD7	Q86VD7	Mitochondrial coenzyme A transporter SLC25A42	SLC25A42	2	5.3	35.409	0.0055807	2.4176	4	19.413	18.8245	19.9922	19.998	20.5727	20.2247	19.7193	20.1659	20.3201	19.7444
0.376778	0.744376	H0Y9X1;Q96EY4;D6RA57;D6RE67;D6RC31	H0Y9X1;Q96EY4;D6RA57	Translation machinery-associated protein 16	TMA16	4	17.4	27.571	0	8.1284	12	23.9716	23.8352	22.7239	22.4968	19.9625	24.001	24.3215	22.1495	22.1124	24.1275
0.376688	1.22596	Q8WVM8;Q8WVM8-2;Q8WVM8-3;J3KNG4;G3V2M8;G3V4I1;G3V5F3;G3V3K9;G3V363;H0YJS6;H0YJY1	Q8WVM8;Q8WVM8-2;Q8WVM8-3	Sec1 family domain-containing protein 1	SCFD1	18	32.6	72.379	0	241.02	50	19.2733	23.0053	25.1182	24.7224	20.0783	22.5164	21.1066	25.6455	24.6316	24.4274
0.375204	0.240592	P62979;A0A2R8Y422;P0CG48;F5H265;Q96C32;Q5PY61;J3QKN0;F5GXK7;F5H747;F5H388;B4DV12;F5H2Z3;F5GYU3;F5H6Q2;J3QTR3;J3QS39;P62987;P0CG47;M0R2S1;M0R1M6;Q49A90;M0R1V7;F5GZ39;J3QSA3	P62979;A0A2R8Y422;P0CG48;F5H265;Q96C32;Q5PY61;J3QKN0;F5GXK7;F5H747;F5H388;B4DV12;F5H2Z3;F5GYU3;F5H6Q2;J3QTR3;J3QS39;P62987;P0CG47;M0R2S1;M0R1M6;Q49A90;M0R1V7	Ubiquitin-40S ribosomal protein S27a;Ubiquitin;40S ribosomal protein S27a;Polyubiquitin-C;Ubiquitin;Ubiquitin-60S ribosomal protein L40;Ubiquitin;60S ribosomal protein L40;Polyubiquitin-B;Ubiquitin	RPS27A;UBC;UBB;UBA52	6	48.1	17.965	0	99.011	83	28.2992	28.5011	29.363	28.6063	29.2571	28.9947	29.1338	28.8304	28.5712	29.6997
0.375194	0.972697	Q9Y3B7;Q9Y3B7-2;Q9Y3B7-3;E9PQB6;H0YCD5	Q9Y3B7;Q9Y3B7-2;Q9Y3B7-3	39S ribosomal protein L11, mitochondrial	MRPL11	9	50.5	20.683	0	37.295	49	19.2895	23.876	24.1739	24.0393	20.554	22.6582	21.7157	24.2479	23.7496	24.4248
0.374461	-0.444225	Q9Y2X3;H7BZ72;F8WED0	Q9Y2X3	Nucleolar protein 58	NOP58	21	47.4	59.578	0	323.31	164	28.1477	27.5137	27.7699	26.5016	29.0524	27.6228	27.7234	26.822	26.4146	28.1813
0.374156	-0.297311	G3V529;Q9GZR7;Q9GZR7-2;F5GYL3;A0A087WXU8;A0A1W2PRR2	G3V529;Q9GZR7;Q9GZR7-2;F5GYL3;A0A087WXU8;A0A1W2PRR2	ATP-dependent RNA helicase DDX24	DDX24	24	38.8	91.48	0	59.116	84	25.354	25.3893	25.7206	24.6923	26.1617	25.2823	25.4394	24.6713	24.5228	25.9156
0.37376	0.566653	Q13838-2;Q13838;Q5STU3;A0A0G2JJZ9;F6WLT2;A0A140T9X3;F6S4E6;A0A0A0MT12;F6TRA5;A0A140T996;A0A140TA18;A0A140T9L4;A0A140T973;A0A140T9K1;A0A140T9X9;F6UJC5;F6R6M7;H0Y400;A0A0G2JJL7;F6QYI9;A0A140T9N3;A0A140T9K2	Q13838-2;Q13838;Q5STU3;A0A0G2JJZ9;F6WLT2;A0A140T9X3;F6S4E6;A0A0A0MT12;F6TRA5;A0A140T996	Spliceosome RNA helicase DDX39B	DDX39B	14	37.2	50.679	0	47.767	82	25.3451	26.3529	26.7074	26.1481	23.2208	25.4316	25.6399	26.486	26.4063	26.6439
0.372936	0.225201	P23246;P23246-2;H0Y9K7	P23246;P23246-2	Splicing factor, proline- and glutamine-rich	SFPQ	23	35.6	76.149	0	92.19	167	27.6063	27.6499	27.9901	28.252	27.2201	27.6666	27.4486	28.4707	28.3947	27.8637
0.372769	0.586116	P27824;P27824-2;P27824-3;H0Y9Q7;D6RGY2;D6RDP7;D6RFL1;D6RB85;H0Y9H1;D6RAU8;D6RAQ8;D6RHJ3;D6RD16	P27824;P27824-2;P27824-3	Calnexin	CANX	23	38.9	67.567	0	258.17	125	26.4238	26.9324	28.7622	29.0166	26.3089	27.4842	27.0583	29.0778	28.7723	27.9819
0.372061	1.0901	Q9BRR6-2;Q9BRR6;H3BRS6;Q9BRR6-4;Q9BRR6-3;H3BU35;Q9BRR6-5;H3BTH4;H3BN66;Q9BRR6-6	Q9BRR6-2;Q9BRR6;H3BRS6;Q9BRR6-4;Q9BRR6-3	ADP-dependent glucokinase	ADPGK	8	26	53.96	0	20.945	19	19.3607	19.5406	23.8331	23.8366	20.7122	22.2554	19.513	23.9232	24.0495	22.9926
0.371896	0.911293	Q9Y399;Q5T8A0	Q9Y399;Q5T8A0	28S ribosomal protein S2, mitochondrial	MRPS2	7	20.6	33.249	0	32.645	27	22.8046	23.2835	24.9747	25.317	19.7215	23.5052	23.2282	25.227	25.0846	23.6128
0.370918	-0.515458	P05089-2;P05089;P05089-3	P05089-2;P05089	Arginase-1	ARG1	11	41.5	35.664	0	26.741	41	25.4748	25.8526	24.512	24.5786	25.8479	26.1301	25.4614	23.1192	25.0234	23.9544
0.369737	0.675117	P31942-2;P31942;P31942-3;P31942-4;P31942-6;P31942-5	P31942-2;P31942;P31942-3;P31942-4	Heterogeneous nuclear ribonucleoprotein H3	HNRNPH3	11	50.2	35.238	0	323.31	84	26.3308	26.5845	27.2391	27.175	23.269	25.8352	26.2128	27.4605	27.5232	26.9423
0.369634	0.69937	P83111;P83111-2;H0YNN5	P83111;P83111-2	Serine beta-lactamase-like protein LACTB, mitochondrial	LACTB	12	26	60.693	0	29.287	31	23.0439	23.7968	23.9799	23.8645	19.7696	23.0864	23.3999	23.9502	23.1366	24.3784
0.369341	0.489745	Q13610;B4DJV5;F8VZ56;Q13610-2	Q13610;B4DJV5	Periodic tryptophan protein 1 homolog	PWP1	15	41.9	55.827	0	51.792	56	23.1797	24.0926	25.374	24.7126	23.0818	23.3719	23.9946	24.915	25.2214	25.3866
0.368768	-0.210932	Q9H307;G3V5F0;G3V579	Q9H307	Pinin	PNN	29	39.2	81.627	0	155.71	235	29.0886	28.6141	28.0458	28.1838	28.6174	28.7005	28.3734	27.8841	27.911	28.626
0.367818	0.788629	O43172-2;O43172	O43172-2;O43172	U4/U6 small nuclear ribonucleoprotein Prp4	PRPF4	16	45.5	58.32	0	43.259	52	24.8846	24.5163	24.3821	23.9881	19.9495	24.3952	23.4148	24.6044	24.2709	24.9783
0.367424	0.537795	O94901-9;O94901-8;E9PHI4;O94901-5;O94901;H0Y742;O94901-6;H0Y6N5;H7C2K3;O94901-3;O94901-7;O94901-2;O94901-4;C9JS54;C9JK55;H7C019;H7C3X3;C9K051;C9JJU6;C9JR15	O94901-9;O94901-8;E9PHI4;O94901-5;O94901;H0Y742;O94901-6;H0Y6N5;H7C2K3	SUN domain-containing protein 1	SUN1	6	10.4	101.93	0	10.417	11	20.2589	20.9978	21.9984	22.054	20.7632	21.9321	19.6277	22.3371	22.2829	22.5816
0.366887	0.612242	E9PJ42;Q5BJD5-3;Q5BJD5-2;Q5BJD5	E9PJ42;Q5BJD5-3;Q5BJD5-2;Q5BJD5	Transmembrane protein 41B	TMEM41B	1	9.7	21.72	0	5.4286	8	21.3343	21.5186	23.5613	23.3617	21.0819	21.7828	21.4821	24.0525	23.7083	22.8932
0.366737	0.6157	Q5VSL9;Q5VSL9-2;Q5VSL9-4;Q5VSL9-3;Q9ULQ0-2;Q9ULQ0	Q5VSL9;Q5VSL9-2	Striatin-interacting protein 1	STRIP1	7	10.8	95.575	0	15.415	11	19.5868	22.3604	22.824	22.7591	21.3576	21.4176	21.4364	23.5939	22.6746	22.8439
0.365829	0.353558	O75380;D6RBT3	O75380;D6RBT3	NADH dehydrogenase [ubiquinone] iron-sulfur protein 6, mitochondrial	NDUFS6	4	48.4	13.711	0	24.249	23	24.7655	24.8424	24.8043	25.3878	23.1189	25.0634	24.3359	25.1275	25.4228	24.737
0.365665	-0.244907	Q8WTT2	Q8WTT2	Nucleolar complex protein 3 homolog	NOC3L	15	20.8	92.547	0	42.083	57	24.7261	24.8321	25.4659	24.5871	25.8021	24.2162	24.7529	25.1149	24.8512	25.2535
0.363332	0.364088	Q96QD9;Q96QD9-2;H9KVD1;Q96QD9-4;Q96QD9-3;H9KVC6;H9KVD5	Q96QD9;Q96QD9-2;H9KVD1;Q96QD9-4;Q96QD9-3	UAP56-interacting factor	FYTTD1	6	23	35.818	0	13.27	8	21.3485	20.8993	20.7268	20.8324	20.7826	22.2236	20.2457	21.1164	20.5111	22.3132
0.362796	0.637308	P26196;Q8IV96	P26196	Probable ATP-dependent RNA helicase DDX6	DDX6	11	32.7	54.416	0	26.088	29	21.9629	22.0212	24.0469	23.7528	20.9982	21.6407	22.7104	24.5175	24.0918	23.0083
0.3625	0.550684	Q9H7H0-2;Q9H7H0;Q9H7H0-3;G3V4P2;G3V3X6;G3V353;G3V4H5;H0YJW1;B4E298	Q9H7H0-2;Q9H7H0;Q9H7H0-3;G3V4P2;G3V3X6;G3V353	Methyltransferase-like protein 17, mitochondrial	METTL17	7	15.7	49.6	0	18.908	21	21.9277	21.9164	23.7117	23.2755	20.1867	22.578	21.9038	23.1888	23.3438	22.7571
0.361854	0.505086	B7ZM99;A0A087WVM4;Q6UB35;H0Y327;Q6UB35-2;Q4VXM0;Q5JYA8;Q5JYA3;Q4VXV2;Q4VXM1	B7ZM99;A0A087WVM4;Q6UB35	Monofunctional C1-tetrahydrofolate synthase, mitochondrial	MTHFD1L	39	48.3	105.89	0	276.11	219	27.2017	27.3246	28.1968	28.4195	25.1774	27.4863	27.2266	28.3976	28.1739	27.561
0.36036	0.424172	Q86UT6-2;Q86UT6;C9JLK8;C9JQE9;C9J0R6	Q86UT6-2;Q86UT6	NLR family member X1	NLRX1	11	14.4	101.87	0	20.773	34	23.5051	23.0974	22.6535	22.7198	20.8892	23.7391	23.4406	22.3781	22.5428	22.8852
0.3602	0.271782	Q96DI7;Q96DI7-2;Q9NSS8	Q96DI7;Q96DI7-2	U5 small nuclear ribonucleoprotein 40 kDa protein	SNRNP40	14	59.7	39.31	0	233.06	131	27.5659	27.9348	26.6174	26.9905	26.637	27.2587	27.2397	27.1183	27.2539	28.2338
0.359434	0.612148	A0A3B3IRP5;Q6P1J9;A0A2R8YHB3;A0A1B0GUB2;A0A2R8Y640	A0A3B3IRP5;Q6P1J9;A0A2R8YHB3;A0A1B0GUB2;A0A2R8Y640	Parafibromin	CDC73	7	15.6	54.155	0	9.7952	17	22.6143	23.0385	22.6838	22.7332	19.6203	21.2002	22.9826	22.8858	23.3231	23.359
0.35934	1.07711	G3XAN4;Q15629-2;Q15629	G3XAN4;Q15629-2;Q15629	Translocating chain-associated membrane protein 1	TRAM1	4	18.1	33.435	0	41.226	20	18.546	22.5105	24.4882	25.1624	22.7867	22.7395	22.654	25.7248	24.877	22.8842
0.359065	0.395771	E7ESL0;J3KQY1;Q9NWU5;Q9NWU5-2;Q9NWU5-3	E7ESL0;J3KQY1;Q9NWU5;Q9NWU5-2;Q9NWU5-3	39S ribosomal protein L22, mitochondrial	MRPL22	5	25	24.325	0	11.402	13	21.776	20.4021	22.5022	21.5132	21.0648	22.0631	20.7824	22.5905	22.3946	21.4065
0.358683	1.03908	P00367;P00367-3;P49448;P00367-2	P00367;P00367-3;P49448;P00367-2	Glutamate dehydrogenase 1, mitochondrial;Glutamate dehydrogenase 2, mitochondrial	GLUD1;GLUD2	21	43	61.397	0	101.82	95	24.3882	23.7527	27.1333	26.0809	20.3338	24.9317	24.2485	27.0834	25.9292	24.6914
0.358553	0.24668	J3KQ48;Q9Y3E5	J3KQ48;Q9Y3E5	Peptidyl-tRNA hydrolase 2, mitochondrial	PTRH2	7	56.7	19.325	0	37.561	54	24.3949	24.951	24.4702	25.2737	23.7238	24.3435	24.6291	25.1838	24.9848	24.9059
0.358477	0.688899	P53597;A0A494C0D1;H7C233	P53597;A0A494C0D1	Succinyl-CoA ligase [ADP/GDP-forming] subunit alpha, mitochondrial	SUCLG1	7	25.7	36.249	0	19.176	32	24.2014	24.3301	24.4431	24.3669	20.1347	24.1569	23.9389	24.2259	24.3818	24.2172
0.356186	0.655838	Q6SPF0;E9PIW9;F8WDT5	Q6SPF0;E9PIW9	Atherin	SAMD1	6	15.6	56.051	0	15.732	17	20.2767	21.2414	22.4502	21.9598	19.4351	21.1145	19.6719	22.7805	22.5202	22.5552
0.354685	0.759721	H3BQQ9;B0QYN7;P63279;H3BPC4;H3BRD1	H3BQQ9;B0QYN7;P63279;H3BPC4	SUMO-conjugating enzyme UBC9	UBE2I	7	59.9	15.516	0	41.353	40	25.7726	27.3891	24.3146	24.3161	23.7302	26.6596	26.1811	24.4538	24.2713	27.7554
0.354195	0.687072	Q9HAV7	Q9HAV7	GrpE protein homolog 1, mitochondrial	GRPEL1	9	49.3	24.279	0	26.721	44	23.6817	24.7794	25.1187	25.2445	20.9065	24.4529	23.7029	25.1138	25.1297	24.7669
0.353279	-0.26897	Q86YV9	Q86YV9	Hermansky-Pudlak syndrome 6 protein	HPS6	2	3.4	82.974	0.0014744	2.9036	3	20.5897	19.4501	19.2719	20.47	20.5245	19.4587	20.3383	19.6949	19.4682	20.0011
0.352658	0.83213	Q6YN16-2;Q6YN16	Q6YN16-2;Q6YN16	Hydroxysteroid dehydrogenase-like protein 2	HSDL2	7	24.3	37.32	0	20.922	28	19.9829	20.446	23.4616	23.7578	19.8193	22.032	20.5137	23.3713	23.6144	22.0967
0.352179	0.665901	Q86SK9-2;Q86SK9	Q86SK9-2;Q86SK9	Stearoyl-CoA desaturase 5	SCD5	3	17.2	28.982	0	7.3963	9	21.1999	21.8654	23.4811	23.6383	20.3014	21.5308	21.8143	24.1978	23.6741	22.5987
0.351003	1.09829	A0A2R8Y6J3;P46777;Q5T7N0;A0A2R8Y4A2	A0A2R8Y6J3;P46777	60S ribosomal protein L5	RPL5	11	51.3	27.045	0	52.156	46	21.3504	21.2603	26.0198	25.5632	23.2349	22.3416	22.3588	26.5855	26.097	25.5371
0.3508	0.944344	Q5VST6;Q5VST6-2	Q5VST6;Q5VST6-2	Alpha/beta hydrolase domain-containing protein 17B	ABHD17B	8	45.5	32.214	0	35.613	26	22.2144	21.478	23.0819	24.1661	20.6736	23.8411	19.2739	24.4807	24.642	24.0981
0.350702	-0.516359	X6R5C5;X6R8A1;P10619-2;P10619;Q5JZH0	X6R5C5;X6R8A1;P10619-2;P10619;Q5JZH0	Carboxypeptidase;Lysosomal protective protein;Lysosomal protective protein 32 kDa chain;Lysosomal protective protein 20 kDa chain	CTSA	2	5.4	54.255	0	5.1926	6	21.7226	19.7973	21.4519	21.2588	21.2612	21.7509	18.5088	20.6424	21.0918	20.9161
0.350696	0.522661	F8W1R7;G3V1V0;P60660-2;P60660;J3KND3;G8JLA2;B7Z6Z4;G3V1Y7;F8VPF3;F8VZU9;F8W180;H0YI43;F8W1I5;P14649;F8VXL3	F8W1R7;G3V1V0;P60660-2;P60660;J3KND3;G8JLA2;B7Z6Z4;G3V1Y7;F8VPF3	Myosin light polypeptide 6	MYL6	7	56.6	16.29	0	53.268	35	24.1871	25.1586	23.4702	23.0193	24.5676	25.3925	25.666	23.1673	23.4751	25.3153
0.350598	0.195621	Q8IXB1-2;Q8IXB1;E7EP04;A0A494C1G5;Q8IXB1-3	Q8IXB1-2;Q8IXB1;E7EP04;A0A494C1G5;Q8IXB1-3	DnaJ homolog subfamily C member 10	DNAJC10	2	3.1	86.135	0	4.9205	7	20.6269	20.0209	20.1652	20.9534	20.8065	20.2574	20.4409	21.1819	20.7892	20.8817
0.35053	1.21572	Q9NPA0;H0YDT8;H0YDX2	Q9NPA0;H0YDT8;H0YDX2	ER membrane protein complex subunit 7	EMC7	5	29.8	26.47	0	15.463	21	18.8821	20.465	23.8846	24.1558	19.407	22.5316	18.8486	24.6434	24.2874	22.5623
0.35052	0.897454	Q9BU61;Q9BU61-2	Q9BU61;Q9BU61-2	NADH dehydrogenase [ubiquinone] 1 alpha subcomplex assembly factor 3	NDUFAF3	8	56.5	20.35	0	44.88	36	23.9825	24.1588	25.0029	25.5158	19.3474	24.2061	23.8245	24.6946	25.0175	24.752
0.350429	-0.781115	Q2TBE0;Q2TBE0-3;Q2TBE0-2;H0YE03;H7C3G7	Q2TBE0;Q2TBE0-3;Q2TBE0-2;H0YE03;H7C3G7	CWF19-like protein 2	CWF19L2	8	11.3	103.79	0	17.761	17	24.8319	24.3003	22.2549	22.0079	21.6343	23.5216	23.3944	20.1867	20.7317	23.2894
0.350093	0.445397	P62277;J3KMX5;E9PS50	P62277;J3KMX5	40S ribosomal protein S13	RPS13	6	30.5	17.222	0	20.925	19	24.0541	24.5641	25.3623	25.4528	23.5655	24.0561	24.3062	26.2623	25.7358	24.8653
0.349875	0.228912	E9PF10;O75694-2;O75694	E9PF10;O75694-2;O75694	Nuclear pore complex protein Nup155	NUP155	32	32.9	148.09	0	174.01	139	25.6692	26.1335	26.0453	25.3692	25.4284	25.8751	26.0905	25.6203	25.4055	26.7987
0.349663	0.558013	Q9NS69	Q9NS69	Mitochondrial import receptor subunit TOM22 homolog	TOMM22	5	59.2	15.521	0	147.89	56	24.0711	24.3718	25.1089	25.6893	21.8431	24.449	24.1334	25.3605	25.2513	24.6802
0.347274	0.711045	B4DUR8;P49368-2;P49368;Q5SZX6;E9PQ35;E9PRC8;E9PM09;Q5SZX9;Q5SZW8	B4DUR8;P49368-2;P49368;Q5SZX6	T-complex protein 1 subunit gamma	CCT3	6	15.2	55.674	0	14.871	16	19.7351	22.9258	22.6155	19.3683	22.5422	20.8208	22.6001	21.4386	22.5778	23.3048
0.347045	0.668221	I3VM54;Q9Y2K7;Q9Y2K7-2;Q9Y2K7-5;Q9Y2K7-4;Q9Y2K7-3	I3VM54;Q9Y2K7;Q9Y2K7-2;Q9Y2K7-5;Q9Y2K7-4	Lysine-specific demethylase 2A	KDM2A	18	21	130.66	0	68.583	77	23.0117	23.1511	25.8685	25.4972	23.834	22.6788	24.848	25.9492	25.5547	25.6729
0.346958	0.944759	Q15125;C9J719;C9JJ78;A0A494C0F3	Q15125;C9J719;C9JJ78;A0A494C0F3	3-beta-hydroxysteroid-Delta(8),Delta(7)-isomerase	EBP	3	16.5	26.352	0	44.142	35	24.7242	25.1148	26.0907	26.4783	20.2719	24.6239	24.4666	26.4659	26.377	25.4702
0.346865	0.825929	P30044-2;P30044;P30044-3;P30044-4	P30044-2;P30044;P30044-3;P30044-4	Peroxiredoxin-5, mitochondrial	PRDX5	6	43.8	17.031	0	17.248	36	24.3051	24.3153	24.4183	24.6318	19.2592	24.5649	23.8746	24.0763	24.3028	24.2408
0.346183	0.833582	Q7Z7H8;Q7Z7H8-2	Q7Z7H8;Q7Z7H8-2	39S ribosomal protein L10, mitochondrial	MRPL10	4	23	29.282	0	76.704	23	22.4899	22.9734	24.0864	24.7353	19.5893	22.9046	22.4132	24.9749	24.9545	22.795
0.345794	-0.544849	P27348;E9PG15;Q04917;B7Z2E6;H0YB80;A2IDB2	P27348;E9PG15	14-3-3 protein theta	YWHAQ	5	22.9	27.764	0	19.574	11	22.6403	23.0782	23.0759	22.8315	22.0249	20.7526	20.415	23.1007	23.1558	23.5024
0.345533	0.693723	H3BSM7;Q96GQ5;H3BR29;Q96GQ5-2;I3L2V0;H3BTA0;H3BS97	H3BSM7;Q96GQ5;H3BR29;Q96GQ5-2	RUS1 family protein C16orf58	C16orf58	7	18.5	50.783	0	17.172	17	18.4753	20.1755	22.8525	22.0606	20.3548	21.3805	20.5434	22.7898	22.0131	20.6606
0.344424	-0.468003	Q6UN15-4;Q6UN15-3;Q6UN15-5;Q6UN15;A0A0B4J203	Q6UN15-4;Q6UN15-3;Q6UN15-5;Q6UN15;A0A0B4J203	Pre-mRNA 3-end-processing factor FIP1	FIP1L1	8	25.1	40.834	0	26.236	44	25.1745	24.5681	22.9406	23.4913	25.1888	24.6246	24.5881	22.7426	23.1226	23.9454
0.34434	-0.425632	P42696;A2A2V2;P42696-2;Q5TCT4;H7C5M1	P42696;A2A2V2;P42696-2	RNA-binding protein 34	RBM34	18	36.3	48.564	0	52.28	59	25.4985	24.4823	24.4899	24.0964	26.9506	25.0289	24.9072	24.429	24.2165	24.8079
0.343777	-0.887551	A0A3B3IRU2;A0A3B3ISH1	A0A3B3IRU2			5	76.7	8.0444	0	5.1472	8	24.0699	25.4211	22.9429	22.499	22.4227	22.9727	19.8783	20.9134	24.0062	25.1472
0.343342	0.451189	O75746;O75746-2;F8W9J0;H0YFB2;B4DGK6	O75746;O75746-2	Calcium-binding mitochondrial carrier protein Aralar1	SLC25A12	29	50.9	74.761	0	133.94	127	25.9156	25.7235	26.1768	26.4378	23.7031	25.8874	25.1079	26.8686	26.4908	25.8582
0.343335	-0.248537	Q13523;H0YDJ3	Q13523;H0YDJ3	Serine/threonine-protein kinase PRP4 homolog	PRPF4B	27	26.5	116.99	0	241.84	181	29.4789	29.1849	28.1721	28.1824	28.1798	28.6684	28.4918	28.016	28.1419	28.6372
0.34312	0.450426	Q5T9A4;Q5T9A4-3	Q5T9A4;Q5T9A4-3	ATPase family AAA domain-containing protein 3B	ATAD3B	28	44	72.572	0	21.012	31	25.2843	25.51	25.0052	24.7984	22.5859	25.6107	25.5538	25.1009	24.561	24.6095
0.343107	0.669703	P60059	P60059	Protein transport protein Sec61 subunit gamma	SEC61G	2	36.8	7.7412	0	12.471	4	19.8628	22.3304	21.7292	21.9071	19.2592	21.4425	19.4875	22.3482	22.3568	22.8022
0.342431	0.938683	Q6KC79;Q6KC79-2;Q6KC79-3	Q6KC79;Q6KC79-2	Nipped-B-like protein	NIPBL	16	7	316.05	0	37.105	31	19.8155	19.4104	23.2032	22.5713	20.7288	20.1701	19.5032	23.8355	23.1864	23.7274
0.342418	-0.522562	H0YNE9;Q92930;H0YMN7;A0A2R8YDI9;H0YLJ8;H0YL94;M0R257;G3V196;A0A2R8YFB8;P59190-2;P59190;P20337;Q96E17	H0YNE9;Q92930;H0YMN7	Ras-related protein Rab-8B	RAB8B	5	27.7	21.868	0	8.7051	28	23.5213	23.826	24.3625	24.5596	22.9091	21.8974	22.7407	24.8559	24.6015	22.4703
0.341307	-0.27817	B7Z6D5;Q96GQ7;A0A087X059;A0A087WYH5	B7Z6D5;Q96GQ7	Probable ATP-dependent RNA helicase DDX27	DDX27	24	33.2	86.604	0	124.95	144	26.4033	26.0041	26.0484	25.7043	27.6695	26.122	26.0014	26.0848	25.852	26.3785
0.340545	0.489862	Q9Y2R4;A0A087X121	Q9Y2R4	Probable ATP-dependent RNA helicase DDX52	DDX52	7	16.2	67.497	0	21.263	23	24.2735	21.0575	24.2327	23.0567	23.8839	23.9167	24.1327	23.5865	23.2205	24.0973
0.340041	0.110059	P40429;M0QYS1;Q8J015;Q6NVV1;M0QZU1;A0A096LPE0	P40429;M0QYS1;Q8J015;Q6NVV1	60S ribosomal protein L13a;Putative 60S ribosomal protein L13a protein RPL13AP3	RPL13A;RPL13a;RPL13AP3	8	34	23.577	0	32.292	75	26.2858	26.3467	26.298	26.3441	26.8332	26.3387	26.6057	26.7838	26.6477	26.2821
0.339078	0.454204	P12270;P12270-2;Q5SWX9	P12270;P12270-2	Nucleoprotein TPR	TPR	43	22.6	267.29	0	156.52	137	25.2017	26.3049	25.6272	25.0357	23.6287	25.4191	25.9508	24.7705	25.0186	26.9101
0.338959	0.372885	P13995;P13995-2;B8ZZU9;B9A062	P13995;P13995-2;B8ZZU9	Bifunctional methylenetetrahydrofolate dehydrogenase/cyclohydrolase, mitochondrial;NAD-dependent methylenetetrahydrofolate dehydrogenase;Methenyltetrahydrofolate cyclohydrolase	MTHFD2	13	46.9	37.895	0	162.18	63	25.637	25.5221	26.2537	26.6034	24.4762	25.7959	25.2319	27.0443	26.4462	25.8385
0.338622	0.322778	Q6NSJ2;M0R353;Q6NSJ2-2;M0QXT7	Q6NSJ2;M0R353;Q6NSJ2-2	Pleckstrin homology-like domain family B member 3	PHLDB3	3	5.2	71.911	0	6.8741	3	18.8103	20.6887	20.2581	20.539	20.1697	20.7364	19.8287	19.9468	20.4197	21.148
0.338254	0.307165	O00148;O00148-2;O00148-3;K7EQN7;K7EPJ3;K7EN69;K7ENP6;A0A0G2JHN7;K7EL56;K7EIL8;F6U6E2;F6S2B7;F6SXL5;H0YCC6	O00148;O00148-2;O00148-3;K7EQN7	ATP-dependent RNA helicase DDX39A	DDX39A	14	38.6	49.129	0	11.566	14	21.5422	22.2185	23.1586	22.013	21.2276	21.6256	22.0871	22.7429	22.4928	22.7472
0.336977	-0.458564	Q9NPE3	Q9NPE3	H/ACA ribonucleoprotein complex subunit 3	NOP10	5	62.5	7.7059	0	27.901	44	26.2925	25.2759	24.6517	24.1644	26.8313	25.6531	25.0992	24.3756	24.1208	25.6742
0.336812	0.53138	A0A087WZN1;O43837;A0A087X2E5;O43837-2;O43837-3;A0A0D9SG66	A0A087WZN1;O43837;A0A087X2E5;O43837-2	Isocitrate dehydrogenase [NAD] subunit, mitochondrial;Isocitrate dehydrogenase [NAD] subunit beta, mitochondrial	IDH3B	14	35.4	42.41	0	65.287	103	26.377	25.9636	26.3754	26.6651	23.036	26.3419	25.7163	26.4194	26.476	26.1202
0.336586	0.266095	Q2TAY7;Q2TAY7-2	Q2TAY7;Q2TAY7-2	WD40 repeat-containing protein SMU1;WD40 repeat-containing protein SMU1, N-terminally processed	SMU1	15	41.1	57.543	0	279.57	105	26.1066	26.1861	25.6383	25.491	24.3331	26.1	25.7624	25.6817	25.6185	25.923
0.336505	-0.222801	P11172-3;P11172;E9PFD2;P11172-2	P11172-3;P11172;E9PFD2;P11172-2	Uridine 5-monophosphate synthase;Orotate phosphoribosyltransferase;Orotidine 5-phosphate decarboxylase	UMPS	2	5.4	42.495	0.00076423	3.2616	6	19.9942	21.0534	20.2693	20.1966	20.4763	19.9996	20.9943	20.2628	19.9133	19.706
0.336233	-0.378509	P15924;P15924-3;P15924-2	P15924;P15924-3;P15924-2	Desmoplakin	DSP	91	34	331.77	0	323.31	358	28.6856	28.0953	27.5219	27.6826	28.4579	28.5276	28.1111	26.6189	28.5882	26.7048
0.336209	-0.330281	P78346;P78346-2;Q5VU11;Q5VU10	P78346;P78346-2;Q5VU11;Q5VU10	Ribonuclease P protein subunit p30	RPP30	7	34	29.321	0	13.887	21	24.8937	23.5599	24.3069	23.9149	23.2069	22.5138	23.4934	24.207	23.8714	24.1453
0.336087	0.254791	Q9Y265;Q9Y265-2;E7ETR0;H7C4G5;J3QLR1;H7C4I3	Q9Y265;Q9Y265-2;E7ETR0	RuvB-like 1	RUVBL1	19	57.9	50.227	0	174.05	141	26.4023	27.3188	26.6761	27.0087	25.7265	26.5595	26.6213	26.8017	26.8356	27.5884
0.335363	-0.464928	P32119;A6NIW5;P32119-2	P32119;A6NIW5	Peroxiredoxin-2	PRDX2	6	31.8	21.892	0	16.272	16	23.7601	23.3502	23.4794	23.6056	23.7858	24.4085	23.6066	22.249	24.1264	21.2657
0.334508	0.481531	M0QWZ7;Q9NP81;M0R2C6;Q9NP81-2;M0R259;B4DJM9;M0QX29;M0R1C0;M0R2H5	M0QWZ7;Q9NP81;M0R2C6;Q9NP81-2;M0R259	Serine--tRNA ligase, mitochondrial	SARS2	14	34.9	58.182	0	81.448	49	24.1873	24.0374	24.5451	24.7748	21.5586	24.1297	23.5141	24.8937	24.4736	24.4997
0.334178	0.50974	Q14103-3;Q14103;H0Y8G5;H0YA96;Q14103-4;Q14103-2;D6RAF8;D6RD83;D6RF44;D6RBQ9	Q14103-3;Q14103;H0Y8G5;H0YA96;Q14103-4;Q14103-2;D6RAF8	Heterogeneous nuclear ribonucleoprotein D0	HNRNPD	11	38.9	32.834	0	44.852	56	25.9236	26.0929	27.2778	27.1759	24.2013	26.08	25.8223	27.3469	27.642	26.3289
0.333162	-0.206206	C9J384;Q9BQ75-2;Q9BQ75	C9J384;Q9BQ75-2;Q9BQ75	Protein CMSS1	CMSS1	5	15.6	26.228	0	8.5652	15	22.4274	22.6379	22.3674	22.1616	22.674	21.9785	21.7083	22.2897	22.0796	23.181
0.333135	0.46936	Q9H845;H0Y8Z9;D6RCD8	Q9H845;H0Y8Z9	Acyl-CoA dehydrogenase family member 9, mitochondrial	ACAD9	31	50.9	68.76	0	194.24	189	26.9091	27.2665	27.5591	27.7997	24.6995	26.8338	26.6657	27.852	27.8761	27.3531
0.332933	0.495452	A0A0A0MS90;Q9UIS9-7;Q9UIS9-5;Q9UIS9-10;Q9UIS9;Q9UIS9-9;Q9UIS9-12;K7EN65;Q9UIS9-4;Q9UIS9-11;Q9UIS9-8;Q9UIS9-6;Q9UIS9-2;K7EMA9;K7EPZ6	A0A0A0MS90;Q9UIS9-7;Q9UIS9-5;Q9UIS9-10;Q9UIS9;Q9UIS9-9;Q9UIS9-12;K7EN65;Q9UIS9-4;Q9UIS9-11;Q9UIS9-8;Q9UIS9-6;Q9UIS9-2	Methyl-CpG-binding domain protein 1	MBD1	3	6.4	62.4	0	4.8481	7	18.9574	19.273	21.1877	21.7139	19.9916	19.4047	21.1476	21.5565	20.7508	20.7414
0.332351	0.860361	Q14676-2;Q14676;Q14676-3;Q14676-4;A2AB05;H0Y6Z8;A2AB06;A2AB07;A0A087X0R2	Q14676-2;Q14676;Q14676-3;Q14676-4	Mediator of DNA damage checkpoint protein 1	MDC1	24	22.7	197.6	0	90.079	73	21.2131	23.1216	25.2993	24.5135	21.2721	22.1088	22.1511	25.0894	24.706	25.6662
0.3313	-0.649423	P27694;I3L4R8	P27694;I3L4R8	Replication protein A 70 kDa DNA-binding subunit;Replication protein A 70 kDa DNA-binding subunit, N-terminally processed	RPA1	6	11.4	68.137	0	12.235	13	21.6002	22.4399	22.0528	21.6907	19.6784	19.5756	18.8575	21.5965	21.5329	22.6525
0.330316	0.330091	Q5JR04;Q9HCE1;Q9HCE1-2	Q5JR04;Q9HCE1;Q9HCE1-2	Putative helicase MOV-10	MOV10	9	11.8	107.21	0	25.149	18	21.9396	22.6205	22.9802	23.3391	21.035	22.2932	22.494	23.0209	22.7574	22.9994
0.33029	-0.226824	Q9H7B2;Q5VXN0	Q9H7B2;Q5VXN0	Ribosome production factor 2 homolog	RPF2	10	31.4	35.582	0	29.114	68	25.0525	24.7393	25.3933	24.8899	26.1511	24.4902	24.9203	25.3411	24.9869	25.3535
0.329807	0.412366	P62937;F8WE65;C9J5S7;P62937-2;E5RIZ5;P0DN26;A0A0H2UH34;A0A0B4J2A2;A0A075B767;A0A075B759;Q9Y536;F5H284	P62937;F8WE65;C9J5S7;P62937-2	Peptidyl-prolyl cis-trans isomerase A;Peptidyl-prolyl cis-trans isomerase A, N-terminally processed;Peptidyl-prolyl cis-trans isomerase	PPIA	6	43.6	18.012	0	15.306	27	23.2603	22.95	24.9408	23.0794	23.0638	23.4649	24.0302	23.1912	23.3399	25.3299
0.32929	0.731567	J3QL56;O75880	J3QL56;O75880	Protein SCO1 homolog, mitochondrial	SCO1	2	8.9	30.178	0	4.8699	8	18.6177	19.9667	23.048	23.2268	21.3813	21.3483	21.3015	23.2548	22.3607	21.6331
0.329232	0.266179	P48047;A0A494C0K9;H7C0C1;H7C068;H7C086	P48047;A0A494C0K9;H7C0C1	ATP synthase subunit O, mitochondrial	ATP5O	11	62.4	23.277	0	323.31	91	26.896	27.659	27.3761	27.66	26.1465	27.1133	26.7812	27.8451	27.6215	27.7073
0.328702	0.792476	Q9P0J0;Q9P0J0-2;B4DEZ3;K7EJE1;E7ENQ6;U3KQP3	Q9P0J0;Q9P0J0-2;B4DEZ3;K7EJE1;E7ENQ6;U3KQP3	NADH dehydrogenase [ubiquinone] 1 alpha subcomplex subunit 13	NDUFA13	4	30.6	16.698	0	14.145	30	24.2649	24.2004	24.9642	25.5271	19.9357	24.4546	24.1288	25.44	25.1558	23.6753
0.327855	-0.48671	P01040;C9J0E4	P01040;C9J0E4	Cystatin-A;Cystatin-A, N-terminally processed	CSTA	5	59.2	11.006	0	13.762	25	25.0335	24.77	24.4742	23.9067	25.8483	26.2373	24.699	23.3138	24.1829	23.1661
0.32766	-0.518917	Q96QA5;J3KRG2	Q96QA5;J3KRG2	Gasdermin-A	GSDMA	6	14.4	49.364	0	19.271	34	25.5025	24.91	23.8638	23.6466	25.2477	25.6981	25.1621	22.5748	23.6996	23.4414
0.327495	0.463881	B8ZZU8;I3L0M9;Q15370;Q15370-2;A0A0B4J296	B8ZZU8;I3L0M9;Q15370;Q15370-2;A0A0B4J296	Transcription elongation factor B polypeptide 2	TCEB2	3	37.2	12.527	0	15.419	9	21.0362	20.1353	21.9279	21.8057	20.2755	19.9376	22.2546	21.1817	21.3646	22.7616
0.326469	0.229119	Q9P2I0;H0YJF4;G3V3T7	Q9P2I0	Cleavage and polyadenylation specificity factor subunit 2	CPSF2	16	27.6	88.486	0	48.239	53	24.6904	24.3266	24.0391	24.2382	23.0591	24.0081	24.2167	24.1476	24.3594	24.7671
0.325881	0.623849	Q9Y3D3;A6ND22;Q9Y3D3-2	Q9Y3D3;A6ND22;Q9Y3D3-2	28S ribosomal protein S16, mitochondrial	MRPS16	5	46	15.345	0	11.012	15	22.0893	22.4716	23.7955	23.9855	20.3795	21.7215	22.8104	24.5874	24.0026	22.7186
0.324712	1.06895	J3QLD9;E7EMK3;Q14254;K7EKW9	J3QLD9;E7EMK3;Q14254	Flotillin-2	FLOT2	11	31.8	47.142	0	31.496	29	18.9957	20.0563	23.4727	24.662	20.9972	20.9499	19.9926	24.6669	24.4833	23.4358
0.324694	-0.759484	O60346;O60346-2	O60346;O60346-2	PH domain leucine-rich repeat-containing protein phosphatase 1	PHLPP1	2	1.9	184.67	0.0011115	2.9394	4	22.2274	22.7132	19.1846	20.6942	20.4377	22.0378	22.0396	18.1465	19.0514	20.1843
0.323859	0.477465	Q96AQ8;U3KQP8	Q96AQ8;U3KQP8	Mitochondrial calcium uniporter regulator 1	MCUR1	5	13.4	39.694	0	8.6669	14	22.3999	22.7468	23.4353	23.5092	20.4192	22.2968	22.2524	23.6817	23.5074	23.1594
0.323432	0.681362	Q9H2U2;Q9H2U2-2;Q9H2U2-6;Q9H2U2-3;D6R967;H0Y9D8;Q9H2U2-4;D6RGV9;A0A0C4DGB9;H0YAK2;D6RAD3	Q9H2U2;Q9H2U2-2;Q9H2U2-6;Q9H2U2-3;D6R967;H0Y9D8	Inorganic pyrophosphatase 2, mitochondrial	PPA2	11	39.8	37.92	0	25.355	37	24.1595	24.0478	25.4015	25.2974	20.4625	24.4427	24.2659	24.794	24.9835	24.2895
0.32309	0.945424	Q9UGP8;A6PVC9	Q9UGP8	Translocation protein SEC63 homolog	SEC63	21	32.2	87.996	0	70.735	58	23.551	22.0404	25.634	25.5372	21.3482	22.141	22.6338	26.2382	26.3743	25.4505
0.321954	0.752785	P31040;P31040-2;D6RFM5;A0A087X1I3;P31040-3;A0A494C1T6;H0Y8X1	P31040;P31040-2;D6RFM5;A0A087X1I3;P31040-3	Succinate dehydrogenase [ubiquinone] flavoprotein subunit, mitochondrial	SDHA	26	55.4	72.691	0	323.31	193	27.4634	27.5731	28.706	28.5926	23.3675	27.3847	27.3005	28.6319	28.1336	28.0158
0.32152	0.830235	P22033	P22033	Methylmalonyl-CoA mutase, mitochondrial	MUT	9	15.3	83.134	0	38.603	31	21.0281	19.1329	24.3092	23.9908	21.3908	21.9854	21.6804	24.3775	23.8364	22.1234
0.320713	0.323678	Q13423;E9PCX7;D6RAI5;D6RHU2;H0Y8P5;D6RCR6	Q13423;E9PCX7	NAD(P) transhydrogenase, mitochondrial	NNT	43	43	113.89	0	277.01	263	28.2088	28.6176	28.2803	28.4683	26.4401	28.2918	27.7462	28.7394	28.6454	28.2107
0.320713	-0.370438	Q02040;X6RAJ1;Q02040-2;Q02040-3	Q02040;X6RAJ1;Q02040-2;Q02040-3	A-kinase anchor protein 17A	AKAP17A	11	17.8	80.735	0	17.737	32	25.6884	24.8207	23.4183	23.7723	25.0928	24.9747	24.6191	23.6205	23.6845	24.0415
0.32039	0.551218	P63261;I3L3I0;I3L1U9;I3L4N8;F8WCH0	P63261;I3L3I0;I3L1U9	Actin, cytoplasmic 2;Actin, cytoplasmic 2, N-terminally processed	ACTG1	24	73.1	41.792	0	323.31	372	29.391	29.9816	31.0525	32.0369	28.8403	29.6665	29.8119	31.8181	31.8138	30.9481
0.32024	-0.759837	Q9UGU5;B0QXZ8;B0QXZ9;F8WDU7	Q9UGU5;B0QXZ8;B0QXZ9	HMG domain-containing protein 4	HMGXB4	8	28.1	65.711	0	40.335	19	26.2367	23.4476	22.5866	22.2087	25.6215	24.4091	24.1675	22.3022	21.2839	24.1392
0.319656	0.800972	U3KQU4;O14569	U3KQU4;O14569	Cytochrome b561 domain-containing protein 2	CYB561D2	1	24	5.212	0.0011095	2.9302	3	20.9786	20.3326	19.6875	21.4009	23.3427	21.7835	19.0395	24.0922	23.4268	21.4051
0.318873	1.1559	Q6NUK1;Q6NUK1-2;A0A3B3IU96;J3KN42	Q6NUK1;Q6NUK1-2;A0A3B3IU96	Calcium-binding mitochondrial carrier protein SCaMC-1	SLC25A24	13	28.5	53.354	0	49.085	35	18.4301	22.8478	24.1669	24.8373	20.4734	20.2679	21.6102	25.1393	25.2848	24.2327
0.318661	0.172229	P29590;P29590-11;P29590-2;P29590-5;P29590-9;P29590-3;P29590-8;P29590-4;P29590-12;P29590-13;H3BT57;P29590-14;P29590-10;H3BT29;H3BUJ5;H3BVD2	P29590;P29590-11;P29590-2;P29590-5;P29590-9;P29590-3;P29590-8;P29590-4;P29590-12;P29590-13;H3BT57;P29590-14;P29590-10	Protein PML	PML	22	29.9	97.55	0	66.539	101	25.998	25.9529	25.3425	25.6169	25.5433	25.9596	26.1762	25.4813	25.3407	26.357
0.318639	1.15878	Q99805	Q99805	Transmembrane 9 superfamily member 2	TM9SF2	10	21.3	75.775	0	39.316	34	23.9016	19.9848	25.041	26.2661	19.9714	22.2031	21.971	25.3556	26.0197	25.4095
0.317238	1.1913	Q16643;Q16643-3;Q16643-2;D6R9W4;D6R9Q9;D6RFI1;D6RCR4	Q16643;Q16643-3;Q16643-2;D6R9W4	Drebrin	DBN1	11	20.8	71.428	0	117.83	28	19.3985	19.8607	23.6495	24.895	19.663	19.754	21.0517	25.3988	25.2185	22.0001
0.316159	0.662378	P60709;A0A2R8Y793;G5E9R0;E7EVS6;A0A2R8YGF8;C9JUM1;C9JZR7;C9JTX5;A0A2R8YEA7;P0CG38;A0A2R8YFE2;Q9BYX7	P60709;A0A2R8Y793	Actin, cytoplasmic 1;Actin, cytoplasmic 1, N-terminally processed	ACTB	24	73.1	41.736	0	223.67	27	21.9189	22.5132	22.9624	24.7864	19.8895	22.289	22.0327	23.9949	24.1169	22.9487
0.315231	0.733762	Q15800;D6RDP9;D6R952;Q15800-2	Q15800;D6RDP9;D6R952;Q15800-2	Methylsterol monooxygenase 1	MSMO1	2	8.5	35.215	0	9.2514	15	21.4772	22.0557	24.1375	24.4124	20.566	21.8759	21.8494	24.8893	24.6913	23.0117
0.314941	-0.468974	H7C2Q8;Q99848	H7C2Q8;Q99848	Probable rRNA-processing protein EBP2	EBNA1BP2	20	41.3	40.684	0	126.32	138	28.0739	27.4619	26.4776	26.2577	29.1973	27.8829	27.5069	25.9411	26.579	27.2136
0.314672	-0.700792	Q9H6Y2;G3V1J0;Q9H6Y2-2;D6RGJ8	Q9H6Y2;G3V1J0;Q9H6Y2-2	WD repeat-containing protein 55	WDR55	4	17.8	42.07	0	8.882	12	19.179	21.6949	21.903	21.1904	21.8431	17.9946	19.0862	21.6169	21.5427	22.0661
0.314013	0.397316	M0QZ12;Q96CP6-2;Q96CP6-3;Q96CP6	M0QZ12;Q96CP6-2;Q96CP6-3;Q96CP6	GRAM domain-containing protein 1A	GRAMD1A	6	11.5	89.734	0	15.365	12	19.9097	20.6823	21.2147	21.5788	20.6962	19.9252	20.8893	22.729	21.607	20.9177
0.314013	0.188812	C9JZB0;Q9BT40-2;Q9BT40	C9JZB0;Q9BT40-2;Q9BT40	Inositol polyphosphate 5-phosphatase K	INPP5K	1	4.4	26.723	0.0055498	2.3638	2	20.0176	20.8021	20.3886	20.4173	20.2026	20.8619	20.6227	20.9226	20.672	19.693
0.313867	0.508562	B9ZVT1;Q8IXT5;E5RHG1;E5RJ83;E5RJV8	B9ZVT1;Q8IXT5	RNA-binding protein 12B	RBM12B	6	12.5	102.7	0	9.471	9	21.6706	19.3704	22.9227	22.0905	20.8868	21.0866	23.0029	21.6537	21.3803	22.3603
0.312565	0.665125	P36957;P36957-2;Q86SW4;H0YJF9;G3V5M3;G3V3F0	P36957;P36957-2	Dihydrolipoyllysine-residue succinyltransferase component of 2-oxoglutarate dehydrogenase complex, mitochondrial	DLST	9	23.8	48.755	0	40.937	33	22.4268	21.0674	24.8569	25.1307	22.7	22.7585	23.212	25.0164	25.1298	23.3906
0.312381	0.566557	F8VXG7;Q99590-2;Q99590;A0A0A0MTP7;A0A087WTB7	F8VXG7;Q99590-2;Q99590	Protein SCAF11	SCAF11	8	8.3	142.6	0	23.28	31	23.5617	23.3094	23.0266	23.0955	19.3996	23.2109	22.9409	23.0259	22.895	23.1529
0.312001	0.414611	Q9NZE8;D3YTC1;Q9NZE8-2	Q9NZE8;D3YTC1;Q9NZE8-2	39S ribosomal protein L35, mitochondrial	MRPL35	4	14.4	21.514	0	6.2723	7	22.6231	20.556	23.0968	23.35	21.8196	22.4927	22.4217	22.8269	23.6537	22.1235
0.31127	0.426668	A0A087X0I9;Q04759-3;Q04759-2;Q04759;C9K0E3;A0A494C1T7;Q05655;Q05655-2	A0A087X0I9;Q04759-3;Q04759-2;Q04759;C9K0E3;A0A494C1T7;Q05655;Q05655-2	Protein kinase C;Protein kinase C theta type;Protein kinase C delta type;Protein kinase C delta type regulatory subunit;Protein kinase C delta type catalytic subunit	PRKCQ;PRKCD	2	3.4	77.969	0	3.8143	2	18.8724	20.0295	19.0395	21.3032	20.8742	19.421	21.4993	20.4064	20.6691	20.2564
0.310968	-0.471308	Q14692	Q14692	Ribosome biogenesis protein BMS1 homolog	BMS1	20	17.9	145.81	0	54.762	72	23.4136	23.0331	24.6427	24.3156	25.3252	22.3076	22.7038	24.1926	24.2263	24.9436
0.310801	1.0394	Q16576;E9PC52;Q16576-2;Q5JP01;Q5JP02;Q5JNZ6;C9J7L0	Q16576;E9PC52;Q16576-2;Q5JP01	Histone-binding protein RBBP7	RBBP7	12	38.1	47.82	0	16.545	23	21.9079	21.5073	24.521	23.5107	18.5759	19.1142	23.3061	24.4979	23.7195	24.5821
0.310688	0.711712	Q05D32-2;Q05D32;H0YMH7;H0YNU2;H0YNW9	Q05D32-2;Q05D32;H0YMH7	CTD small phosphatase-like protein 2	CTDSPL2	8	22.3	45.423	0	31.625	33	22.8814	23.5906	24.334	24.8067	20.2365	22.1023	23.0727	25.0957	24.8205	24.3166
0.310511	-0.907682	Q5T653;C9IY40;C9JZW2;C9JZG7	Q5T653;C9IY40	39S ribosomal protein L2, mitochondrial	MRPL2	4	17.7	33.3	0	31.019	17	22.9564	22.4479	24.1212	22.3331	20.9245	19.4051	19.0305	24.3702	24.2096	21.2294
0.31009	-0.411398	Q5T7C4;P09429	Q5T7C4;P09429	High mobility group protein B1	HMGB1	1	8.9	18.311	0.001124	3.0775	6	21.7005	21.3417	21.7687	19.5401	21.9784	22.0863	21.0088	20.6394	20.6229	19.915
0.309122	0.717624	Q15120;Q15120-2	Q15120;Q15120-2	[Pyruvate dehydrogenase (acetyl-transferring)] kinase isozyme 3, mitochondrial	PDK3	8	19.2	46.938	0	13.804	17	21.963	21.3461	22.9138	23.0622	19.542	22.1534	19.6927	23.4566	24.0277	23.0849
0.308874	0.21512	Q92556;C9JIW2;C9IZR8;Q92556-2;Q92556-3	Q92556	Engulfment and cell motility protein 1	ELMO1	3	4.5	83.829	0	7.8547	12	21.5231	22.8917	22.2431	22.0411	21.8337	21.772	22.6808	22.2633	22.0872	22.8048
0.308832	0.492082	Q969G3;A0A2R8Y4T4;A0A2R8Y765;J3QKS7;B4DGM3;A0A2R8Y7U4;A0A2U3TZQ7;A0A2R8Y855;A0A2R8Y7I9;Q969G3-4;Q969G3-5;Q969G3-2;Q969G3-3;Q969G3-6;A0A2R8YES3;J3QR61;K7EMQ8;H7C048;J3KT85;A0A2R8YD78	Q969G3;A0A2R8Y4T4;A0A2R8Y765;J3QKS7;B4DGM3;A0A2R8Y7U4;A0A2U3TZQ7;A0A2R8Y855;A0A2R8Y7I9;Q969G3-4;Q969G3-5;Q969G3-2;Q969G3-3;Q969G3-6;A0A2R8YES3;J3QR61;K7EMQ8;H7C048	SWI/SNF-related matrix-associated actin-dependent regulator of chromatin subfamily E member 1	SMARCE1	7	18.7	46.649	0	22.47	13	21.3279	20.7486	22.22	21.4807	20.1867	20.7685	21.007	21.1703	21.4847	23.9938
0.308126	0.615657	Q96JB3-2;Q96JB3	Q96JB3-2;Q96JB3	Hypermethylated in cancer 2 protein	HIC2	1	1.7	64.227	0.0032177	2.5736	9	22.9361	23.1718	24.7372	25.2635	20.6877	23.4922	23.2799	24.6968	24.6484	23.7574
0.307695	0.371861	Q96AQ6;Q96AQ6-2;Q96AQ6-3	Q96AQ6;Q96AQ6-2;Q96AQ6-3	Pre-B-cell leukemia transcription factor-interacting protein 1	PBXIP1	3	5.1	80.642	0	5.348	1	18.4867	18.8844	18.5043	20.1428	20.387	19.1947	19.3263	19.0692	19.8939	20.7804
0.307418	-0.132595	Q969Y2-3;Q969Y2;Q969Y2-4;Q969Y2-2	Q969Y2-3;Q969Y2;Q969Y2-4;Q969Y2-2	tRNA modification GTPase GTPBP3, mitochondrial	GTPBP3	2	2.8	49.846	0.010023	2.0979	2	20.5002	21.076	20.2125	20.0991	20.5626	20.5016	20.4397	20.2097	20.161	20.4754
0.306816	0.432875	Q15046;Q15046-2;H3BVA8;J3KRL2	Q15046;Q15046-2	Lysine--tRNA ligase	KARS	7	14.1	68.047	0	12.742	16	21.6253	22.6826	23.0185	23.0574	20.4766	22.1323	21.6248	23.5591	23.102	22.6067
0.306533	1.09616	P21281;H0YC04;E5RGH6;C9JL73;P15313;H0YAT8;C9JNS9	P21281;H0YC04	V-type proton ATPase subunit B, brain isoform	ATP6V1B2	15	39.5	56.5	0	88.533	49	20.3986	20.4576	24.5833	24.8874	20.2216	21.0429	21.3495	24.7317	26.7012	22.204
0.30395	-0.908566	P42345	P42345	Serine/threonine-protein kinase mTOR	MTOR	1	0.4	288.89	0.00818	2.2302	7	24.839	24.8324	21.9104	23.5882	24.9339	24.847	26.2876	21.2744	20.0651	23.0869
0.303781	0.953461	Q9UIQ6-3;Q9UIQ6-2;Q9UIQ6	Q9UIQ6-3;Q9UIQ6-2;Q9UIQ6	Leucyl-cystinyl aminopeptidase;Leucyl-cystinyl aminopeptidase, pregnancy serum form	LNPEP	14	16.2	115.06	0	41.291	39	22.5134	20.6163	23.7209	24.6653	19.6335	20.6696	21.0744	24.9221	25.051	24.1996
0.303685	-0.286502	Q13427;E9PG73;C9JM79;Q13427-2;C9JN15;C9JT64;C9J679	Q13427;E9PG73;C9JM79;Q13427-2;C9JN15	Peptidyl-prolyl cis-trans isomerase G;Peptidyl-prolyl cis-trans isomerase	PPIG	15	21.8	88.616	0	126.26	180	29.7642	28.9079	28.041	28.2551	28.6286	29.211	28.8931	27.9224	27.8591	28.2787
0.303445	0.312512	Q5JVF3-3;Q5JVF3-2;Q5JVF3;Q5JVF3-4	Q5JVF3-3;Q5JVF3-2;Q5JVF3;Q5JVF3-4	PCI domain-containing protein 2	PCID2	2	6.4	43.374	0	5.2444	4	21.1567	20.2992	21.8279	21.1119	20.0533	20.0736	21.6254	21.4017	21.145	21.7658
0.302962	-0.213011	Q15365;F8VTZ0;H3BSP4;C9K0A2;F8WC71;C9IZV9;C9J7A9;C9JSA6;C9J5V4;C9JTY5;C9JZY3;C9J0A4;P57723-2;P57723	Q15365	Poly(rC)-binding protein 1	PCBP1	13	59.6	37.497	0	112.57	103	27.1961	27.4972	26.612	26.492	27.5772	26.9252	27.4606	26.5124	26.3406	27.0707
0.302825	1.22052	Q969V3-2;Q969V3;K7EMW4;A0A0C4DGP7;K7ELZ9;K7ENM2;K7EQ66;K7EN96	Q969V3-2;Q969V3;K7EMW4;A0A0C4DGP7;K7ELZ9	Nicalin	NCLN	21	41.8	62.846	0	172.76	99	21.973	20.7741	26.4202	26.6217	21.2624	22.698	21.3129	27.11	26.8495	25.1835
0.301636	-0.897522	P63208;E5RJR5;E7ERH2;F8W8N3;P63208-2;E5RGM3;E5RHM3;E5RGM4	P63208;E5RJR5;E7ERH2;F8W8N3;P63208-2	S-phase kinase-associated protein 1	SKP1	7	49.1	18.658	0	38.217	36	24.0214	25.4845	25.011	24.7944	23.3401	19.1909	23.1553	24.4602	25.3056	26.0518
0.30134	0.336706	A0A0C4DG51;Q9NP80-3;Q9NP80;Q9NP80-2	A0A0C4DG51;Q9NP80-3;Q9NP80;Q9NP80-2	Calcium-independent phospholipase A2-gamma	PNPLA8	4	6.6	71.877	0	7.9975	7	21.4846	22.2821	22.14	21.9678	20.4155	22.355	23.084	21.3791	21.2603	21.895
0.300984	0.188723	P60866;P60866-2;G3XAN0;E5RIP1;E5RJX2	P60866;P60866-2;G3XAN0	40S ribosomal protein S20	RPS20	3	20.2	13.373	0	18.412	26	24.1393	24.2883	25.3645	24.8075	24.8372	24.3057	24.978	25.0772	24.835	25.1844
0.3007	0.748237	Q15031;E9PHM2;A0A494C1E0;A0A499FJL2;A0A2R8Y581;C9JYR8	Q15031;E9PHM2	Probable leucine--tRNA ligase, mitochondrial	LARS2	8	9.4	101.97	0	14.468	21	19.5966	23.0372	23.3848	23.0102	19.1927	22.4912	21.5415	23.847	23.1247	20.9584
0.300642	0.447835	A0A087WUB9;Q8WYA6-3;Q8WYA6-2;Q8WYA6-4;Q8WYA6	A0A087WUB9;Q8WYA6-3;Q8WYA6-2;Q8WYA6-4;Q8WYA6	Beta-catenin-like protein 1	CTNNBL1	4	8.1	65.702	0	7.0134	12	19.3573	21.2957	21.3447	20.961	18.9226	21.0236	19.3601	21.4399	21.2065	21.0903
0.300325	0.860458	Q9H2D1;A0A3B3IRK5;E5RGK5;E5RFL3;E5RGT9	Q9H2D1;A0A3B3IRK5	Mitochondrial folate transporter/carrier	SLC25A32	6	28.6	35.407	0	27.2	13	22.2139	20.7182	24.4031	23.8191	19.6164	22.2466	20.4005	25.2549	24.0113	23.1597
0.300265	-0.825951	Q9NVS2;Q5QPA5;Q9NVS2-2;Q9NVS2-3	Q9NVS2;Q5QPA5;Q9NVS2-2;Q9NVS2-3	28S ribosomal protein S18a, mitochondrial	MRPS18A	4	22.4	22.184	0	6.6599	6	22.1249	22.022	23.8615	23.3885	20.8429	19.114	19.4662	23.9142	23.972	21.6437
0.300005	1.38795	Q16778;P33778;P23527;P06899;Q6DRA6;Q6DN03	Q16778;P33778;P23527;P06899	Histone H2B type 2-E;Histone H2B type 1-B;Histone H2B type 1-O;Histone H2B type 1-J	HIST2H2BE;HIST1H2BB;HIST1H2BO;HIST1H2BJ	14	70.6	13.92	0	21.101	17	18.9098	27.9664	29.6255	28.3684	28.2225	27.2955	28.3417	27.6641	27.7563	28.9748
0.299446	-0.354037	A0A494C108;Q8N9T8;H0YFD2;F8WFC1	A0A494C108;Q8N9T8	Protein KRI1 homolog	KRI1	3	6.2	83.251	0	5.602	6	19.8641	20.9965	20.924	21.866	22.1638	20.5442	20.7298	20.416	20.3715	21.9829
0.299318	-0.324632	P62995;P62995-3;H7BXF3;H7C2L4;P62995-2	P62995;P62995-3;H7BXF3	Transformer-2 protein homolog beta	TRA2B	16	49.3	33.665	0	59.472	104	28.8859	27.9167	26.9394	26.848	28.7008	27.9969	27.703	27.0783	27.1587	27.731
0.299042	0.385547	Q15526;Q15526-2;A0A087WYS9	Q15526;Q15526-2;A0A087WYS9	Surfeit locus protein 1	SURF1	5	25	33.331	0	10.243	13	20.823	19.8313	21.8142	21.504	20.603	21.3255	21.3284	21.9049	22.1982	19.7462
0.299013	0.801226	P82675;P82675-2	P82675	28S ribosomal protein S5, mitochondrial	MRPS5	12	25.6	48.006	0	34.761	51	21.4568	24.1366	25.4298	25.4699	20.8825	23.1933	23.5023	25.9475	25.4662	23.2726
0.298839	0.661615	J3KS15;Q14197	J3KS15;Q14197	Peptidyl-tRNA hydrolase ICT1, mitochondrial	ICT1	6	28.1	21.905	0	11.923	17	20.4604	21.8439	22.7477	23.5755	19.6789	20.4445	21.6185	24.0031	23.1312	22.4174
0.298269	0.717227	A0A2R8YDQ9;A0A2R8Y6Y7;Q9P2R7-2;Q9P2R7;Q5T9Q5;Q5T9Q8;A0A2R8Y5P6;A0A2R8Y6E6;A0A0U1RRI1;A0A0U1RQL1;A0A0U1RQF8	A0A2R8YDQ9;A0A2R8Y6Y7;Q9P2R7-2;Q9P2R7;Q5T9Q5	Succinyl-CoA ligase [ADP-forming] subunit beta, mitochondrial	SUCLA2	10	32.6	43.841	0	29.589	43	24.7379	24.8392	24.5176	24.4871	19.5495	24.5124	24.1851	24.2246	24.3736	24.4216
0.296152	-0.0895123	O43143;A0A140T947;O60231	O43143	Pre-mRNA-splicing factor ATP-dependent RNA helicase DHX15	DHX15	39	48.7	90.932	0	323.31	350	28.6842	28.1723	28.2828	28.3488	27.9113	28.2029	28.1833	28.2475	28.0923	28.2258
0.29466	0.126743	Q9Y3U8;J3QSB5;J3KTD3	Q9Y3U8	60S ribosomal protein L36	RPL36	5	30.5	12.254	0	67.38	38	24.9209	25.2044	25.2662	25.7089	25.287	25.1001	25.2385	25.5754	25.8315	25.2756
0.294074	-0.34263	A0A140T9L0;A0A0G2JJL1	A0A140T9L0;A0A0G2JJL1			7	30.4	35.759	0	28.688	6	21.1215	21.0361	21.7086	20.768	21.5318	21.423	21.2629	21.2469	21.4777	19.0424
0.293354	0.620597	P04844-2;P04844;Q5JYR7;Q5JYR4;F2Z3K5;Q5JYR3;H0Y5M1	P04844-2;P04844	Dolichyl-diphosphooligosaccharide--protein glycosyltransferase subunit 2	RPN2	26	64.6	67.723	0	323.31	218	27.4299	27.5693	29.6072	29.7191	26.0435	27.6676	27.3444	30.0734	29.897	28.4895
0.292744	0.559645	P21796;C9JI87	P21796;C9JI87	Voltage-dependent anion-selective channel protein 1	VDAC1	22	77.4	30.772	0	323.31	190	28.3485	26.9647	29.3212	29.2724	25.8792	27.9433	27.4754	29.7055	29.5007	27.9594
0.292436	-0.752855	P56385	P56385	ATP synthase subunit e, mitochondrial	ATP5I	3	50.7	7.9331	0	7.8826	11	22.8739	22.8426	22.7896	23.1957	19.7603	19.3283	19.4489	23.3927	22.8954	22.6325
0.292263	0.537503	Q9Y697-2;Q9Y697;Q9Y697-3;F2Z2E7;A2A2M1;H7C0I5;H0YGN5;F8WER8;F8WB23;Q8WV90	Q9Y697-2;Q9Y697;Q9Y697-3;F2Z2E7	Cysteine desulfurase, mitochondrial	NFS1	10	35	44.017	0	22.415	21	21.83	21.2587	23.7223	23.6645	20.5156	21.6256	21.9557	24.0868	22.8802	23.1302
0.291966	0.591431	A0A2R8Y6G6;P06733;P06733-2;K7EM90;A0A2R8Y798;K7ERS8;A0A2R8YEG5;A0A2R8Y879;A0A2R8YEM5	A0A2R8Y6G6;P06733;P06733-2	Alpha-enolase	ENO1	8	24.9	47.327	0	26.209	18	20.6274	20.3209	21.8545	20.8194	23.8922	21.66	21.0684	21.2612	22.312	24.1699
0.29178	0.562308	Q9NQT4;M0R050;M0R102;M0R289	Q9NQT4;M0R050	Exosome complex component RRP46	EXOSC5	6	44.7	25.249	0	15.491	19	21.8766	22.4415	22.4985	22.7785	18.9053	20.7617	22.5551	23.1287	22.3561	22.5104
0.291551	-0.319505	O76021;J3QSV6;I3L3U9;I3L3C4;O76021-2;I3L234;J3KPU7;I3L2F2;I3L4T8;I3L1Y4;I3L1A3	O76021;J3QSV6;I3L3U9;I3L3C4	Ribosomal L1 domain-containing protein 1	RSL1D1	19	42.9	54.972	0	216.27	141	28.2399	28.1552	28.0142	27.0388	29.2575	28.1992	28.2567	27.1466	27.0346	28.471
0.291518	0.402585	K7EPA3;Q9NX61-2;Q9NX61;K7EQ34;U3KQT6;K7EQE7	K7EPA3;Q9NX61-2;Q9NX61;K7EQ34;U3KQT6	Transmembrane protein 161A	TMEM161A	3	8.1	50.552	0	8.2637	7	19.7406	20.356	21.9205	20.9982	21.2293	20.9199	20.2258	22.9129	21.3215	20.8775
0.291373	0.271685	Q9Y6C9	Q9Y6C9	Mitochondrial carrier homolog 2	MTCH2	13	52.8	33.331	0	227.37	113	26.233	26.8178	27.5076	27.6087	26.0083	26.6718	26.8525	27.7418	27.5629	26.7048
0.290101	0.651545	Q9Y230;Q9Y230-2;M0R0Y3;X6R2L4;M0QXI6;M0R0Z0;A0A1W2PS48	Q9Y230;Q9Y230-2;M0R0Y3	RuvB-like 2	RUVBL2	25	56.8	51.156	0	168.73	123	26.3236	27.301	26.7818	26.9671	22.3235	26.2864	25.9655	26.5621	26.6759	27.4648
0.289899	0.172107	P61353;K7ELC7;K7EQQ9;K7ERY7	P61353;K7ELC7	60S ribosomal protein L27	RPL27	7	45.6	15.798	0	29.973	66	26.6974	26.4515	27.3913	27.3309	27.0406	26.7535	26.9119	27.5603	27.5867	26.9597
0.289762	0.782528	Q52LG2	Q52LG2	Keratin-associated protein 13-2	KRTAP13-2	7	64	18.727	0	29.067	9	20.6185	21.6023	20.0128	20.6952	19.0942	19.7618	20.6073	25.3818	20.5177	19.667
0.289569	0.162503	Q9UNX4;Q6PDA5	Q9UNX4	WD repeat-containing protein 3	WDR3	34	48.3	106.1	0	217.01	157	26.0878	26.4668	26.9583	26.5938	26.6285	26.0382	26.6167	26.9676	26.7626	27.1626
0.289127	-0.602621	Q9BRD0;Q9BRD0-2;H7C462	Q9BRD0;Q9BRD0-2	BUD13 homolog	BUD13	17	28.3	70.52	0	89.389	73	27.3293	26.5579	24.1372	23.7682	26.5686	26.2539	26.0365	23.7285	24.0361	25.2931
0.288834	0.793753	Q9BYD1;E5RJI7;E5RFI2;H0YAX3	Q9BYD1;E5RJI7	39S ribosomal protein L13, mitochondrial	MRPL13	11	64	20.692	0	26.374	33	22.4612	22.0294	24.8605	25.231	20.2894	22.5234	22.8081	25.6039	25.3901	22.5149
0.288581	0.243349	Q13206;E9PIF2;A0A3B3ISR7	Q13206;E9PIF2;A0A3B3ISR7	Probable ATP-dependent RNA helicase DDX10	DDX10	19	25.4	100.89	0	43.037	48	23.2901	23.7765	24.1897	23.6687	25.2832	24.0524	24.4353	24.2038	24.1292	24.6042
0.288468	0.597016	P10606	P10606	Cytochrome c oxidase subunit 5B, mitochondrial	COX5B	4	28.7	13.696	0	8.1415	21	24.6978	24.2259	25.4569	25.6654	21.0807	24.6839	24.1559	25.5342	25.4446	24.2933
0.287627	0.88786	Q86U42-2;Q86U42;B4DEH8;G3V4T2;Q92843-2;H0YJH9	Q86U42-2;Q86U42;B4DEH8;G3V4T2;Q92843-2	Polyadenylate-binding protein 2	PABPN1	5	24.7	31.496	0	52.024	28	18.877	22.1612	23.7402	24.1317	20.7887	21.7755	19.8682	24.1153	24.3606	24.0184
0.287419	-0.524272	P16401	P16401	Histone H1.5	HIST1H1B	14	35.8	22.58	0	41.436	99	28.6001	29.873	31.8429	28.5821	30.4504	28.3674	30.1855	28.7795	28.6556	30.7392
0.286501	0.635632	P49406;S4R3W9;A0A0A0MRF4;S4R455;H7C2J0	P49406;S4R3W9	39S ribosomal protein L19, mitochondrial	MRPL19	8	27.1	33.535	0	21.835	29	22.6753	22.9599	24.3189	23.9123	19.6914	22.621	22.2252	24.5674	24.3343	22.9881
0.285508	0.337421	Q9H9L3	Q9H9L3	Interferon-stimulated 20 kDa exonuclease-like 2	ISG20L2	2	6.8	39.153	0.0011207	3.0404	2	19.4212	19.0066	20.0397	21.2273	19.8841	20.2099	20.1351	19.6064	19.8158	21.499
0.284337	0.508143	Q9HBH1	Q9HBH1	Peptide deformylase, mitochondrial	PDF	10	49.4	27.013	0	47.483	55	24.981	25.425	25.4731	25.7187	21.7874	25.3079	24.5145	25.619	25.2011	25.2836
0.283222	-0.57052	E9PN66;E9PKN9;E9PS55;E9PMW4;E9PQ46;E9PIN5;E9PIK4;U3KQ32;E9PKZ4;E9PPM1;O14683;E9PNB3;E9PMY0	E9PN66;E9PKN9;E9PS55;E9PMW4;E9PQ46;E9PIN5;E9PIK4;U3KQ32;E9PKZ4;E9PPM1;O14683;E9PNB3;E9PMY0	Tumor protein p53-inducible protein 11	TP53I11	2	40.3	6.8649	0	5.8565	9	22.4513	22.5247	22.5504	23.0615	20.6858	21.9817	18.7696	22.7468	22.7874	22.1357
0.282695	0.696917	Q14643;Q14643-4;A0A3B3IU04;A0A3B3ITU8;Q14643-6;Q14643-2;A0A3F2YNW8;Q14643-5;Q14643-7;Q14643-8;Q14643-3;A0A3B3ITQ1;A0A3B3IU05;A0A3B3IU13;A0A3B3IRP0;B7ZMI3;A0A3B3ITM6;A0A3B3IRT5;A0A3B3ITQ4;A0A3B3IRZ9;A0A3B3ITM1;A0A3B3IS70	Q14643;Q14643-4;A0A3B3IU04;A0A3B3ITU8;Q14643-6;Q14643-2;A0A3F2YNW8;Q14643-5;Q14643-7;Q14643-8;Q14643-3;A0A3B3ITQ1;A0A3B3IU05;A0A3B3IU13;A0A3B3IRP0	Inositol 1,4,5-trisphosphate receptor type 1	ITPR1	21	10.2	313.93	0	34.46	24	19.4433	20.2965	22.8172	23.4715	21.8431	21.6278	19.8896	23.9715	23.3677	22.4995
0.280748	0.297099	Q8NFH3;Q8NFH3-2;B4E301;F5H0E3;B4DVD1	Q8NFH3	Nucleoporin Nup43	NUP43	11	40.5	42.15	0	281.67	87	25.7509	25.9404	25.9357	26.3127	23.8696	26.1385	25.8017	26.0058	25.5046	25.8442
0.279879	0.439	P09622;E9PEX6;P09622-2;P09622-3;F8WDM5;A0A1W2PR83;F2Z2E3	P09622;E9PEX6;P09622-2;P09622-3	Dihydrolipoyl dehydrogenase, mitochondrial;Dihydrolipoyl dehydrogenase	DLD	8	18.5	54.177	0	24.909	49	24.1204	24.4725	24.923	25.3024	21.6256	24.524	24.0357	24.6341	24.7967	24.6482
0.279005	0.80168	A0A0C4DGS1;P39656;P39656-3;P39656-2;U3KQ84	A0A0C4DGS1;P39656;P39656-3;P39656-2	Dolichyl-diphosphooligosaccharide--protein glycosyltransferase 48 kDa subunit	DDOST	17	58.8	48.799	0	323.31	137	26.942	27.1719	29.4055	29.5404	23.8807	27.1639	26.7516	29.7911	29.6064	27.6357
0.278487	-0.451952	Q9NPI1-2;Q9NPI1;I3L4V5	Q9NPI1-2;Q9NPI1	Bromodomain-containing protein 7	BRD7	10	19.6	74.266	0	39.848	46	26.1089	25.2865	23.4153	23.2634	25.4131	25.2057	24.834	23.2538	23.5392	24.3948
0.278269	0.142725	Q96QC0	Q96QC0	Serine/threonine-protein phosphatase 1 regulatory subunit 10	PPP1R10	4	5.9	99.057	0	6.9689	6	21.9198	22.1907	21.5586	21.635	21.108	21.8019	21.9112	21.572	21.6213	22.2192
0.277317	0.753305	Q14008-2;Q14008;Q14008-3;E9PQH5;H0YDX5	Q14008-2;Q14008;Q14008-3	Cytoskeleton-associated protein 5	CKAP5	21	12.8	218.52	0	44.604	45	19.2634	20.7003	23.9349	22.8716	23.7832	20.6545	22.202	24.6417	23.735	23.0867
0.277095	0.157238	O75152;E9PQ61;E9PBY7;A0A1W2PPR9;A0A1B0GTU1;A0A494C0C4	O75152;E9PQ61;E9PBY7	Zinc finger CCCH domain-containing protein 11A	ZC3H11A	24	38.5	89.13	0	95.511	79	24.9436	25.0121	24.5474	24.1779	24.3928	24.8235	24.937	24.4934	24.2941	25.312
0.276761	0.252658	P11940;P11940-2;A0A087WTT1;E7EQV3;E7ERJ7;Q9H361;H0YAR2;H0YBN4;H0YAP2;E5RGH3;E5RJB9;Q4VXU2;E5RH24;H0YB86;H0YB75;H0YAS6;Q4VXU2-2;E5RHG7;H0YAS7;H0YC10;E5RFD8;E5RGC4;Q96DU9-2;Q96DU9	P11940;P11940-2;A0A087WTT1;E7EQV3;E7ERJ7;Q9H361;H0YAR2	Polyadenylate-binding protein 1;Polyadenylate-binding protein;Polyadenylate-binding protein 3	PABPC1;PABPC3	19	33.3	70.67	0	91.283	70	24.4451	25.3487	25.9071	25.7853	25.0689	24.6398	25.2897	26.1877	26.0403	25.661
0.276609	0.493999	P46199;H7C213	P46199;H7C213	Translation initiation factor IF-2, mitochondrial	MTIF2	6	9.5	81.316	0	14.93	14	20.6341	22.3404	22.2557	22.6878	19.132	20.5846	22.0479	22.2011	22.227	22.4594
0.276345	0.134274	J3QRI7;J3QQQ9;J3QQV1;J3QRC4;P61254;J3KSS0;J3KS10	J3QRI7;J3QQQ9;J3QQV1;J3QRC4;P61254	60S ribosomal protein L26	RPL26	9	54.2	12.63	0	8.9428	21	24.7735	24.4082	25.0277	24.0413	24.3133	24.7756	24.765	24.3336	24.9004	24.4608
0.275108	-1.06957	A0A087WTA8;P08123	A0A087WTA8;P08123	Collagen alpha-2(I) chain	COL1A2	6	4.8	129.15	0	10.408	6	19.8437	20.2425	19.7314	25.6202	17.5748	22.2968	19.8965	16.6745	20.2696	18.5273
0.274627	0.388861	A4D1E9;A4D1E9-2;C9J8R7;C9JNI1;C9JEQ8;F8WBY0;F8WCN4;F8WBB5;A4D1E9-3	A4D1E9;A4D1E9-2;C9J8R7;C9JNI1	GTP-binding protein 10	GTPBP10	13	38.8	42.932	0	32.917	49	23.264	23.1846	24.2799	24.917	22.9545	23.2641	22.7696	25.0736	24.8899	24.547
0.274521	0.391099	K7EK07;P84243;K7EMV3;B4DEB1;K7ES00;Q16695;Q6NXT2;K7EP01;P0DPK2;A0A2R8Y7G9;P0DPK5	K7EK07;P84243;K7EMV3;B4DEB1;K7ES00;Q16695;Q6NXT2	Histone H3;Histone H3.3;Histone H3.1t;Histone H3.3C	H3F3B;H3F3A;HIST3H3;H3F3C	17	67.4	14.914	0	323.31	20	25.7111	26.9358	28.3247	27.1888	26.7849	25.7674	27.2572	27.9252	28.0969	27.8541
0.273984	0.915646	Q12873-2;Q12873;Q12873-3;I3L229;H7C3H7;H7C0J3;K7EPV1;F6T542;K7ESA5	Q12873-2;Q12873;Q12873-3	Chromodomain-helicase-DNA-binding protein 3	CHD3	13	6.9	222.86	0	11.383	12	27.5601	26.4711	26.1929	25.4241	19.8814	27.2472	26.132	25.0201	26.2398	25.4687
0.273539	0.70455	M0R1V6;M0QZQ3;C9JY79;Q9H254-2;Q9H254-4;Q9H254	M0R1V6;M0QZQ3;C9JY79;Q9H254-2;Q9H254-4;Q9H254	Spectrin beta chain, non-erythrocytic 4	SPTBN4	2	2.9	76.736	0.0032316	2.6046	5	19.4282	23.1078	22.7827	23.1821	19.4787	20.0826	22.5036	22.5265	22.3731	24.0164
0.273351	0.406484	P13639;M0R0I6	P13639	Elongation factor 2	EEF2	24	30.5	95.337	0	68.125	76	23.8198	25.7773	25.53	24.2044	24.4403	24.5329	25.5317	24.0319	24.8309	26.8768
0.272829	0.381356	Q96T23-2;Q96T23;Q96T23-3;H0YER1;H0YCN2;H7C306;H0YDG9	Q96T23-2;Q96T23;Q96T23-3;H0YER1;H0YCN2	Remodeling and spacing factor 1	RSF1	5	4.9	160.13	0	11.157	6	19.5388	21.1054	21.2493	21.3617	19.8078	19.5174	21.2402	21.2123	20.7715	22.2283
0.272691	-0.192443	Q13185;C9JMM0;B8ZZ43;S4R2Y4	Q13185	Chromobox protein homolog 3	CBX3	7	36.6	20.811	0	63.752	54	25.7654	26.5915	26.5955	26.2047	25.889	25.1526	25.9325	26.1232	26.302	26.5736
0.272534	0.288508	G3V0I5;P49821-2;P49821;B4DE93;E9PQP1;E9PMX3;E9PLC6;E9PPR0;E9PJL9;E9PPS5;H0YE81;H0YD04;E9PPD6	G3V0I5;P49821-2;P49821;B4DE93	NADH dehydrogenase [ubiquinone] flavoprotein 1, mitochondrial	NDUFV1	18	48.1	50.054	0	94.563	95	26.2217	26.7332	26.3785	26.6606	24.4091	26.3351	26.0083	26.7348	26.4539	26.3137
0.272522	0.950779	Q9HD45;Q5TB53	Q9HD45;Q5TB53	Transmembrane 9 superfamily member 3	TM9SF3	9	18.7	67.887	0	109.79	46	19.6876	23.9042	26.091	26.0833	23.6466	24.0928	21.9084	26.84	26.339	24.9862
0.27184	-0.329775	Q5T749	Q5T749	Keratinocyte proline-rich protein	KPRP	28	61.3	64.135	0	148.16	225	28.8598	28.2592	27.9846	27.6489	28.7183	29.0831	28.6893	26.8261	28.258	26.9654
0.271805	0.370808	P35232;C9JW96;C9JZ20;E7ESE2;E9PCW0;P35232-2;D6RBK0	P35232;C9JW96;C9JZ20;E7ESE2;E9PCW0;P35232-2	Prohibitin	PHB	21	81.6	29.804	0	323.31	139	28.1769	28.5201	29.4235	29.4081	27.1192	28.1635	28.0404	29.9345	29.596	28.7674
0.271755	-0.37193	A0A3B3ITT5;P47914	A0A3B3ITT5;P47914	60S ribosomal protein L29	RPL29	2	13.8	18.512	0	6.5269	27	27.6852	27.4533	26.1175	25.912	27.8113	27.412	27.7415	25.6438	26.2731	26.0492
0.271175	1.3218	H0YDN1;Q15149-7;Q15149-8;Q15149-9;Q15149-5;Q15149-4;Q15149-6;Q15149-3;Q15149-2;Q15149;E9PMV1	H0YDN1;Q15149-7;Q15149-8;Q15149-9;Q15149-5;Q15149-4;Q15149-6;Q15149-3;Q15149-2;Q15149	Plectin	PLEC	20	7.6	388.03	0	30.001	27	25.8539	21.6726	25.0011	26.7158	20.5136	23.7404	19.7686	29.1107	27.7485	25.998
0.270564	0.715762	Q9Y5S9;Q9Y5S9-2;A0A0J9YW13	Q9Y5S9;Q9Y5S9-2;A0A0J9YW13	RNA-binding protein 8A	RBM8A	8	47.1	19.889	0	215.8	59	27.7282	27.704	28.5958	29.4072	23.4174	27.1322	27.3402	29.0826	28.8419	28.0346
0.269982	0.292381	P18583-3;P18583-8	P18583-3	Protein SON	SON	52	30.7	250.39	0	6.6871	6	21.8828	20.665	20.4036	20.0564	20.5844	22.27	20.9042	20.5325	20.405	20.9425
0.269821	0.192738	Q99459	Q99459	Cell division cycle 5-like protein	CDC5L	18	28.4	92.25	0	68.774	73	25.2202	25.2336	24.5532	24.3211	25.0919	25.4159	25.2885	24.5204	24.5253	25.6335
0.269611	0.743868	Q8N8R3;Q8N8R3-3;G3V441;G3V4H8;G3V5F4	Q8N8R3;Q8N8R3-3	Mitochondrial basic amino acids transporter	SLC25A29	3	15.2	32.062	0	18.009	10	19.8656	20.4098	23.1889	23.1981	19.913	22.143	18.8087	23.5487	23.4135	22.3807
0.269497	0.636037	P61962;A0A087WWI6;P61962-2	P61962;A0A087WWI6	DDB1- and CUL4-associated factor 7	DCAF7	6	21.3	38.926	0	16.097	13	19.8453	22.7234	22.824	23.0904	19.2232	21.4683	20.4844	22.3909	23.1903	23.3525
0.269366	0.598509	Q9BW60;Q9BW60-2	Q9BW60;Q9BW60-2	Elongation of very long chain fatty acids protein 1	ELOVL1	3	14	32.662	0	30.727	12	20.253	21.2229	23.4059	23.4728	21.727	21.8978	20.3671	24.1518	23.8137	22.8437
0.268889	0.547409	Q13472-3;Q13472-2;Q13472;K7EMT6	Q13472-3;Q13472-2;Q13472	DNA topoisomerase 3-alpha	TOP3A	4	6.2	101.21	0	9.2502	14	22.9163	22.8467	22.8988	22.81	18.6602	22.0871	22.6937	22.6757	22.5616	22.851
0.268805	0.524558	F8W6I7;P09651-2;P09651;P09651-3;F8VZ49;Q32P51;F8VTQ5;A0A2R8Y4L2;F8W646;F8VYN5;H0YH80	F8W6I7;P09651-2;P09651;P09651-3;F8VZ49;Q32P51;F8VTQ5;A0A2R8Y4L2	Heterogeneous nuclear ribonucleoprotein A1;Heterogeneous nuclear ribonucleoprotein A1, N-terminally processed;Heterogeneous nuclear ribonucleoprotein A1-like 2	HNRNPA1;HNRNPA1L2	19	59.9	33.155	0	309.77	210	27.9381	27.4313	29.5503	29.8005	26.3393	28.1163	27.9987	29.8393	30.0144	27.7135
0.268728	0.909233	Q969P0-3;Q969P0;C9J8Z4;Q969P0-2	Q969P0-3;Q969P0;C9J8Z4	Immunoglobulin superfamily member 8	IGSF8	8	21.1	55.807	0	22.698	20	18.2055	20.1525	23.1575	23.3924	20.4282	18.717	20.589	23.4961	24.2857	22.7945
0.267808	-0.276888	Q9P0J1;Q9P0J1-2	Q9P0J1;Q9P0J1-2	[Pyruvate dehydrogenase [acetyl-transferring]]-phosphatase 1, mitochondrial	PDP1	1	2.8	61.053	0.00039355	3.628	4	19.7555	20.0008	20.5135	21.0419	20.5649	20.462	18.7382	20.8984	20.3868	20.0068
0.26655	0.449956	O43818	O43818	U3 small nucleolar RNA-interacting protein 2	RRP9	12	26.1	51.84	0	57.602	48	23.0308	24.1519	25.5531	25.5089	23.0186	23.3996	23.9624	25.4103	25.457	25.2837
0.26581	0.584858	O60783	O60783	28S ribosomal protein S14, mitochondrial	MRPS14	2	21.9	15.139	0	12.22	11	22.1145	19.7176	23.5537	23.9187	21.8598	22.7762	22.1396	23.992	23.9827	21.1981
0.265167	0.219644	E7EPB3;P50914	E7EPB3;P50914	60S ribosomal protein L14	RPL14	4	36.3	14.558	0	48.921	40	26.5116	25.2049	26.7818	26.6525	26.9437	26.2034	26.3579	26.9274	26.8033	26.9007
0.264812	0.372711	P52732	P52732	Kinesin-like protein KIF11	KIF11	7	7.2	119.16	0	13.441	13	20.1504	22.2986	21.6865	21.6519	20.3878	20.6805	21.5487	23.1679	21.1853	21.4563
0.264325	-0.31926	P25311;C9JEV0;H7BZJ8	P25311;C9JEV0	Zinc-alpha-2-glycoprotein	AZGP1	11	43.3	34.258	0	41.067	44	25.2831	25.5914	25.3798	24.4083	26.0986	26.5943	24.8588	24.5076	25.0782	24.126
0.262952	0.165225	Q00059;Q00059-2;H7BYN3	Q00059;Q00059-2;H7BYN3	Transcription factor A, mitochondrial	TFAM	8	29.7	29.096	0	19.954	38	25.1092	24.8708	24.4469	24.2427	24.9756	25.25	25.3934	24.3316	24.5291	24.9671
0.262508	0.195985	O75489;E9PS48;O75489-2;G3V194	O75489	NADH dehydrogenase [ubiquinone] iron-sulfur protein 3, mitochondrial	NDUFS3	13	41.3	30.241	0	75.09	70	25.5737	25.6654	25.614	25.8783	24.1859	25.5475	25.3328	25.6795	25.6896	25.6478
0.262283	-0.315325	Q8NBS9-2;Q8NBS9	Q8NBS9-2;Q8NBS9	Thioredoxin domain-containing protein 5	TXNDC5	1	4.9	36.177	0.0011074	2.9171	2	19.8786	19.6362	21.8671	20.3881	20.8422	19.7089	19.4743	21.2274	20.4601	20.1648
0.262205	0.791658	Q8N183;D6RA56;H0YA50	Q8N183;D6RA56	Mimitin, mitochondrial	NDUFAF2	6	37.3	19.856	0	11.603	15	20.7534	20.7071	20.246	19.9279	19.4805	17.8525	20.2822	23.8714	23.9075	19.1597
0.262036	0.1476	A0A0A0MTB8;Q8NI36	A0A0A0MTB8;Q8NI36	WD repeat-containing protein 36	WDR36	30	41.6	99.365	0	124.37	157	26.4005	26.6009	27.1016	26.8954	26.7617	26.2583	26.664	27.174	26.9901	27.4117
0.261947	0.118073	A0A024R4M0;P46781;B5MCT8;C9JM19;F2Z3C0;A8MXK4	A0A024R4M0;P46781;B5MCT8;C9JM19	40S ribosomal protein S9	RPS9	13	42.8	22.591	0	36.257	72	26.2128	26.5097	26.6845	26.0961	26.7052	26.0984	26.5374	26.6625	26.5218	26.9785
0.261899	0.235329	J3KPX7;Q99623;F5GY37;Q99623-2;F5GWA7;F5H3X6;F5H0C5;F5H2D2;U3KPZ5	J3KPX7;Q99623;F5GY37;Q99623-2;F5GWA7;F5H3X6	Prohibitin-2	PHB2	19	70.5	33.239	0	323.31	166	28.5865	28.5245	29.36	29.4507	27.8691	28.5891	28.5658	29.6757	29.4317	28.7051
0.261755	0.444476	P54619-3;P54619;P54619-2;F8VYY9;H0YIC9;H0YHF8;F8VSH3;F8VRY2;A0A494C1K7;A0A494C123;E9PGP6;F8VVA3;A0A494C068;F8VSL2;Q9UGJ0-2;Q9UGJ0-3;Q9UGJ0	P54619-3;P54619;P54619-2;F8VYY9;H0YIC9;H0YHF8	5-AMP-activated protein kinase subunit gamma-1	PRKAG1	4	15	38.532	0	6.8335	8	22.4618	23.4906	22.1335	22.2326	19.7254	22.8034	23.1497	21.4769	21.7995	23.0367
0.261645	0.637593	Q12907;D6RBV2;D6RIU4;D6RDX1;D6RBH1	Q12907;D6RBV2;D6RIU4;D6RDX1	Vesicular integral-membrane protein VIP36	LMAN2	14	43.3	40.228	0	51.174	55	23.7262	23.6219	26.2436	26.1691	21.8476	24.1056	23.5098	26.6155	25.8977	24.6678
0.261562	0.29509	Q9BYC8	Q9BYC8	39S ribosomal protein L32, mitochondrial	MRPL32	3	23.9	21.405	0	9.1606	10	21.5202	22.4556	22.6394	22.7535	20.8634	21.723	21.6639	22.945	23.0594	22.3162
0.261399	0.200074	Q68CQ4;H7C2R4	Q68CQ4	Digestive organ expansion factor homolog	DIEXF	7	12.7	87.054	0	12.743	13	22.4129	22.6682	21.7447	21.8614	23.1539	23.1597	22.6524	22.0201	22.5833	22.426
0.260854	0.362215	Q5QJE6;J3KP30;E9PRB3	Q5QJE6;J3KP30	Deoxynucleotidyltransferase terminal-interacting protein 2	DNTTIP2	12	22	84.468	0	41.818	46	21.9993	24.1488	24.5335	23.6006	24.7669	23.5234	23.9796	24.0501	23.9927	25.3144
0.260744	0.588414	Q9H2W6;A0A087WT90;H0YN64	Q9H2W6	39S ribosomal protein L46, mitochondrial	MRPL46	7	30.5	31.705	0	27.894	13	21.9856	21.6866	23.5738	23.754	19.7996	21.4264	21.8364	24.4674	23.9069	22.1046
0.26073	0.233641	P49792;O14715;Q99666;J3KQ37;P0DJD1;P0DJD0;F8VYC4;A0A1W2PNU4;A0A286YES2;Q99666-2;F8W705;Q7Z3J3-2;H0YBN8;C9J6W1;C9JF75;C9J1W9;C9J1P2;H7BZ48;F8WBP7	P49792	E3 SUMO-protein ligase RanBP2	RANBP2	120	48.4	358.2	0	323.31	671	29.1899	29.2342	28.4383	28.4953	28.5183	29.5771	29.4664	28.3167	28.1083	29.5755
0.260404	0.691243	Q9BQ52-4;Q9BQ52;G5E9D5;E7ES68;Q9BQ52-3;V9GZ72;H7C2I4;Q9BQ52-2	Q9BQ52-4;Q9BQ52;G5E9D5;E7ES68;Q9BQ52-3	Zinc phosphodiesterase ELAC protein 2	ELAC2	9	15.8	87.563	0	28.741	20	19.44	19.8569	23.1525	22.9334	20.1001	22.3591	18.8829	23.1242	22.7852	21.7876
0.259943	-0.660316	Q9Y388;A0A1W2PP04;Q5JY83	Q9Y388;A0A1W2PP04	RNA-binding motif protein, X-linked 2	RBMX2	13	39.4	37.335	0	77.671	72	29.1651	28.828	25.6149	25.2663	28.2834	28.1732	28.0808	24.7836	25.7814	27.0372
0.259815	0.280985	Q8WVM0	Q8WVM0	Dimethyladenosine transferase 1, mitochondrial	TFB1M	10	39	39.542	0	70.225	36	23.0252	23.7243	24.6907	24.4847	23.5892	23.3348	23.7258	25.2357	24.5575	24.0652
0.259586	0.251934	O94906;O94906-2	O94906;O94906-2	Pre-mRNA-processing factor 6	PRPF6	18	21.3	106.92	0	58.499	77	26.1064	25.8321	24.857	24.9275	23.9101	25.5212	25.3974	25.2143	25.0938	25.666
0.259571	0.508024	K7EJE8;K7EKE6;P36776-2;P36776;P36776-3;K7ER27;K7ERR6;K7EQF8;K7ER56	K7EJE8;K7EKE6;P36776-2;P36776;P36776-3	Lon protease homolog, mitochondrial	LONP1	34	51.7	93.296	0	279.28	142	25.8425	26.0376	27.4977	27.4665	24.3538	25.6815	25.2973	28.4269	27.232	27.1005
0.259502	-0.369646	Q5T750	Q5T750	Skin-specific protein 32	XP32	7	30.8	26.238	0	28.918	55	27.6413	27.07	26.3661	26.2747	27.472	27.9426	27.573	25.0698	26.3461	26.0444
0.259334	-0.168138	Q9NR30;Q9NR30-2	Q9NR30;Q9NR30-2	Nucleolar RNA helicase 2	DDX21	42	51.1	87.343	0	323.31	365	28.9209	28.9678	29.444	28.6063	29.7869	28.7204	28.9087	28.9511	28.6787	29.6263
0.258614	-0.24973	B7WP74;Q9HCG8	B7WP74;Q9HCG8	Pre-mRNA-splicing factor CWC22 homolog	CWC22	6	10.1	85.576	0	12.439	19	23.7982	23.4068	22.6747	22.2205	23.7047	23.2129	23.4566	22.1899	22.3874	23.3095
0.258494	1.20817	P21333-2;P21333;Q60FE5;A0A087WWY3;F8WE98;H0Y5C6;Q14315-2;Q14315;H0Y5F3	P21333-2;P21333;Q60FE5;A0A087WWY3	Filamin-A	FLNA	52	27.5	280.01	0	134.5	117	20.0109	20.3261	26.0496	25.6801	21.5961	19.9969	21.3327	26.8937	27.1188	24.3617
0.257456	0.286052	Q5BKZ1;A0A0A0MRN4;Q5BKZ1-3	Q5BKZ1	DBIRD complex subunit ZNF326	ZNF326	9	22.2	65.653	0	22.042	30	24.1451	23.7022	24.3611	24.554	23.1332	23.684	23.0357	24.74	24.934	24.9321
0.257269	0.487284	J3QRS9;X6R4W8;O43670-2;O43670;O43670-4;J3QS27;J3KTL1;J3KRB6;J3KRW6;H0Y3M2;J3KS31;O43670-3	J3QRS9;X6R4W8;O43670-2;O43670;O43670-4;J3QS27;J3KTL1;J3KRB6;J3KRW6;H0Y3M2;J3KS31;O43670-3	BUB3-interacting and GLEBS motif-containing protein ZNF207	ZNF207	2	5.3	52.541	0	6.1149	14	23.9322	23.7385	22.7469	22.2057	20.0187	23.7743	23.5875	21.9477	22.4245	23.3445
0.257243	0.52772	A0A0S2Z5D0;H3BUV4;A0A1B0GTU6;Q9NWW5;A0A1B0GW73;H3BRN7;H3BNF1;A0A1B0GTV3;H3BTY4;A0A1B0GUD2;H3BUT1;Q9NWW5-2	A0A0S2Z5D0;H3BUV4;A0A1B0GTU6;Q9NWW5;A0A1B0GW73;H3BRN7;H3BNF1;A0A1B0GTV3;H3BTY4;A0A1B0GUD2;H3BUT1	Ceroid-lipofuscinosis neuronal protein 6	CLN6	3	20.5	19.299	0	7.6146	10	22.4627	20.5361	23.297	23.3697	20.1975	22.424	20.5454	23.4761	23.1556	22.9006
0.257166	0.320367	H0YFD6;P40939;A0A2R8Y4F5;A0A2R8YG21;A0A2R8Y688;P40939-2	H0YFD6;P40939;A0A2R8Y4F5;A0A2R8YG21	Trifunctional enzyme subunit alpha, mitochondrial;Long-chain enoyl-CoA hydratase;Long chain 3-hydroxyacyl-CoA dehydrogenase	HADHA	33	59.3	86.371	0	323.31	250	28.0764	28.0767	28.7645	28.8805	26.3083	27.9763	27.8374	29.0646	28.7352	28.0948
0.257069	-0.203828	H7C3B3;A0A0A0MRS4;Q9NVV0	H7C3B3;A0A0A0MRS4;Q9NVV0	Trimeric intracellular cation channel type B	TMEM38B	1	8	18.236	0.0035386	2.502	1	20.1931	21.267	21.1842	20.6011	19.7914	20.3824	20.4045	20.7672	20.6636	19.7999
0.255786	-0.141293	S4R3H4;E7EQT4;Q9UKV3;Q9UKV3-5;Q9UKV3-3;Q9UKV3-2;G3V3B0;G3V3T3;A0A087WYN3	S4R3H4;E7EQT4;Q9UKV3;Q9UKV3-5;Q9UKV3-3;Q9UKV3-2;G3V3B0	Apoptotic chromatin condensation inducer in the nucleus	ACIN1	37	31.3	145.44	0	212.29	186	29.0226	28.3014	27.96	28.2368	28.3085	28.608	28.4026	27.9627	27.8107	28.3388
0.255511	0.17529	Q96IX5	Q96IX5	Up-regulated during skeletal muscle growth protein 5	USMG5	3	44.8	6.4575	0	9.4677	17	23.5909	23.7018	23.6502	23.6525	22.5291	23.0704	23.359	23.7246	23.7671	24.0799
0.254364	0.198416	H3BV19;H3BSA1;P19784	H3BV19;H3BSA1;P19784	Casein kinase II subunit alpha	CSNK2A2	2	20.4	17.764	0	3.8235	8	19.9398	20.5414	20.7509	20.1768	20.1116	19.4308	20.8652	20.3922	20.8036	21.0208
0.253678	0.654601	Q8NC56;H7C2Z0;Q8NC56-2;D6R958;H0Y9B7;D6RBV0	Q8NC56;H7C2Z0;Q8NC56-2	LEM domain-containing protein 2	LEMD2	5	10.7	56.974	0	7.7236	13	24.3386	24.2066	24.1572	24.0194	19.3678	24.1984	24.9704	23.4378	24.4548	22.3012
0.253514	0.345066	P18887;F5H8D7;M0R0D2	P18887;F5H8D7	DNA repair protein XRCC1	XRCC1	3	6.8	69.476	0	5.1803	4	20.5302	19.0841	21.7191	21.5495	21.4086	20.2496	21.9916	21.3588	21.0756	21.3413
0.253103	0.360582	Q9H583;Q5T3Q7;Q6P664	Q9H583;Q5T3Q7	HEAT repeat-containing protein 1;HEAT repeat-containing protein 1, N-terminally processed	HEATR1	43	23.1	242.37	0	143.09	109	23.6878	24.7535	26.165	25.0849	26.083	24.744	25.1709	25.6042	25.1566	26.9016
0.253056	1.06387	Q8IUE6	Q8IUE6	Histone H2A type 2-B	HIST2H2AB	4	35.4	13.995	0.00075386	3.1486	8	20.8592	19.0604	26.7965	23.4529	25.6377	24.0521	25.8358	23.714	20.9471	26.577
0.252702	0.948153	P11166;A6NL68;A0A0D9SG74;A0A0D9SFK9	P11166	Solute carrier family 2, facilitated glucose transporter member 1	SLC2A1	7	11.8	54.083	0	34.745	26	19.9942	21.8982	23.974	24.9949	18.9243	21.7008	19.4197	24.8153	24.9562	23.6343
0.25199	0.851989	Q96AB3;Q96AB3-2;K7EKW4;Q96AB3-3;K7ENV7	Q96AB3;Q96AB3-2;K7EKW4;Q96AB3-3;K7ENV7	Isochorismatase domain-containing protein 2, mitochondrial	ISOC2	7	52.7	22.337	0	314.24	35	23.9829	23.5914	26.3801	26.5433	19.294	25.1656	23.6308	25.3559	26.1587	23.7407
0.251881	0.607272	Q9UFW8;C9JUJ0	Q9UFW8;C9JUJ0	CGG triplet repeat-binding protein 1	CGGBP1	6	31.7	18.82	0	15.727	14	19.8482	22.3464	23.4648	23.2185	20.0069	21.8097	20.2521	23.2839	23.7955	22.7799
0.25181	0.319837	C9JQD4;O43447;A6NM32;H0YEL5;O43447-2	C9JQD4;O43447	Peptidyl-prolyl cis-trans isomerase;Peptidyl-prolyl cis-trans isomerase H	PPIH	5	28.5	15.8	0	7.9617	13	23.4252	22.8928	22.7082	22.6912	20.7119	23.3391	22.6141	21.961	22.8507	23.2638
0.251688	-0.321259	V9GYD9;Q5VZZ6;A0A0J9YX66;A0A1B0GU44;E9PC62;A0A1B0GUN8;A0A0J9YXJ0;O95319-5;O95319-2;O95319;O95319-4;O95319-3;V9GY47;F5H4Y5;A0A0J9YXK1;F5H0D8	V9GYD9;Q5VZZ6;A0A0J9YX66;A0A1B0GU44;E9PC62;A0A1B0GUN8;A0A0J9YXJ0;O95319-5;O95319-2;O95319;O95319-4;O95319-3	CUGBP Elav-like family member 2	CELF2	7	17.3	46.621	0	16.917	16	22.6188	22.1522	22.5476	22.2298	21.0064	21.7443	20.0945	22.4762	22.3126	22.3209
0.251517	-0.906516	O95571;M0QXB5;M0QY80	O95571;M0QXB5	Persulfide dioxygenase ETHE1, mitochondrial	ETHE1	7	52.8	27.873	0	29.656	30	23.0421	23.4118	24.9132	25.1966	19.9672	19.4385	19.6623	24.4195	24.3858	24.0922
0.249058	0.22356	P78406;E9PQ57;E9PPG9;B0QZ36;B0QZ37	P78406;E9PQ57;E9PPG9	mRNA export factor	RAE1	17	79.3	40.968	0	213.19	132	26.7436	26.9742	26.2197	26.3866	25.9449	26.9964	26.6231	26.0129	26.0243	27.7301
0.247733	0.729976	Q9HDC9;Q9HDC9-2;H0Y512	Q9HDC9;Q9HDC9-2;H0Y512	Adipocyte plasma membrane-associated protein	APMAP	6	18	46.48	0	18.096	31	21.9415	22.9961	24.8284	25.1462	19.7521	22.5021	21.6854	25.492	24.8531	23.7816
0.247725	-0.485335	Q9NXE8;A0A087WY60;Q9NXE8-2	Q9NXE8	Pre-mRNA-splicing factor CWC25 homolog	CWC25	16	30.6	49.647	0	85.599	81	28.0672	27.393	25.451	25.4355	28.0993	27.6094	27.1525	24.978	25.2384	27.0411
0.247462	-0.371375	E9PR30;P62861	E9PR30;P62861	40S ribosomal protein S30	FAU	3	12.2	10.905	0	7.8999	23	25.2363	24.5858	25.0843	26.0583	27.0485	25.8351	26.0957	23.7994	25.8399	24.5864
0.247159	0.297327	Q9BTC0;Q9BTC0-1;Q9BTC0-2;Q9BTC0-3	Q9BTC0;Q9BTC0-1	Death-inducer obliterator 1	DIDO1	27	18	243.87	0	54.477	76	23.9261	23.8323	24.5546	24.2481	23.578	23.1093	23.3351	25.2648	24.6302	25.2862
0.247123	0.394081	O15226;O15226-2	O15226;O15226-2	NF-kappa-B-repressing factor	NKRF	14	25.5	77.672	0	43.674	45	22.2254	24.2014	24.1892	23.7931	22.2365	22.0388	23.5861	23.8221	24.2726	24.8964
0.245238	0.539449	Q16563-2;C9JYN0;Q16563;A0A0U1RQT9;H7C4J8	Q16563-2;C9JYN0;Q16563	Synaptophysin-like protein 1	SYPL1	4	25.7	26.411	0	18.036	14	19.6155	20.5081	22.6778	22.897	20.5859	22.666	19.4515	22.9197	22.4566	21.4878
0.245077	0.429	O43148;O43148-2;K7EP06;K7EPP5	O43148;O43148-2;K7EP06	mRNA cap guanine-N7 methyltransferase	RNMT	4	9	54.843	0	6.6287	5	21.6781	21.116	21.6776	19.9987	19.5293	18.9695	22.099	21.5982	21.7946	21.6834
0.243444	0.624754	P42704;B8ZZ38;A0A0C4DG06;C9JCA9;H7C3W8	P42704	Leucine-rich PPR motif-containing protein, mitochondrial	LRPPRC	64	55.7	157.9	0	323.31	268	26.9906	27.0612	28.6192	28.8633	23.7107	26.8979	26.5196	29.1003	28.7489	27.102
0.242527	-0.437323	Q9UI09;F8VXI1;F8VRD8;Q9UI09-2;H0YID5	Q9UI09;F8VXI1;F8VRD8;Q9UI09-2	NADH dehydrogenase [ubiquinone] 1 alpha subcomplex subunit 12	NDUFA12	4	31	17.114	0	10.38	14	23.1545	22.725	22.3021	22.1822	21.195	19.3066	21.8786	22.9618	22.5291	22.6961
0.242159	0.224904	Q9HAV0;H7C5J5	Q9HAV0	Guanine nucleotide-binding protein subunit beta-4	GNB4	7	20.6	37.567	0.0035436	2.5111	4	19.5027	20.4735	20.1972	20.7147	21.0591	20.3536	19.8407	21.3644	21.1234	20.3896
0.241726	0.811076	P82673;H0YG82;P82673-2	P82673	28S ribosomal protein S35, mitochondrial	MRPS35	7	28.8	36.844	0	102.95	19	20.9886	21.4935	24.3766	23.6516	18.6526	21.2521	21.1152	25.4807	24.2806	21.0898
0.241637	0.94393	O43292;O43292-2;E9PQ31;E9PPZ9;E9PLG8;E9PLV6;E9PM11	O43292;O43292-2;E9PQ31;E9PPZ9	Glycosylphosphatidylinositol anchor attachment 1 protein	GPAA1	8	12.4	67.622	0	20.107	25	19.0916	19.4114	24.5071	24.7391	20.8535	19.2997	21.5599	24.9723	24.6422	22.8481
0.24111	-0.195602	Q9Y5J1;J3KSR7;J3QRG0;J3QLD6;J3QR85;F6VJE8	Q9Y5J1	U3 small nucleolar RNA-associated protein 18 homolog	UTP18	15	40.5	62.003	0	79.108	87	25.2353	25.5222	26.517	25.6262	25.7568	24.77	25.3038	25.854	25.466	26.2858
0.241099	0.3761	Q16822;H0YML5;Q16822-3;A0A0A0MS74;H0YM31;Q16822-2;H0YNG4;H0YMA5;H0YMU6	Q16822;H0YML5;Q16822-3;A0A0A0MS74;H0YM31;Q16822-2	Phosphoenolpyruvate carboxykinase [GTP], mitochondrial	PCK2	6	11.4	70.698	0	12.928	16	22.444	22.0076	21.8102	21.6446	19.0867	22.5949	21.9524	21.1685	21.4222	21.7357
0.240881	0.185917	P06748-2;P06748;P06748-3;E5RI98;E5RGW4	P06748-2;P06748;P06748-3	Nucleophosmin	NPM1	11	50.9	29.464	0	323.31	202	30.1678	31.1784	30.5617	30.2547	29.8946	30.5608	30.0478	30.5156	30.4209	31.4416
0.239013	0.306392	A0A494C1K3;P78347-2;P78347-4;P78347-3;P78347;A0A494C0Q7;P78347-5;A0A087WW90;A0A0D9SF80;A0A494C0I1;A0A494C1N8;Q86UP8-3;Q86UP8;Q6EKJ0	A0A494C1K3;P78347-2;P78347-4;P78347-3;P78347	General transcription factor II-I	GTF2I	12	12.5	131.05	0	41.446	37	21.5683	22.2589	23.5678	23.1496	22.6948	21.7608	22.2588	23.7047	23.5989	23.4481
0.238517	0.265822	Q16698-2;Q16698;E5RJG7;E5RFV2;E5RJD2;E5RID6;H0YAW3	Q16698-2;Q16698;E5RJG7;E5RFV2	2,4-dienoyl-CoA reductase, mitochondrial	DECR1	13	43.6	34.994	0	62.547	59	25.1953	25.1588	25.6808	25.9592	23.4556	25.0893	25.0195	25.6338	25.7241	25.3121
0.238402	0.185226	P04406;P04406-2;E7EUT5;O14556	P04406;P04406-2;E7EUT5	Glyceraldehyde-3-phosphate dehydrogenase	GAPDH	13	56.1	36.053	0	118.2	94	26.0753	26.5677	26.2763	25.7255	26.3312	26.5375	26.7214	25.3707	26.2203	27.0522
0.238176	-0.377599	C9JQV0;Q9BRJ6;H7C0T1;H7C2R9	C9JQV0;Q9BRJ6;H7C0T1;H7C2R9	Uncharacterized protein C7orf50	C7orf50	2	17.2	21.883	0	5.2979	11	22.2671	21.8029	20.4137	20.3842	22.3117	21.9585	21.796	21.1132	19.2264	21.1974
0.237024	0.558539	Q03164-2;Q03164;Q03164-3;E9PR05;A0A3B3ITZ1	Q03164-2;Q03164;Q03164-3	Histone-lysine N-methyltransferase 2A;MLL cleavage product N320;MLL cleavage product C180	KMT2A	15	5.7	427.73	0	40.461	22	21.0494	21.754	22.5644	23.7927	19.8348	20.8743	20.5898	24.0543	22.7449	23.5247
0.237012	0.448113	H0YN81;Q9GZS3;H0YL19;H0YM76;H0YLA1;H3BQA8;H0YMF9	H0YN81;Q9GZS3;H0YL19	WD repeat-containing protein 61;WD repeat-containing protein 61, N-terminally processed	WDR61	3	15.6	32.253	0	5.0418	7	19.6516	20.1225	21.829	20.9133	18.9535	21.0863	18.4318	21.0207	21.8108	21.3609
0.236657	0.53224	J3QS48;I3L295;J3KT75;J3QW43;J3QRD5;O75352-2;O75352;J3KSI4;I3L1D2;I3L4E0;J3KTK8;J3QQZ4;I3L405;I3L261	J3QS48;I3L295;J3KT75;J3QW43;J3QRD5;O75352-2;O75352;J3KSI4;I3L1D2;I3L4E0;J3KTK8;J3QQZ4;I3L405;I3L261	Mannose-P-dolichol utilization defect 1 protein	MPDU1	4	33.7	10.978	0	14.009	21	23.3195	23.9408	24.8304	25.2223	20.7181	23.0473	23.4561	25.4855	24.991	23.7124
0.236129	0.2188	Q9NY61;A0A087WWS8	Q9NY61	Protein AATF	AATF	4	12.1	63.132	0	12.947	12	21.6835	21.7715	22.5279	21.5578	22.288	21.928	22.393	21.6595	21.5669	23.3753
0.235466	0.516771	P00846	P00846	ATP synthase subunit a	MT-ATP6	1	4.4	24.817	0	12.317	7	22.0835	22.36	24.5692	24.8024	20.7415	23.0294	22.5031	24.7254	24.2978	22.5847
0.234349	0.272992	Q6UXN9;C9JBU3;C9J355	Q6UXN9	WD repeat-containing protein 82	WDR82	10	31.6	35.079	0	18.98	35	25.1634	25.1659	23.9055	24.234	23.1108	25.0054	25.0224	23.721	24.1671	25.0286
0.234215	0.0874397	P62917;E9PKZ0;G3V1A1;E9PKU4;E9PP36	P62917;E9PKZ0;G3V1A1;E9PKU4	60S ribosomal protein L8	RPL8	9	28.4	28.024	0	50.624	80	26.9564	26.9187	26.3599	26.4316	26.9022	26.6803	26.9654	26.8476	26.9547	26.5579
0.233884	0.413068	P30048-2;P30048	P30048-2;P30048	Thioredoxin-dependent peroxide reductase, mitochondrial	PRDX3	10	58.8	25.838	0	84.578	81	25.8712	25.8958	26.4485	26.4437	22.7886	25.6817	25.1863	26.2394	26.4947	25.9109
0.23371	-0.143751	P32780;P32780-2;E9PL58;E9PI26;E9PM51	P32780;P32780-2	General transcription factor IIH subunit 1	GTF2H1	4	8.2	62.031	0	8.6838	8	20.569	20.5685	20.5175	20.7841	21.559	20.2984	20.9807	20.7823	20.2542	20.9639
0.233378	0.174268	P38646;A0A3B3ITI4;D6RJI2;D6RA73;H0Y8S0;H0YBG6	P38646	Stress-70 protein, mitochondrial	HSPA9	29	50.5	73.68	0	323.31	276	29.1753	29.2801	28.8666	29.1103	27.7244	29.2025	28.9871	28.8331	28.7059	29.2993
0.233351	0.37681	Q969X6;H3BSH7;Q969X6-3;A0A0J9YWM9;Q969X6-2;A0A0J9YWK2;A0A0J9YXV4;H3BRM8;H3BPD7;I3L4T9;J3KSI1;J3KTR0;A0A0J9YX18;J3KSE6	Q969X6;H3BSH7;Q969X6-3;A0A0J9YWM9;Q969X6-2;A0A0J9YWK2	Cirhin	CIRH1A	22	42.4	76.889	0	144.99	74	24.7299	24.709	26.0058	26.2736	24.2274	24.3713	24.3183	26.9055	26.3857	25.8489
0.232993	-0.219962	Q03701;C9J9W7	Q03701	CCAAT/enhancer-binding protein zeta	CEBPZ	13	15.7	120.97	0	32.203	50	24.3137	24.1472	24.8597	23.8459	25.572	23.9114	24.61	24.1444	23.856	25.1169
0.232559	0.580682	C9JAW5;C9JNU6;Q9Y241;Q9Y241-2	C9JAW5;C9JNU6;Q9Y241;Q9Y241-2	HIG1 domain family member 1A, mitochondrial	HIGD1A	2	48.2	8.8131	0	61.012	12	19.8372	22.6405	23.0803	23.4963	20.4648	22.2481	19.8303	23.7638	23.4247	23.1556
0.23195	-0.48682	D6RF62;P22234;P22234-2;E9PBS1	D6RF62;P22234;P22234-2;E9PBS1	Multifunctional protein ADE2;Phosphoribosylaminoimidazole-succinocarboxamide synthase;Phosphoribosylaminoimidazole carboxylase	PAICS	4	13.5	37.111	0	7.2053	7	22.2305	22.4566	22.6672	22.028	20.0143	19.9395	19.57	21.6086	22.8937	22.9507
0.231631	0.432552	Q9P013	Q9P013	Spliceosome-associated protein CWC15 homolog	CWC15	3	14.4	26.624	0	5.5833	9	23.5306	23.8627	21.4459	22.0345	20.1275	23.6854	22.3953	21.9518	22.0181	23.1133
0.230185	0.709176	Q7KZN9-2;Q7KZN9	Q7KZN9-2;Q7KZN9	Cytochrome c oxidase assembly protein COX15 homolog	COX15	6	19.8	43.835	0	12.942	14	18.654	21.9803	23.2748	23.3814	20.6653	22.8516	19.0152	24.2235	23.3725	22.0389
0.227777	0.192937	Q567V2-2;Q567V2	Q567V2-2;Q567V2	Mpv17-like protein 2	MPV17L2	4	32.6	20.305	0	20.825	10	21.2298	21.1132	21.8002	22.2199	22.3199	21.5507	21.5863	22.8281	22.0417	21.641
0.227492	0.178313	P19338;H7BY16	P19338;H7BY16	Nucleolin	NCL	15	25.1	76.613	0	129.75	91	26.0493	26.5444	27.2875	26.8515	25.7295	26.2609	26.33	26.8024	26.9141	27.0464
0.226912	0.429116	P59768;G3V2C9;G3V3J9;G3V2N0	P59768;G3V2C9;G3V3J9;G3V2N0	Guanine nucleotide-binding protein G(I)/G(S)/G(O) subunit gamma-2;Guanine nucleotide-binding protein subunit gamma	GNG2	2	39.4	7.8501	0	113.49	22	24.2677	24.1184	24.6054	25.1003	20.8427	24.0224	23.8776	24.6393	24.5422	23.9986
0.226682	0.20364	Q9NPD3;E9PI41;E9PPI9	Q9NPD3;E9PI41	Exosome complex component RRP41	EXOSC4	7	33.1	26.383	0	46.984	32	23.2774	23.6415	24.5604	24.3046	23.2486	23.6374	23.2061	24.395	24.4169	24.3953
0.226098	0.20999	Q13769;F8WCP5;C9JXG5;H7C441;H7C072;F5GZF3;C9JCL9;C9JXU6	Q13769;F8WCP5;C9JXG5	THO complex subunit 5 homolog	THOC5	24	39.7	78.507	0	69.246	81	26.0801	26.3226	25.6779	26.0475	24.4189	25.586	25.4598	26.3388	26.0713	26.141
0.225927	-0.275298	O95478;A0A0A0MQZ6;H0YAI9	O95478	Ribosome biogenesis protein NSA2 homolog	NSA2	11	45	30.065	0	60.703	57	25.5238	25.0008	24.7464	24.6017	27.2056	25.4326	25.3272	24.8335	24.7363	25.3722
0.22494	0.286264	G3V3U4;G3V3I1;G3V295;G3V5Z7;P60900-2;P60900	G3V3U4;G3V3I1;G3V295;G3V5Z7;P60900-2;P60900	Proteasome subunit alpha type;Proteasome subunit alpha type-6	PSMA6	1	12.1	11.57	0.0032362	2.6198	4	21.211	19.3732	21.3609	20.4738	20.3714	21.6787	21.2581	21.3617	20.2441	19.6789
0.22434	0.538545	P10809;E7ESH4;E7EXB4;P10809-2;C9JL25;C9JL19;C9JCQ4;C9J0S9	P10809	60 kDa heat shock protein, mitochondrial	HSPD1	43	74.9	61.054	0	323.31	426	28.9711	29.4605	31.0807	31.1402	26.4074	29.4016	28.863	31.2082	30.8331	29.4468
0.222796	0.412442	Q96CM3;Q96CM3-2;E9PJV3	Q96CM3;Q96CM3-2;E9PJV3	RNA pseudouridylate synthase domain-containing protein 4	RPUSD4	4	11.9	42.205	0	7.192	10	19.3876	20.6217	21.6962	21.458	19.2627	19.9984	19.6831	21.6742	22.6664	20.4663
0.221378	-0.308524	P31944	P31944	Caspase-14;Caspase-14 subunit p17, mature form;Caspase-14 subunit p10, mature form;Caspase-14 subunit p20, intermediate form;Caspase-14 subunit p8, intermediate form	CASP14	14	48.3	27.679	0	43.027	60	25.9819	25.5847	25.1252	25.3062	26.3633	26.8409	25.9844	24.2095	25.6171	24.1668
0.221023	0.630329	Q8WWQ0;Q6RI45-5;Q6RI45-2;Q6RI45;Q9NSI6-3;Q9NSI6-2;Q9NSI6;H7C409;H7BZR9	Q8WWQ0	PH-interacting protein	PHIP	38	29	206.69	0	147.62	118	23.5298	23.0147	27.0131	26.5635	24.2821	22.7959	24.3645	27.0943	26.6599	26.6403
0.220938	0.538512	Q9UBB9;Q9UBB9-2;H0Y4U8;F6UKU9;F6SQZ1;F6XM96	Q9UBB9	Tuftelin-interacting protein 11	TFIP11	12	18.9	96.819	0	26.523	22	25.0644	22.257	20.6011	20.6381	21.5913	23.7032	23.1147	21.027	21.4522	23.5475
0.220533	0.39172	O43809;H3BND3;H3BV41	O43809;H3BND3	Cleavage and polyadenylation specificity factor subunit 5	NUDT21	4	21.1	26.227	0	11.182	16	23.4578	23.6185	22.6788	22.7341	19.9127	23.3437	23.5422	22.0363	22.5808	22.8575
0.220207	0.115249	Q9UIG0-2;Q9UIG0	Q9UIG0-2;Q9UIG0	Tyrosine-protein kinase BAZ1B	BAZ1B	54	43.3	170.45	0	320.09	288	26.9643	26.8544	27.5515	27.5882	27.3916	26.8899	27.2233	27.6479	27.4755	27.6895
0.218582	0.581056	P29372-5;P29372-4;P29372-2;P29372;A2IDA3	P29372-5;P29372-4;P29372-2;P29372;A2IDA3	DNA-3-methyladenine glycosylase	MPG	5	29.9	30.824	0	12.935	19	19.6435	20.7034	22.8182	22.6258	20.3081	18.5021	21.7594	23.5037	22.6442	22.5948
0.217843	0.253051	P22626;P22626-2;A0A087WUI2	P22626;P22626-2;A0A087WUI2	Heterogeneous nuclear ribonucleoproteins A2/B1	HNRNPA2B1	22	67.4	37.429	0	323.31	295	29.8795	29.4024	30.6205	30.8525	29.0394	29.746	29.9084	30.7954	31.132	29.4777
0.217742	-0.539016	Q9Y2W1;A0A3B3ITZ9	Q9Y2W1;A0A3B3ITZ9	Thyroid hormone receptor-associated protein 3	THRAP3	33	27.9	108.66	0	203.77	195	30.113	29.3537	26.3078	26.4961	29.7838	29.2392	28.6887	26.4461	26.6228	28.3624
0.217608	0.413132	Q9Y221;Q9Y221-2;J3QLW7;J3QRD6;J3QRR4	Q9Y221;Q9Y221-2;J3QLW7	60S ribosome subunit biogenesis protein NIP7 homolog	NIP7	7	51.1	20.462	0	23.882	45	23.2277	24.7738	25.8358	25.7967	22.7091	23.9404	24.0802	26.0055	25.6879	24.6949
0.21639	-0.403831	I3L0U5;Q6PK04	I3L0U5;Q6PK04	Coiled-coil domain-containing protein 137	CCDC137	2	7.2	33.524	0	5.1129	3	21.3393	21.4885	19.7748	20.5927	23.316	20.7699	19.4971	20.8185	20.9254	22.4813
0.216359	0.512694	C9J3L8;C9J5W0;A0A3B3IRT8;E9PAL7;C9IZQ1;P43307;P43307-2	C9J3L8;C9J5W0;A0A3B3IRT8;E9PAL7;C9IZQ1;P43307;P43307-2	Translocon-associated protein subunit alpha	SSR1	2	7.2	29.573	0.00075557	3.1594	3	22.8228	21.355	23.5816	23.5962	19.0414	22.6956	22.6244	23.3947	23.2301	21.0157
0.216225	-0.562268	P52298;C9JQX9;B3KSB0;P52298-3;P52298-2;F8WE41	P52298;C9JQX9;B3KSB0;P52298-3;P52298-2	Nuclear cap-binding protein subunit 2	NCBP2	3	22.4	18.001	0	14.426	8	21.9626	23.2288	21.9535	22.6674	19.7699	19.1563	19.2809	22.6896	22.6654	22.9787
0.215534	-0.353101	Q13243-3;Q13243	Q13243-3;Q13243	Serine/arginine-rich splicing factor 5	SRSF5	3	14.1	30.858	0	5.8779	19	24.3677	23.8471	21.9889	22.2112	23.7367	23.7105	23.7697	21.6469	21.87	23.3889
0.214673	-0.445343	O43678;O43678-2	O43678	NADH dehydrogenase [ubiquinone] 1 alpha subcomplex subunit 2	NDUFA2	3	41.4	10.921	0	42.57	8	22.6674	22.9458	21.8105	21.5629	20.0212	22.7859	22.4348	21.0906	21.4601	19.0097
0.214577	0.202457	Q9BW19;A0A087X1W5;A2AB20;A0A140T9E6	Q9BW19	Kinesin-like protein KIFC1	KIFC1	14	24.4	73.747	0	24.761	26	22.974	22.8161	23.1567	22.615	22.0416	22.2385	23.024	22.6111	22.5968	24.1453
0.213805	0.382434	Q9NVM9;Q9NVM9-2;H0YH12;H0YIA9;F5H5W1;F5H457	Q9NVM9;Q9NVM9-2;H0YH12	Protein asunder homolog	ASUN	5	8.2	80.224	0	10.456	10	19.3462	19.8183	21.0662	21.4551	20.7079	18.4403	21.2967	21.4725	21.4521	21.6442
0.213395	0.216314	P20042	P20042	Eukaryotic translation initiation factor 2 subunit 2	EIF2S2	4	12.3	38.388	0	7.6268	5	19.2759	21.0095	21.6314	20.6504	21.0984	20.6254	20.8819	21.0679	21.2414	20.9306
0.21303	0.170872	Q9BXP5-5;Q9BXP5-4;Q9BXP5-2;Q9BXP5-3;Q9BXP5;H7C3A1;H7C1K0;A0A286YEP7;H7C0U8;A0A0A0MSP6	Q9BXP5-5;Q9BXP5-4;Q9BXP5-2;Q9BXP5-3;Q9BXP5;H7C3A1	Serrate RNA effector molecule homolog	SRRT	12	16.2	96.221	0	34.926	47	24.6625	24.8927	23.9511	23.3926	23.6123	24.5295	24.1112	23.9989	24.0376	24.6884
0.212887	0.19706	Q9BZ95-4;Q9BZ95-2;Q9BZ95-5;Q9BZ95;Q9BZ95-3;E9PKA2;H0YE68	Q9BZ95-4;Q9BZ95-2;Q9BZ95-5;Q9BZ95;Q9BZ95-3	Histone-lysine N-methyltransferase NSD3	WHSC1L1	6	6.5	154.52	0	7.6808	9	20.2433	21.4449	22.2043	21.4719	21.1869	21.149	21.0319	22.075	21.4311	21.8495
0.212662	0.196965	P30050;P30050-2	P30050;P30050-2	60S ribosomal protein L12	RPL12	7	58.8	17.818	0	217.28	74	25.8981	26.279	27.0435	27.3468	26.1011	26.1014	26.3002	27.3854	27.1881	26.6782
0.211612	-0.119949	Q9H9J4;Q9H9J4-2;C9JPC9	Q9H9J4;Q9H9J4-2;C9JPC9	Ubiquitin carboxyl-terminal hydrolase 42	USP42	8	7.5	145.39	0	21.886	30	23.9396	24.3568	24.2491	24.3969	23.5669	24.1793	24.3204	24.1278	23.9181	23.364
0.211424	0.679206	P26358;P26358-2;P26358-3;K7ENW7;K7EJL0;K7EMU8;K7ENQ6;K7EIZ6;K7EP77;K7ERQ1;K7ELB1	P26358;P26358-2;P26358-3	DNA (cytosine-5)-methyltransferase 1	DNMT1	24	17.9	183.16	0	58.677	47	20.938	21.7286	26.166	23.7418	21.5259	20.7964	22.1273	24.7346	24.46	25.3782
0.210984	0.275573	P11441;Q5HY81	P11441;Q5HY81	Ubiquitin-like protein 4A	UBL4A	4	23.6	17.776	0	5.0371	8	22.2471	21.8789	21.6017	21.5158	21.2819	22.4626	19.9874	22.4229	22.3877	22.6427
0.21048	0.495615	Q92552;Q92552-2;G5EA06;D6RH20;D6RJC7;E5RJ73	Q92552;Q92552-2;G5EA06;D6RH20;D6RJC7	28S ribosomal protein S27, mitochondrial	MRPS27	15	41.1	47.611	0	56.861	55	23.6326	23.4901	25.3743	25.9641	22.3163	23.5592	23.0772	26.4021	26.116	24.1009
0.209813	0.069397	O43390;O43390-3;O43390-2;B4DT28;O43390-4;A0A286YEZ8	O43390;O43390-3;O43390-2;B4DT28;O43390-4	Heterogeneous nuclear ribonucleoprotein R	HNRNPR	22	40.9	70.942	0	279.93	203	27.992	27.5879	27.9284	27.9959	27.3789	27.7023	27.9455	27.7708	27.9279	27.8836
0.209752	0.0583897	P26373;J3QSB4;P26373-2;H3BTH3	P26373;J3QSB4;P26373-2	60S ribosomal protein L13	RPL13	8	31.8	24.261	0	229.52	84	28.0945	27.8342	28.0361	27.9116	28.1424	27.7413	28.0473	28.3197	28.1837	28.0187
0.209373	1.02751	A0A0C4DFL7;Q16850;Q16850-2;H7C0D0;A0A3B3ITR4;C9IYR8	A0A0C4DFL7;Q16850;Q16850-2	Lanosterol 14-alpha demethylase	CYP51A1	18	43.2	57.278	0	63.883	57	21.777	20.9197	26.5909	26.4771	19.228	21.5444	20.5863	26.8187	26.7142	24.4667
0.208991	0.259259	Q9ULR0;Q9ULR0-2;Q9ULR0-1;D6RC18;H0YA89;A8MVI5	Q9ULR0;Q9ULR0-2;Q9ULR0-1	Pre-mRNA-splicing factor ISY1 homolog	ISY1	3	8.8	32.992	0	4.603	3	20.0189	19.7203	19.675	20.7721	20.8996	19.9181	20.8981	19.7341	19.8632	21.9686
0.208717	0.49029	A2A274;Q99798	A2A274;Q99798	Aconitate hydratase, mitochondrial	ACO2	15	22.9	87.819	0	33.773	52	24.8337	24.9048	24.4081	24.6082	20.0404	24.7674	23.9656	24.1891	24.3918	23.9327
0.208359	0.216549	Q8NE86-3;Q8NE86;Q8NE86-2;S4R468	Q8NE86-3;Q8NE86;Q8NE86-2;S4R468	Calcium uniporter protein, mitochondrial	MCU	13	45.4	35.158	0	258.71	52	25.0844	25.2008	25.2788	25.3237	23.2145	24.8899	24.7321	25.1363	25.0383	25.3883
0.208003	0.763351	Q9NYK5-2;Q9NYK5;C9JG87	Q9NYK5-2;Q9NYK5;C9JG87	39S ribosomal protein L39, mitochondrial	MRPL39	11	26.3	40.457	0	32.194	47	23.2124	20.7823	25.1282	25.6317	19.7307	22.285	21.0588	25.6733	25.6378	23.6471
0.20794	0.849714	O75844	O75844	CAAX prenyl protease 1 homolog	ZMPSTE24	14	30.9	54.812	0	269.46	48	21.4751	20.9077	25.9432	25.566	21.2428	22.0418	21.4638	26.8609	26.7689	22.248
0.20778	0.398647	Q9HCC0;Q9HCC0-2;D6RD67;D6RDF7;D6R9R1;A0A0G2JM88	Q9HCC0;Q9HCC0-2;D6RD67	Methylcrotonoyl-CoA carboxylase beta chain, mitochondrial	MCCC2	25	56.7	61.332	0	267.08	204	28.2517	28.5197	26.4129	27.0079	25.7224	28.7526	28.5441	26.1884	26.28	28.1426
0.207679	0.893894	Q01650;A0A0C4DGL4;H0YJ95;G3V4Z6;Q9UM01;Q92536	Q01650	Large neutral amino acids transporter small subunit 1	SLC7A5	5	11.8	55.01	0	15.106	24	18.8744	23.3945	25.1586	25.6318	21.7042	23.385	19.4278	26.2093	25.8574	24.3535
0.207213	0.130108	Q9BQG0;Q9BQG0-2;I3L1L3;I3L2H8;I3L311	Q9BQG0;Q9BQG0-2;I3L1L3	Myb-binding protein 1A	MYBBP1A	44	38.6	148.85	0	323.31	191	26.1852	26.2495	27.2296	26.5713	27.0055	26.297	26.7152	27.0041	26.72	27.1554
0.20694	0.15216	Q9BW27-3;Q9BW27;J3KT10;J3QL54;Q9BW27-2;J3KSH3;J3KRC0;F5H0W7;J3QLD4;J3QLH0;J3QLV0;J3KS87;J3QL91	Q9BW27-3;Q9BW27;J3KT10;J3QL54;Q9BW27-2	Nuclear pore complex protein Nup85	NUP85	12	25.1	69.799	0	43.736	47	24.7437	25.1179	25.0318	24.8288	24.0857	24.5885	24.4498	25.0421	24.7277	25.7605
0.206876	0.33803	Q9BQ69	Q9BQ69	O-acetyl-ADP-ribose deacetylase MACROD1	MACROD1	5	25.8	35.505	0	35.361	27	23.7394	23.9912	22.7968	23.7219	20.5765	23.6858	23.6093	23.0967	23.4408	22.6833
0.206816	0.42303	O00330-3;O00330;H0YD97;O00330-2;E9PLU0;E9PRI6	O00330-3;O00330;H0YD97;O00330-2	Pyruvate dehydrogenase protein X component, mitochondrial	PDHX	7	15.8	51.459	0	13.343	19	22.0411	22.0719	22.3501	22.8085	19.7014	21.7467	21.6415	23.6804	23.5767	20.4428
0.206687	0.163284	Q12834	Q12834	Cell division cycle protein 20 homolog	CDC20	2	5.8	54.722	0.0075575	2.2843	2	19.635	21.0506	20.8583	20.535	19.7731	20.4114	20.0492	20.8018	20.7927	20.6133
0.206244	0.16213	A0A494C1F2;P35658-2;P35658;P35658-5;P35658-4;P35658-3;A0A0A0MSW3;A0A494BZU9;H0Y837;H0YF36;B7ZAV2;A0A494C104;A0A494C0J0;A0A494C0Y1;E9PKD2;H0YDS4	A0A494C1F2;P35658-2;P35658;P35658-5;P35658-4;P35658-3;A0A0A0MSW3	Nuclear pore complex protein Nup214	NUP214	31	20.3	212.48	0	102	107	25.8488	25.9609	25.4982	25.2239	25.3989	26.0334	25.9933	25.1479	25.0378	26.5289
0.206028	0.133382	Q29RF7;Q29RF7-3;H0Y9L9;H0Y9L6;H0Y9X6	Q29RF7	Sister chromatid cohesion protein PDS5 homolog A	PDS5A	36	34.1	150.83	0	103.7	107	24.5026	25.426	25.6254	25.3798	25.1187	24.7057	25.4412	25.5091	25.3266	25.7369
0.205278	0.463365	G5E9W7;G5E9V5;P82650;H7C5F2;H7C5H3;P82650-2;H7C5L9;C9J5D8	G5E9W7;G5E9V5;P82650;H7C5F2;H7C5H3;P82650-2	28S ribosomal protein S22, mitochondrial	MRPS22	16	55.8	36.805	0	70.516	54	24.0378	23.8266	25.9469	26.3063	22.8905	23.7007	24.0514	26.7526	26.3913	24.4289
0.205234	-0.207774	Q9H7N4	Q9H7N4	Splicing factor, arginine/serine-rich 19	SCAF1	10	7.6	139.27	0	30.379	45	26.4388	25.335	24.5388	24.5965	25.6568	25.5991	25.5815	24.9184	24.7329	24.695
0.205064	-0.314058	P49756;P49756-2;P49756-3;E9PQU5;E9PSE8;H0YE46;P49756-4	P49756	RNA-binding protein 25	RBM25	29	34.8	100.18	0	115.04	178	29.8989	29.2039	27.3655	27.3722	28.1187	28.9142	28.6771	27.235	27.2651	28.2977
0.205015	0.195395	Q92973-3;Q92973-2;Q92973;S4R398;O14787-2	Q92973-3;Q92973-2;Q92973;S4R398	Transportin-1	TNPO1	4	6	96.9	0	8.3895	5	20.0033	21.9796	21.4692	21.1182	21.6176	21.3104	21.6835	20.8838	21.344	21.9431
0.204895	-0.63862	H0Y5D5;F5H2X7;Q9ULV3-5;Q9ULV3-2;Q9ULV3;Q9BTG3;Q5SYW2;Q9ULV3-3;Q9ULV3-4;A0A494C0L7;A0A0U1RQR2	H0Y5D5;F5H2X7;Q9ULV3-5;Q9ULV3-2;Q9ULV3;Q9BTG3;Q5SYW2;Q9ULV3-3;Q9ULV3-4;A0A494C0L7	Cip1-interacting zinc finger protein	CIZ1	17	28.8	91.124	0	56.66	55	22.9155	22.1922	25.151	25.7558	22.3751	22.0022	20.0155	25.5616	24.9561	22.6611
0.204601	0.756247	P82933;H7BZC4	P82933	28S ribosomal protein S9, mitochondrial	MRPS9	16	46.2	45.834	0	45.042	47	22.1274	21.0631	25.2993	25.7212	19.8311	21.8874	21.3644	26.0636	25.3002	23.2077
0.204379	0.172388	Q92621;U3KPX2;U3KQ47;U3KQ97	Q92621	Nuclear pore complex protein Nup205	NUP205	39	24	227.92	0	139.49	169	26.1603	26.4741	26.3867	25.7343	25.8085	26.4235	26.7004	25.7598	25.4391	27.103
0.203593	-0.84271	P11387;Q969P6-2;Q969P6;E5RIC7;E5RJ95;E5RFS0;E5RJ33;H0YBR3;H0YAR3;H0YC03;E5RGE7;E5RGR4;E5RFE3;E5RGR2	P11387	DNA topoisomerase 1	TOP1	46	53.3	90.725	0	323.31	527	33.7855	32.5509	28.4515	27.968	33.9142	32.7973	32.3802	27.9591	28.1164	31.2034
0.20349	0.944106	Q9Y276;C9J1S9;C9J8G3;H7C492;C9JAS4;H7BZF6;A0A2R8Y7T3	Q9Y276;C9J1S9;C9J8G3	Mitochondrial chaperone BCS1	BCS1L	12	34.1	47.534	0	42.217	38	20.5574	22.0126	25.84	24.9219	18.2674	22.7314	19.896	26.3212	25.8383	21.533
0.203263	0.292137	O95183	O95183	Vesicle-associated membrane protein 5	VAMP5	3	28.4	12.805	0	6.7003	6	20.3666	19.2602	20.6193	19.1995	19.0875	19.41	19.283	21.0175	21.284	18.9992
0.202106	0.611663	Q9Y3A4;Q9NSQ0	Q9Y3A4	Ribosomal RNA-processing protein 7 homolog A	RRP7A	6	28.2	32.334	0	29.074	21	21.6216	19.81	24.0369	23.2248	19.6043	21.1795	19.6289	24.0292	22.7576	23.7608
0.20168	0.137199	Q92576-2;Q92576;E7EVH3;E9PE34;A0A1B0GX99;D6R9X2;E7ER40;D6RBF0	Q92576-2;Q92576;E7EVH3	PHD finger protein 3	PHF3	24	16.8	219.81	0	78.705	62	25.1088	23.8945	24.1558	24.5187	24.6402	24.5904	24.8487	24.5478	23.9901	25.0269
0.201455	0.2183	P41091;Q2VIR3;Q2VIR3-2;H7BZU1	P41091;Q2VIR3;Q2VIR3-2	Eukaryotic translation initiation factor 2 subunit 3;Putative eukaryotic translation initiation factor 2 subunit 3-like protein	EIF2S3;EIF2S3L	14	41.5	51.109	0	61.462	77	24.7487	25.8353	25.6994	25.0466	23.816	24.9204	24.8859	25.3035	24.9793	26.1485
0.201162	0.201961	Q9BQ67;M0QX71	Q9BQ67;M0QX71	Glutamate-rich WD repeat-containing protein 1	GRWD1	7	28.9	49.419	0	39.578	33	22.4288	23.8844	24.2458	23.7497	22.7068	23.4005	23.0718	23.7647	23.5596	24.2288
0.200508	0.555249	Q5T4U5;P11310;P11310-2;B7Z9I1;E9PJM9;E9PRX4;H0YDT5	Q5T4U5;P11310;P11310-2;B7Z9I1	Medium-chain specific acyl-CoA dehydrogenase, mitochondrial	ACADM	13	34.8	50.27	0	120.51	60	25.6158	25.4174	25.6634	25.3574	20.0084	25.0478	24.5968	25.3152	25.0816	24.7972
0.200447	0.453363	A0A087X253;P63010-3;P63010;P63010-2;A0A087WYD1;A0A087WU93;A0A087WZQ6	A0A087X253;P63010-3;P63010;P63010-2	AP-2 complex subunit beta	AP2B1	4	4.8	101.33	0	6.0093	8	19.7737	20.8593	21.7825	21.3629	18.1367	18.7149	20.3281	21.6557	22.3697	21.1136
0.20038	0.257495	Q9H061;E9PI90;Q9H061-2;E9PIH8	Q9H061;E9PI90;Q9H061-2	Transmembrane protein 126A	TMEM126A	8	48.2	21.527	0	40.921	38	24.2696	24.9329	25.0796	25.3717	23.165	24.4214	23.9248	25.6744	25.4969	24.5886
0.200206	0.578674	P63244;J3KPE3;H0YAM7;H0Y8W2;D6RAC2;H0YAF8;D6REE5;D6RHH4;D6R9Z1;H0Y8R5;D6R9L0;D6RFX4;D6RF23;D6RBD0;H0Y9P0;D6RFZ9;E9PD14;D6RHJ5;D6RAU2	P63244;J3KPE3;H0YAM7;H0Y8W2;D6RAC2;H0YAF8;D6REE5;D6RHH4;D6R9Z1;H0Y8R5;D6R9L0;D6RFX4;D6RF23	Guanine nucleotide-binding protein subunit beta-2-like 1;Guanine nucleotide-binding protein subunit beta-2-like 1, N-terminally processed	GNB2L1	10	42.6	35.076	0	32.872	28	22.5547	22.5564	24.6859	21.8732	19.413	20.8564	22.9502	22.3486	22.1741	25.6473
0.199195	-0.439692	Q92522	Q92522	Histone H1x	H1FX	7	31.9	22.487	0	52.527	66	28.3707	27.1992	27.0804	24.8497	27.5238	27.8559	27.97	24.7452	25.2742	26.98
0.198815	0.364452	Q9ULI0-2;Q9ULI0;H7BYF1;C9JG15;C9J1G9;Q6PL18;Q6PL18-2	Q9ULI0-2;Q9ULI0	ATPase family AAA domain-containing protein 2B	ATAD2B	20	18	164.33	0	40.872	38	22.5465	22.1516	23.9693	24.1109	21.1365	21.7134	22.504	23.486	24.4228	23.6109
0.198056	-0.147726	Q8TDD1;Q8TDD1-2;F8VRX4;H0YHH7;H0YHZ9	Q8TDD1;Q8TDD1-2	ATP-dependent RNA helicase DDX54	DDX54	21	26.7	98.594	0	83.049	96	25.8542	25.8414	25.787	25.139	26.6823	25.5437	26.0979	25.5244	25.2721	26.1271
0.19772	0.302285	Q8N4Q1;Q8N4Q1-2	Q8N4Q1;Q8N4Q1-2	Mitochondrial intermembrane space import and assembly protein 40	CHCHD4	1	9.9	15.996	0.0032189	2.5772	6	19.1703	19.3376	21.2318	21.0278	21.608	19.5601	21.353	21.0779	20.5263	21.3695
0.196993	-0.225194	Q9UHI6;E9PJ60	Q9UHI6	Probable ATP-dependent RNA helicase DDX20	DDX20	3	5.1	92.239	0	4.6073	3	18.7582	20.2564	21.2839	20.7043	20.3185	19.9326	20.07	19.6179	19.8648	20.7101
0.196709	0.35591	Q99714;Q99714-2;Q5H928	Q99714;Q99714-2;Q5H928	3-hydroxyacyl-CoA dehydrogenase type-2	HSD17B10	15	86.2	26.923	0	278.52	133	26.7214	27.1046	27.4836	27.5428	23.861	26.631	26.2469	27.4625	27.3525	26.8001
0.196532	0.518358	O75787;O75787-2;A0A1B0GVW0;A0A1B0GUT7;A0A1B0GTB0;H7C3E1;A0A1C7CYW4;A0A1B0GVB9;A0A1B0GTU8;B7Z413;B7Z1I9;A0A1B0GWJ8;A0A1B0GVC7;A0A1B0GU12;A0A1B0GVI9;A0A1B0GWD6;A0A1B0GV60;A0A1B0GW13;H7C240;A0A1B0GV24;A0A1B0GVZ1	O75787;O75787-2;A0A1B0GVW0;A0A1B0GUT7;A0A1B0GTB0;H7C3E1;A0A1C7CYW4;A0A1B0GVB9;A0A1B0GTU8;B7Z413;B7Z1I9;A0A1B0GWJ8;A0A1B0GVC7;A0A1B0GU12;A0A1B0GVI9;A0A1B0GWD6	Renin receptor	ATP6AP2	6	16	39.008	0	16.071	11	18.7178	21.3386	22.7524	22.571	20.5554	21.3486	19.3146	23.7466	22.7889	21.3283
0.196219	-0.239507	E7ETK0;A0A2R8Y849;A0A087WUS0;A0A2R8YD14;P62847-2;P62847-3;P62847;P62847-4;A0A2R8Y8A0	E7ETK0;A0A2R8Y849;A0A087WUS0;A0A2R8YD14;P62847-2;P62847-3;P62847;P62847-4;A0A2R8Y8A0	40S ribosomal protein S24	RPS24	4	35.1	15.197	0	17.255	28	25.0724	24.4653	23.838	23.9575	25.8517	25.0116	24.8171	23.7235	23.5512	24.8838
0.195918	0.32318	Q9NV66;A0A087WUV9;Q9NV66-2;C9J9Q4	Q9NV66;A0A087WUV9	S-adenosyl-L-methionine-dependent tRNA 4-demethylwyosine synthase	TYW1	5	8.3	83.701	0	7.8054	6	21.0237	19.7075	21.2859	21.4995	19.9201	20.997	18.9209	22.0306	21.4922	21.612
0.195312	0.21068	Q6PML9;D6R9M6	Q6PML9	Zinc transporter 9	SLC30A9	7	15.7	63.514	0	43.393	18	21.6315	22.476	22.4633	22.5107	21.2559	22.0447	21.3674	22.8491	23.2597	21.8698
0.195062	0.550103	Q7KZ85;Q7KZ85-2;Q7KZ85-3	Q7KZ85	Transcription elongation factor SPT6	SUPT6H	16	11.2	199.07	0	29.464	32	20.9545	21.4881	23.171	24.7836	20.1942	20.9394	21.1492	24.8158	23.9809	22.4568
0.195025	-0.22231	O75342;A0A3B3IRK2	O75342;A0A3B3IRK2	Arachidonate 12-lipoxygenase, 12R-type	ALOX12B	2	3	80.355	0	4.0486	9	22.5138	22.2411	21.7384	21.3442	22.2764	22.7331	22.4613	20.6704	22.0956	21.0421
0.194758	-0.190633	P10599;P10599-2	P10599;P10599-2	Thioredoxin	TXN	5	52.4	11.737	0	34.483	38	26.0816	26.8316	26.277	26.0363	25.9315	27.2718	26.1946	25.2798	26.0661	25.3926
0.194624	0.293106	Q96KR1;H0Y8W1	Q96KR1	Zinc finger RNA-binding protein	ZFR	17	20.6	117.01	0	46.301	57	23.7303	23.8341	24.5465	24.8996	22.5419	23.687	22.6919	24.8891	24.8265	24.9236
0.194504	0.109944	D3YTB1;F8W727;P62910	D3YTB1;F8W727;P62910	60S ribosomal protein L32	RPL32	7	40.6	15.616	0	32.584	52	26.4627	25.8711	25.7166	25.7481	26.6697	26.4534	26.3975	26.0303	25.879	26.2577
0.193822	0.378111	Q7Z7K6;Q7Z7K6-2	Q7Z7K6;Q7Z7K6-2	Centromere protein V	CENPV	9	42.2	29.946	0	13.429	11	22.5343	20.4931	23.4511	23.7948	22.9514	22.9253	21.0595	23.4356	23.8109	23.884
0.193391	-0.398866	P10412;Q02539;P22492	P10412	Histone H1.4	HIST1H1E	15	37.9	21.865	0	7.1199	16	25.4843	25.4637	28.1279	25.2013	27.738	24.5963	26.0875	26.5131	25.1843	27.6397
0.192919	-0.897685	P02452;P02458-1;P02458	P02452	Collagen alpha-1(I) chain	COL1A1	12	12.4	138.94	0	34.158	16	20.4855	19.8398	18.2784	28.0199	18.4298	18.6463	19.6322	21.014	20.9055	20.367
0.192772	0.310181	O43615;M0QXU7;M0R301;M0R124;M0QXM9	O43615;M0QXU7	Mitochondrial import inner membrane translocase subunit TIM44	TIMM44	12	32.1	51.355	0	33.632	56	25.0515	25.0238	25.1347	25.0604	21.8844	24.7604	24.9062	24.8862	24.6393	24.5136
0.191596	0.130993	Q6PJT7;Q6PJT7-5;Q6PJT7-4;G3V256;Q6PJT7-10;G3V411;A0A087WTC9;G3V3Y4;Q6PJT7-8;A0A3B3IT62;H0YJ87;H0YJ51;G3V4R5;G3V3R9;G3V572;G3V240;G3V473	Q6PJT7;Q6PJT7-5;Q6PJT7-4;G3V256;Q6PJT7-10	Zinc finger CCCH domain-containing protein 14	ZC3H14	15	26.4	82.875	0	36.062	61	25.319	25.3427	24.5667	24.5012	24.704	25.2547	25.2387	24.5204	24.5631	25.5118
0.190927	-0.199376	O43290;E9PQI8	O43290	U4/U6.U5 tri-snRNP-associated protein 1	SART1	13	23.5	90.254	0	37.447	49	24.7751	24.2297	22.9864	23.3609	23.9747	24.1694	24.002	22.929	23.0948	24.1348
0.19083	-0.282692	F5H658;Q14562;K7EQH7;K7END7;K7EJH9	F5H658;Q14562	ATP-dependent RNA helicase DHX8	DHX8	24	25.1	134	0	66.759	103	26.4367	26.2421	24.3774	24.5072	26.2309	26.1	25.95	24.3428	24.4472	25.5409
0.190781	0.22249	O75683	O75683	Surfeit locus protein 6	SURF6	4	9.7	41.45	0	5.4093	5	20.0017	20.8992	22.1344	20.743	20.9768	20.4455	21.1705	21.27	20.7099	22.2715
0.190681	-0.158421	P52948-5;P52948;P52948-6;P52948-2;A0A3B3ITD8;H7C3P6;P52948-4;P52948-3;H0YDF4;H0YEN4;H0YCT1;H0YCR0	P52948-5;P52948;P52948-6;P52948-2;A0A3B3ITD8;H7C3P6	Nuclear pore complex protein Nup98-Nup96;Nuclear pore complex protein Nup98;Nuclear pore complex protein Nup96	NUP98	43	28.4	195.82	0	253.8	270	28.0625	27.8543	27.2352	27.0867	27.9251	28.0572	27.7622	26.8596	26.8091	27.8836
0.190607	-0.253853	F5GWD3;Q13889-2;Q13889;F5H6X0;F5GXG6;H0YFF7;F5GX35;F5H4K7;A0A087WYD5	F5GWD3;Q13889-2;Q13889;F5H6X0;F5GXG6;H0YFF7;F5GX35;F5H4K7	General transcription factor IIH subunit 3	GTF2H3	3	15.9	28.91	0.00038432	3.3025	8	20.305	19.9187	19.1755	18.7168	21.4006	19.112	20.5673	19.7056	19.2788	19.5836
0.190594	0.133443	Q7Z7K0	Q7Z7K0	COX assembly mitochondrial protein homolog	CMC1	1	9.4	12.49	0.0094118	2.133	3	19.8424	21.2479	20.9239	21.4042	20.9111	20.9037	21.0972	21.1313	20.8358	21.0286
0.190159	-0.315924	Q9BRR8;K7EQ19	Q9BRR8	G patch domain-containing protein 1	GPATCH1	21	29.4	103.34	0	70.559	103	27.6927	27.1958	25.1116	25.4566	26.8504	27.0077	26.9727	24.9564	25.2911	26.4996
0.189707	0.352324	V9GYM8;Q92974-3;Q92974-2;Q92974;Q5VY93;V9GYF5;V9GYG5;V9GZ14;V9GYF0;V9GZ58	V9GYM8;Q92974-3;Q92974-2;Q92974	Rho guanine nucleotide exchange factor 2	ARHGEF2	19	21.1	116.07	0	61.061	46	23.1272	25.7254	25.5401	22.9925	25.9326	24.0719	25.7601	24.3691	25.3188	25.5594
0.189358	-0.310361	Q8IY81;J3KS36	Q8IY81	pre-rRNA processing protein FTSJ3	FTSJ3	21	28.3	96.557	0	154.21	103	26.4027	26.3365	26.1376	24.2604	27.4576	26.2987	26.2422	24.9618	24.7777	26.7626
0.188656	0.396031	Q15024	Q15024	Exosome complex component RRP42	EXOSC7	10	52.9	31.821	0	158.32	44	23.552	24.9227	25.7108	25.9703	22.2933	23.5861	23.9831	26.0024	25.3918	25.4658
0.187329	0.507729	O14949	O14949	Cytochrome b-c1 complex subunit 8	UQCRQ	5	45.1	9.9062	0	12.351	13	24.0153	23.0371	23.668	24.1754	19.0698	21.9343	23.3206	24.7938	23.9197	22.5358
0.186736	0.738818	Q8WUH6	Q8WUH6	Transmembrane protein 263	TMEM263	5	62.9	11.748	0	19.448	29	21.7633	20.1994	24.8259	26.2539	18.5962	21.4045	21.958	24.6393	24.5863	22.7447
0.186153	0.266211	Q7RTV0	Q7RTV0	PHD finger-like domain-containing protein 5A	PHF5A	8	57.3	12.405	0	48.637	42	25.1513	26.8286	26.2893	25.6655	24.0927	25.7239	25.1725	25.4235	26.0588	26.9798
0.185633	-0.36886	H0Y993;P35659;A0A494C028;B4DFG0;P35659-2;H0Y8X0;A0A494C198;D6RDA2;D6R9L5	H0Y993;P35659;A0A494C028;B4DFG0;P35659-2;H0Y8X0;A0A494C198	Protein DEK	DEK	14	36.3	43.247	0	98.355	142	29.4342	28.939	26.8201	26.6359	28.9706	28.7772	28.5102	26.3919	26.6589	28.6171
0.185306	-0.267388	P17026;Q86WZ6-2;Q86WZ6	P17026	Zinc finger protein 22	ZNF22	7	31.7	25.915	0	26.874	59	26.8791	26.7017	25.0765	25.0032	25.6248	26.5767	26.4796	24.5487	24.8591	25.4842
0.185296	0.418925	P56589;Q7Z6V3	P56589	Peroxisomal biogenesis factor 3	PEX3	6	19.3	42.139	0	33.344	24	23.3721	24.396	24.0453	24.3975	20.665	24.5728	21.6238	24.5089	24.3869	23.8782
0.184765	-0.209286	P62241;Q5JR95	P62241;Q5JR95	40S ribosomal protein S8	RPS8	14	59.1	24.205	0	120.73	107	27.5166	27.1469	26.5493	25.7676	28.0724	27.0656	27.1876	26.3238	26.263	27.1663
0.1845	0.158935	Q9BYN8	Q9BYN8	28S ribosomal protein S26, mitochondrial	MRPS26	2	10.2	24.211	0	4.1409	6	22.2957	22.4426	21.8997	21.3456	21.3405	22.1539	22.0853	21.5034	21.5101	22.866
0.183888	-0.269918	P16402	P16402	Histone H1.3	HIST1H1D	15	38.9	22.35	0	5.3248	18	24.6934	24.7444	26.8124	23.9641	25.2575	24.7078	25.6893	24.0862	24.1436	25.4953
0.18382	-0.211693	A0A494C0J7;Q08188	A0A494C0J7;Q08188	Protein-glutamine gamma-glutamyltransferase E;Protein-glutamine gamma-glutamyltransferase E 50 kDa catalytic chain;Protein-glutamine gamma-glutamyltransferase E 27 kDa non-catalytic chain	TGM3	11	16.6	78.856	0	25.057	48	24.768	24.7759	24.0076	24.1229	25.2097	24.9961	25.1667	23.3264	24.8597	23.4768
0.183641	0.140085	Q8WXX5	Q8WXX5	DnaJ homolog subfamily C member 9	DNAJC9	3	11.5	29.909	0	4.7886	4	21.441	20.5187	21.7001	21.4509	20.67	20.7755	21.3118	21.5757	21.8233	20.9947
0.181892	0.499931	O14966;E9PL56;O14966-2;P57729;Q13637	O14966	Ras-related protein Rab-7L1	RAB29	4	21.2	23.155	0	6.5654	9	19.7033	21.7634	22.7309	22.5968	19.9116	18.5051	21.696	22.8676	23.0271	23.1099
0.181745	0.408207	Q96JB5;Q96JB5-2;Q96JB5-4;J3QQY1;J3QL86;Q96JB5-3;J3QRM1;J3QS62;J3KRI2;J3KRK4;J3KS63	Q96JB5;Q96JB5-2;Q96JB5-4;J3QQY1	CDK5 regulatory subunit-associated protein 3	CDK5RAP3	11	20.4	56.92	0	24.162	20	20.9892	22.3863	23.4902	23.3936	20.8084	22.3698	20.1221	23.8833	23.7122	23.0214
0.18165	0.533745	Q8IXM6;H0Y6T6;Q8IXM6-2	Q8IXM6;H0Y6T6;Q8IXM6-2	Nurim	NRM	5	22.1	29.379	0	8.2593	14	19.8969	20.3579	23.1305	23.5124	20.4073	19.2459	21.4409	24.4428	23.1326	21.7115
0.181314	-0.307267	O75400;A0A3F2YNY6;O75400-2;O75400-3;F5H578;H0YG38;H7C2N3;F8VU11;Q6NWY9-2;Q6NWY9-3;Q6NWY9	O75400;A0A3F2YNY6;O75400-2;O75400-3	Pre-mRNA-processing factor 40 homolog A	PRPF40A	28	31.6	108.8	0	323.31	241	30.9113	30.2889	28.3509	28.3242	29.5061	30.2253	29.9743	28.2156	28.1778	29.2521
0.180948	-0.250916	A0A087X1B2;Q53GS9;B9A018;Q53GS9-2;Q53GS9-3;C9JIU2;F8WC91	A0A087X1B2;Q53GS9;B9A018;Q53GS9-2;Q53GS9-3	U4/U6.U5 tri-snRNP-associated protein 2	USP39	6	16	56.399	0	11.493	10	21.0862	20.6622	22.8045	21.6639	19.993	20.7232	20.463	21.9261	21.2628	20.5802
0.180568	0.371421	Q9H9J2	Q9H9J2	39S ribosomal protein L44, mitochondrial	MRPL44	8	26.8	37.535	0	20.578	26	23.3158	21.3288	24.1142	24.9912	21.6418	22.336	22.935	24.2955	24.4623	23.2201
0.180427	-0.506696	Q9Y259	Q9Y259	Choline/ethanolamine kinase	CHKB	1	2.8	45.271	0.0094308	2.1474	5	23.768	18.5235	22.8833	24.0219	24.2724	21.7398	22.194	22.8848	22.7878	21.3293
0.18019	0.521865	P49755;G3V2K7	P49755;G3V2K7	Transmembrane emp24 domain-containing protein 10	TMED10	6	35.6	24.976	0	113.53	48	24.7645	23.8231	27.1286	27.1766	22.8717	23.8347	24.3812	27.5226	27.2542	25.3811
0.180134	0.439415	P49736;H0Y8E6	P49736;H0Y8E6	DNA replication licensing factor MCM2	MCM2	10	14.8	101.89	0	28.493	24	18.8759	22.4393	23.3248	22.0513	20.3977	20.3105	21.1849	22.1105	22.0835	23.5966
0.179816	0.528205	Q10713;Q10713-2;Q5SXN9	Q10713	Mitochondrial-processing peptidase subunit alpha	PMPCA	17	41.7	58.252	0	244.49	68	24.2525	24.4632	25.7666	25.4769	20.3454	24.13	22.4927	26.0243	25.742	24.5567
0.179583	0.0964958	Q15427;Q5SZ64	Q15427;Q5SZ64	Splicing factor 3B subunit 4	SF3B4	3	9.4	44.385	0	7.9208	14	22.9688	22.7163	22.499	22.5528	22.0362	22.7855	23.1069	22.3208	22.345	22.6974
0.179518	0.244254	P15927;P15927-2;P15927-3;Q5TEJ0;Q5TEJ7	P15927;P15927-2;P15927-3;Q5TEJ0	Replication protein A 32 kDa subunit	RPA2	3	19.3	29.247	0	5.4619	6	19.8701	22.4849	21.7292	21.5937	21.1089	20.5506	21.8595	21.3565	21.7583	22.4832
0.179302	0.182595	P48960-2;P48960-3;P48960	P48960-2;P48960-3;P48960	CD97 antigen;CD97 antigen subunit alpha;CD97 antigen subunit beta	CD97	2	3.5	81.742	0	3.8679	4	20.0573	19.6904	20.5033	20.9045	21.527	20.2452	20.2636	21.5078	21.0188	20.5601
0.178585	0.145752	Q16795;A0A3B3ISG8;H3BRM9;F5H0J3;F5GY40	Q16795;A0A3B3ISG8	NADH dehydrogenase [ubiquinone] 1 alpha subcomplex subunit 9, mitochondrial	NDUFA9	15	47.7	42.509	0	124.44	98	26.9407	26.858	27.1804	27.38	25.9075	26.92	26.8241	27.4901	27.3713	26.39
0.178479	-0.215998	P14923;C9JTX4;C9J826;C9JK18;C9JKY1;P35222;A0A2R8Y750;A0A2R8Y7Z0;A0A2R8YCH5;B4DGU4;A0A2R8Y5Z1;A0A2R8Y804;A0A2R8Y5C3;A0A2R8Y543;A0A2R8Y5A3;A0A2R8Y6G0;K7ERP3;C9JPI2	P14923	Junction plakoglobin	JUP	32	56	81.744	0	199.59	165	27.5486	26.6389	26.6598	26.3773	27.2041	27.2703	27.0709	25.608	27.6992	25.7003
0.178441	0.519933	P34897;P34897-3;P34897-2;H0YIZ0;G3V2Y4;G3V5L0;G3V4W5;G3V540;G3V2W0;G3V241;G3V2E4;G3V4X0;G3V4T0;G3V3Y8;P34896-4;P34896-3;P34896-2;P34896;G3V2D2	P34897;P34897-3;P34897-2;H0YIZ0;G3V2Y4	Serine hydroxymethyltransferase, mitochondrial;Serine hydroxymethyltransferase	SHMT2	22	52.6	55.992	0	181.26	113	26.7137	26.6161	27.415	27.1448	21.3854	25.8281	25.9989	26.9325	26.889	26.2262
0.177874	0.277427	P52292;J3QLL0;J3KS65;J3QL07	P52292;J3QLL0;J3KS65	Importin subunit alpha-1	KPNA2	15	33.6	57.861	0	323.31	72	23.1943	24.6806	25.6799	25.4763	25.4702	24.0247	24.3815	25.6836	25.6958	26.1029
0.177509	-0.239438	P31947-2;P31947	P31947-2;P31947	14-3-3 protein sigma	SFN	4	17.1	24.336	0.00075988	3.2021	3	20.1229	19.0462	20.7966	19.3802	19.9889	19.3105	19.0084	19.7516	21.2526	18.8144
0.176763	-0.15023	Q9BZE4;Q9BZE4-2;Q9BZE4-3;Q5T3R7	Q9BZE4;Q9BZE4-2;Q9BZE4-3	Nucleolar GTP-binding protein 1	GTPBP4	24	36.4	73.964	0	60.709	118	26.601	26.5071	26.9714	25.9524	27.367	26.4279	26.724	26.2053	25.9595	27.3311
0.17654	0.33679	Q8TA86;C9J6V2	Q8TA86	Retinitis pigmentosa 9 protein	RP9	11	47.5	26.106	0	141.41	115	28.1958	28.3968	27.8962	28.1887	25.0455	28.7922	28.7044	26.605	27.4041	27.9012
0.176255	0.208809	A2VDJ0-3;A2VDJ0;A2VDJ0-5;H0Y2M0;A2VDJ0-2;A2VDJ0-6	A2VDJ0-3;A2VDJ0;A2VDJ0-5;H0Y2M0;A2VDJ0-2;A2VDJ0-6	Transmembrane protein 131-like	KIAA0922	5	3.3	169.7	0	6.9543	7	20.6167	21.2511	20.8422	20.879	19.9698	21.3661	19.2603	21.2826	21.2746	21.4191
0.176148	0.136982	P62318;P62318-2;H3BT13	P62318;P62318-2;H3BT13	Small nuclear ribonucleoprotein Sm D3	SNRPD3	4	47.6	13.916	0	27.869	39	25.2614	25.8885	25.6623	25.676	24.8257	25.0636	25.109	25.7928	25.663	26.3703
0.175904	-0.463679	O95619;F8W0J4;F8W1B9;F8VTR4	O95619;F8W0J4;F8W1B9	YEATS domain-containing protein 4	YEATS4	6	30	26.499	0	17.357	12	23.2013	23.3892	22.7932	22.716	19.7324	19.8166	20.1265	23.1945	22.9798	23.3962
0.17546	0.328346	Q13868-3;Q13868;A3KFL2;A3KFL5;Q13868-2;A3KFL1	Q13868-3;Q13868;A3KFL2;A3KFL5;Q13868-2;A3KFL1	Exosome complex component RRP4	EXOSC2	9	47.5	29.408	0	38.701	42	23.4248	22.4022	24.6849	25.2829	22.2484	23.1811	22.6972	24.7447	24.322	24.7399
0.175249	0.297986	Q9NVI1;F8W7R3;Q9NVI1-2;Q9NVI1-1;H3BP78;H3BS60;H3BQE2;H3BT54;H3BMG4;Q9NVI1-4	Q9NVI1;F8W7R3;Q9NVI1-2;Q9NVI1-1;H3BP78	Fanconi anemia group I protein	FANCI	8	6.8	149.32	0	14.14	10	18.9077	22.2154	21.8762	21.2767	21.891	22.1268	20.4029	21.6937	21.804	21.6295
0.17507	0.325303	Q9GZR2;A0A0C4DG31;Q9GZR2-2;A0A0C4DG22	Q9GZR2	RNA exonuclease 4	REXO4	8	20.4	46.671	0	14.215	16	21.2386	22.2974	22.6797	20.5992	23.3164	21.9865	22.5061	21.6976	21.2161	24.3516
0.175003	0.634042	O95674	O95674	Phosphatidate cytidylyltransferase 2	CDS2	4	13.9	51.417	0	28.627	21	21.3971	22.535	24.8645	24.5429	20.0569	21.1871	20.533	25.8089	25.6337	23.4041
0.174957	-0.265588	Q9BWJ5	Q9BWJ5	Splicing factor 3B subunit 5	SF3B5	2	32.6	10.135	0	5.4391	6	21.8529	20.1173	21.2766	21.2505	20.8342	18.8355	21.1573	20.709	21.5038	21.7978
0.174557	0.262767	H7C1M5;Q9H147;F2Z2A4;H7C1J2;H0Y501	H7C1M5;Q9H147;F2Z2A4;H7C1J2	Deoxynucleotidyltransferase terminal-interacting protein 1	DNTTIP1	3	13.6	31.664	0	8.6792	6	20.0062	21.3585	21.7052	21.5836	20.3199	19.3649	21.4927	21.7069	21.7387	21.984
0.17443	-0.0841885	J3KS22;Q7Z4W1;J3QS36;J3QS45;J3KRZ4;J3KSZ5;J3QL34	J3KS22;Q7Z4W1;J3QS36	L-xylulose reductase	DCXR	5	22.9	23.803	0	7.8842	7	21.7674	21.5395	22.3137	21.9239	22.2366	21.9454	21.8924	21.5968	22.2839	21.6418
0.174384	0.14642	P15531;P15531-2;C9K028;F6XY72;E5RHP0;E7ERL0;J3KPD9;Q32Q12;P22392;P22392-2	P15531;P15531-2;C9K028;F6XY72;E5RHP0;E7ERL0;J3KPD9;Q32Q12;P22392;P22392-2	Nucleoside diphosphate kinase A;Nucleoside diphosphate kinase;Nucleoside diphosphate kinase B	NME1;NME2;NME1-NME2	2	17.1	17.149	0.0014733	2.9011	3	19.8114	20.5156	20.8778	20.4514	21.3559	20.1825	20.7352	20.6781	21.4893	20.6591
0.173698	0.749181	P14625;Q96GW1;A0A1W2PRR1;H0YIV0;F8W026;Q58FF3	P14625	Endoplasmin	HSP90B1	21	32.1	92.468	0	64.441	61	19.6625	20.6644	26.4761	23.1534	20.2508	21.3829	19.0925	23.7133	24.3363	25.428
0.173108	0.471794	Q8ND82;Q9UJJ2;H0YLA6;H0YL38;Q6N043-3;Q6N043-2;Q6N043;Q6N043-4;H0YN90;A0A0D9SEJ8;Q6N043-6;Q86YH2	Q8ND82;Q9UJJ2	Zinc finger protein 280C	ZNF280C	11	18.3	83.095	0	16.584	16	22.6078	23.9	23.6417	22.7886	18.9901	21.9379	21.1096	24.5449	23.117	23.5778
0.17286	0.255667	Q9UH62;H3BV87;H3BM63	Q9UH62	Armadillo repeat-containing X-linked protein 3	ARMCX3	5	16.6	42.5	0	8.6671	11	21.2986	21.3046	21.3896	21.368	20.3491	19.5672	21.8336	22.6808	22.0739	20.8328
0.172652	-0.486901	J3KPP4;O95232;D6RDI2;D6RHH0;U3KQT3;H7C5U7;C9JL41;H0YBV7;H0YAR4;H0YA81;O95232-2	J3KPP4;O95232;D6RDI2	Luc7-like protein 3	LUC7L3	10	22.5	58.22	0	323.31	59	28.0129	27.3545	24.3412	24.1078	28.0384	27.4494	27.0075	24.3674	24.2569	26.3391
0.172241	0.402118	Q9Y375;H0YL22;H0YNN4;H0YNB7	Q9Y375;H0YL22;H0YNN4;H0YNB7	Complex I intermediate-associated protein 30, mitochondrial	NDUFAF1	8	30.6	37.763	0	28.727	35	24.0121	24.3162	25.0968	25.6293	21.4544	23.8829	22.737	25.8069	25.6107	24.4819
0.172088	0.336217	Q5RI15;Q5RI15-2	Q5RI15;Q5RI15-2	Cytochrome c oxidase protein 20 homolog	COX20	4	33.9	13.291	0	8.6425	12	20.9965	22.3341	21.9341	22.1118	19.052	21.6336	19.8615	22.3769	21.7085	22.5291
0.171948	-0.0951797	P49207	P49207	60S ribosomal protein L34	RPL34	4	21.4	13.293	0	12.843	24	25.8406	25.2673	25.8881	25.5684	26.413	25.4201	25.9664	25.5869	25.9256	25.6025
0.171932	0.480047	Q96A35;X6RJ73;X6RHI2	Q96A35;X6RJ73	39S ribosomal protein L24, mitochondrial	MRPL24	5	25	24.915	0	12.713	15	21.5395	21.1527	23.8079	24.0573	20.922	21.9387	20.4039	24.8609	24.6759	22.0001
0.171548	-0.228143	Q8N4V1;Q8N4V1-2	Q8N4V1;Q8N4V1-2	Membrane magnesium transporter 1	MMGT1	2	26.7	14.686	0	5.0228	5	21.1903	21.3843	21.6692	22.1476	20.1814	21.4653	19.6206	21.4083	20.9037	22.0342
0.171346	0.239729	E5RHG8;Q15369;Q15369-2;R4GMY8	E5RHG8;Q15369;Q15369-2;R4GMY8	Transcription elongation factor B polypeptide 1	TCEB1	5	60.7	9.9601	0	6.6578	10	22.7177	23.236	23.5546	23.0483	20.5693	22.8082	22.6298	22.5376	23.067	23.2821
0.171175	-0.194982	H7BY10;K7EJV9;K7ERT8;A8MUS3;P62750;K7EMA7	H7BY10;K7EJV9;K7ERT8;A8MUS3;P62750;K7EMA7	60S ribosomal protein L23a	RPL23A	10	43.7	17.692	0	51.427	110	28.7643	27.9747	27.3597	27.4861	29.6012	28.5023	28.3001	27.7533	27.7959	27.8593
0.171153	0.497215	F5GYK2;Q9NRL3;Q9NRL3-3;M0R317;M0R0P4;R4GN16;M0QZM0;Q9NRL3-2;M0QXN2;M0R2A7;M0QYS2;M0R0W8	F5GYK2;Q9NRL3;Q9NRL3-3	Striatin-4	STRN4	9	19.1	68.584	0	12.19	13	18.9672	19.814	21.8263	22.4624	23.6159	22.0175	18.8831	22.577	22.7565	22.9378
0.170532	0.232254	Q8IWA0;F8WE20;F8WC81	Q8IWA0	WD repeat-containing protein 75	WDR75	24	37.5	94.498	0	77.978	83	23.9676	24.9068	25.6153	25.1556	24.7055	23.6344	24.64	26.0245	25.1058	26.1074
0.170215	0.788679	P38606-2;P38606;C9JA17;C9JVW8	P38606-2;P38606	V-type proton ATPase catalytic subunit A	ATP6V1A	16	31.8	64.735	0	45.762	42	20.0171	19.9396	25.2565	26.0604	20.2328	20.1653	21.2281	25.7145	26.023	22.319
0.169681	0.677308	P54920;M0R0Y2;M0R2M1;M0R058;M0R027;M0R0I4;M0R213;M0QZM9;M0QZN5;M0R031;A0A087WZQ7;Q9H115-3;Q9H115-2;Q9H115	P54920;M0R0Y2;M0R2M1	Alpha-soluble NSF attachment protein	NAPA	14	62.7	33.232	0	56.446	44	20.8474	23.7947	24.5934	25.3316	19.508	20.8397	20.8705	25.5789	25.5151	24.6575
0.169466	0.197263	A0A0G2JLD8;E7EUY5;Q04837;C9K0U8	A0A0G2JLD8;E7EUY5;Q04837;C9K0U8	Single-stranded DNA-binding protein, mitochondrial	SSBP1	4	30.6	15.598	0	7.6017	9	23.3826	23.2089	23.627	23.2267	21.2934	23.2071	23.1525	22.9497	22.6692	23.7464
0.169224	0.45191	Q9Y6V7;Q9Y6V7-2;M0R1S3;M0QZC0;M0R0K1	Q9Y6V7;Q9Y6V7-2	Probable ATP-dependent RNA helicase DDX49	DDX49	4	8.9	54.226	0	9.0849	11	18.079	20.9518	22.411	21.7368	21.6477	21.2477	18.7074	22.7071	21.9601	22.4636
0.168949	-0.329802	Q5SRE5;Q5SRE5-2	Q5SRE5;Q5SRE5-2	Nucleoporin NUP188 homolog	NUP188	13	7.5	196.04	0	21.275	17	21.2258	22.4786	23.4252	22.1061	20.5924	20.4709	21.8774	21.7931	20.4187	23.6191
0.16892	0.583743	Q13085-3;Q13085-2;Q13085;Q13085-4;Q59FY4;O00763-3;O00763-2;O00763;A0A087X0W4;S4R3S7;A0A087WVR6;A0A087WWN5;A0A0C4DGT1	Q13085-3;Q13085-2;Q13085;Q13085-4;Q59FY4	Acetyl-CoA carboxylase 1;Biotin carboxylase	ACACA	21	11.3	257.24	0	48.407	38	23.8315	24.916	20.6417	20.8653	22.5818	24.8262	24.2879	20.3767	20.7708	25.4935
0.168679	-0.176503	D6RBW1;P06730;P06730-3;P06730-2	D6RBW1;P06730;P06730-3;P06730-2	Eukaryotic translation initiation factor 4E	EIF4E	1	5.7	28.512	0.003861	2.4519	2	20.8102	20.8088	21.2269	20.9587	20.842	19.2695	20.8761	20.9064	20.9898	21.7223
0.167791	0.311613	P09471-2;P09471;H3BTM2;A0A1W2PRJ7;A0A1W2PS82;A0A1W2PP38	P09471-2;P09471;H3BTM2	Guanine nucleotide-binding protein G(o) subunit alpha	GNAO1	6	19.2	40.086	0	4.9237	6	19.9233	20.9201	19.5046	20.5836	21.346	20.7115	18.3745	22.0671	21.7174	20.9652
0.167605	0.209314	P49790;P49790-2;P49790-3	P49790;P49790-2;P49790-3	Nuclear pore complex protein Nup153	NUP153	35	31.1	153.94	0	118.22	105	25.7299	25.824	25.3995	24.4447	24.9591	25.7356	26.0823	24.5529	24.4733	26.5597
0.167309	-0.358139	Q5BKY9;Q5BKY9-2;G3XAI9;C9JUX2;Q8N9E0;H0YH72	Q5BKY9;Q5BKY9-2;G3XAI9	Protein FAM133B	FAM133B	9	27.9	28.385	0	116.4	47	27.5354	27.3241	25.5652	24.6805	26.0925	26.8949	27.3634	24.4413	24.2538	26.4535
0.166543	0.153465	Q9NVV4;Q5T852;Q5T851	Q9NVV4	Poly(A) RNA polymerase, mitochondrial	MTPAP	13	28.5	66.171	0	53.735	68	24.1976	25.1248	25.6457	25.7613	24.8021	24.9389	24.85	25.8822	25.6982	24.9296
0.1664	-0.170387	Q9BU76;Q9BU76-4;Q9BU76-3;Q9BU76-2	Q9BU76;Q9BU76-4;Q9BU76-3;Q9BU76-2	Multiple myeloma tumor-associated protein 2	MMTAG2	15	49.8	29.411	0	56.373	124	28.77	28.6968	27.9132	27.8998	27.1965	28.6949	28.4907	27.4576	27.5255	27.4556
0.164842	-0.39143	A0A087WYT3;Q15185-3;Q15185-4;Q15185;Q15185-2;B4DDC6	A0A087WYT3;Q15185-3;Q15185-4;Q15185	Prostaglandin E synthase 3	PTGES3	5	28	19.155	0	10.739	11	21.8142	23.1713	23.4427	21.7258	20.3996	19.8551	22.4184	21.4051	20.7282	24.1896
0.164637	0.363042	A0A0C4DGQ8;Q6IAN0;J3KRS1;J3QLK1;J3QLJ8;J3QKT1	A0A0C4DGQ8;Q6IAN0;J3KRS1	Dehydrogenase/reductase SDR family member 7B	DHRS7B	3	13.9	33.524	0	116.61	9	20.3407	20.4132	21.8706	22.4822	19.8451	18.6591	21.5194	22.5772	22.2646	21.7468
0.164635	-0.557401	Q9H8M2;Q9H8M2-3;Q9H8M2-6;Q9H8M2-1;Q9H8M2-2;H0YBR9;H0YAW8;H0YBF1;Q9H8M2-4	Q9H8M2;Q9H8M2-3;Q9H8M2-6;Q9H8M2-1	Bromodomain-containing protein 9	BRD9	10	25.1	66.999	0	23.035	34	26.9039	25.8603	22.7634	22.8949	25.0532	26.3973	26.1454	20.7664	23.0834	24.2963
0.164623	0.354571	Q9Y6N1	Q9Y6N1	Cytochrome c oxidase assembly protein COX11, mitochondrial	COX11	1	3.6	31.43	0	5.7714	7	18.8321	21.8622	22.6002	22.0778	21.3236	22.3261	19.6074	22.1753	22.212	22.148
0.163995	0.313211	P35251;P35251-2;A0A1W2PP02	P35251;P35251-2	Replication factor C subunit 1	RFC1	11	12.5	128.25	0	27.317	31	23.4548	22.8811	23.7914	22.3988	20.7471	21.3981	23.5614	22.636	22.7139	24.5299
0.163491	0.252432	Q9GZL7	Q9GZL7	Ribosome biogenesis protein WDR12	WDR12	14	43.7	47.707	0	126.29	78	24.6961	25.8081	26.6193	26.6988	25.1385	24.9755	24.9051	26.8883	26.5822	26.8719
0.16336	0.087561	Q9Y3A2;Q9Y3A2-2	Q9Y3A2;Q9Y3A2-2	Probable U3 small nucleolar RNA-associated protein 11	UTP11L	9	34.4	30.446	0	33.362	43	24.9123	24.3417	25.003	24.888	25.4348	24.6061	25.0641	25.3284	24.9947	25.0241
0.163243	0.369247	P17987;E7ERF2;F5H282;E7EQR6;F5H136;F5H676;F5GZ03;F5H726;F5GZI8;F5H7Y1	P17987;E7ERF2;F5H282;E7EQR6	T-complex protein 1 subunit alpha	TCP1	10	19.8	60.343	0	26.613	46	22.1123	24.3803	24.1193	22.9033	20.2111	21.598	23.5293	22.7826	23.3016	24.3609
0.16308	0.250058	O00629;H7C4F6	O00629	Importin subunit alpha-3	KPNA4	7	22.1	57.886	0	47.304	11	23.5962	23.5621	23.6442	23.0615	20.793	22.7935	23.0624	22.9044	22.9941	24.1528
0.162624	0.15334	A0A1W2PRB5;A0A0J9YVS1;A0A0G2JQF5;A0A3B3IT55;A0A0G2JNB1;A0A0G2JQF4;A0A0G2JNT7;Q7Z3B3;I3L233;A0A1W2PPV8;A0A1W2PRR3;A0A1W2PQT4;Q7Z3B3-4;Q7Z3B3-2;A0A0G2JRW7;I3L243	A0A1W2PRB5;A0A0J9YVS1;A0A0G2JQF5;A0A3B3IT55;A0A0G2JNB1;A0A0G2JQF4;A0A0G2JNT7;Q7Z3B3;I3L233;A0A1W2PPV8;A0A1W2PRR3	KAT8 regulatory NSL complex subunit 1	KANSL1	8	12.6	113.59	0	11.163	9	20.4284	21.3665	20.8526	21.0329	19.9128	19.9611	20.8994	21.6454	20.9238	20.9303
0.162444	0.354503	Q9NWR8	Q9NWR8	Calcium uniporter regulatory subunit MCUb, mitochondrial	CCDC109B	5	12.2	39.082	0	8.865	12	20.0787	21.4579	21.9797	22.3372	20.0558	18.9447	21.3899	23.0196	22.5003	21.8273
0.162292	0.224608	O43181;D6REP1;D6R916;H0Y9M8;D6RI09	O43181	NADH dehydrogenase [ubiquinone] iron-sulfur protein 4, mitochondrial	NDUFS4	3	20	20.108	0	5.9153	9	26.6037	26.6524	25.3206	25.2232	24.8482	26.2552	26.822	24.9213	25.1488	26.6239
0.16218	-0.28474	P06702	P06702	Protein S100-A9	S100A9	5	44.7	13.242	0	79.418	36	25.5988	25.861	24.6194	26.1651	26.9363	27.389	26.2533	24.4278	25.2798	24.407
0.161871	0.233655	Q6DKI1;R4GMU7;Q6DKI1-2	Q6DKI1;R4GMU7;Q6DKI1-2	60S ribosomal protein L7-like 1	RPL7L1	13	47.5	29.669	0	45.792	45	24.7646	24.7591	26.1035	26.0675	26.1919	24.2538	25.4014	26.7607	26.5376	26.1014
0.160969	-0.34499	O15042-2;O15042;E7ET15;O15042-3;H0Y8D9;E7EW00;H7C4V2;C9J5L1;U3KPT1;C9JDJ7	O15042-2;O15042;E7ET15;O15042-3	U2 snRNP-associated SURP motif-containing protein	U2SURP	31	36.7	118.23	0	305.08	195	29.5673	28.8481	26.3743	26.5536	28.832	28.8913	28.6352	26.4746	26.4845	27.965
0.160337	0.205131	P25325-2;P25325;B1AH49	P25325-2;P25325;B1AH49	3-mercaptopyruvate sulfurtransferase;Sulfurtransferase	MPST	3	12.6	35.249	0	7.3927	17	23.1626	23.2731	22.7339	23.4448	20.9945	23.4565	23.2643	22.7275	22.9811	22.2052
0.159594	0.31351	A6NJ78;A0A0U1RR76;A6NJ78-2;A0A0U1RRF2;B5MC64;A0A0U1RR64;A0A0U1RRD2;F8WD83;A6NJ78-3;A6NJ78-4	A6NJ78;A0A0U1RR76;A6NJ78-2	Probable methyltransferase-like protein 15	METTL15	4	11.8	46.121	0	9.8416	7	20.2194	20.8485	20.8107	21.7433	19.0031	19.1084	20.0582	22.2178	22.2593	20.549
0.159472	0.373529	Q96EH3	Q96EH3	Mitochondrial assembly of ribosomal large subunit protein 1	MALSU1	2	12	26.17	0	4.0542	3	19.7452	20.6238	21.7224	21.9424	19.038	19.041	19.9956	23.2559	21.6673	20.9795
0.158477	-0.519564	Q8NAV1	Q8NAV1	Pre-mRNA-splicing factor 38A	PRPF38A	12	34.3	37.476	0	48.341	79	29.0812	27.8595	24.9048	24.2051	28.6855	28.2446	27.7216	24.414	24.7028	27.0552
0.158132	-0.168507	Q9H0A0;Q9H0A0-2;A0A087WV29;E9PMU0;E9PJN6	Q9H0A0;Q9H0A0-2;A0A087WV29	N-acetyltransferase 10	NAT10	35	41.1	115.73	0	323.31	182	27.7056	27.5504	27.4696	26.2104	28.2027	27.4982	27.5649	26.7612	26.582	27.8899
0.157883	0.191878	F8WD88;P49450-2;P49450	F8WD88;P49450-2;P49450	Histone H3-like centromeric protein A	CENPA	1	16.3	9.9154	0.0058925	2.352	3	20.4782	20.1294	21.2925	19.8953	19.0161	20.6981	20.2167	19.5878	19.995	21.2733
0.157395	0.13616	Q96EK4	Q96EK4	THAP domain-containing protein 11	THAP11	3	11.1	34.455	0	4.3196	6	21.1225	19.6223	21.2742	21.3321	20.8322	21.0706	20.8113	20.9696	21.3438	20.6688
0.157034	0.355797	Q8TCS8;H7C3C5;H7BXF6	Q8TCS8	Polyribonucleotide nucleotidyltransferase 1, mitochondrial	PNPT1	20	29	85.95	0	50.41	59	23.9766	23.2815	26.1248	25.1553	21.5351	23.6983	23.4908	25.4253	25.1597	24.0781
0.156848	0.504697	P78371;P78371-2;F5GWF6;F8VQ14	P78371;P78371-2;F5GWF6;F8VQ14	T-complex protein 1 subunit beta	CCT2	14	34.6	57.488	0	37.565	35	18.498	23.8871	24.301	22.2947	25.2851	22.5567	23.4625	22.6174	23.5124	24.6404
0.156369	-0.198493	U3KQK0;Q99879;Q99877;Q93079;Q5QNW6;P62807;P58876;O60814;Q5QNW6-2;Q99880;P57053;Q96A08	U3KQK0;Q99879;Q99877;Q93079;Q5QNW6;P62807;P58876;O60814;Q5QNW6-2;Q99880;P57053;Q96A08	Histone H2B;Histone H2B type 1-M;Histone H2B type 1-N;Histone H2B type 1-H;Histone H2B type 2-F;Histone H2B type 1-C/E/F/G/I;Histone H2B type 1-D;Histone H2B type 1-K;Histone H2B type 1-L;Histone H2B type F-S;Histone H2B type 1-A	HIST1H2BN;HIST1H2BM;HIST1H2BH;HIST2H2BF;HIST1H2BC;HIST1H2BD;HIST1H2BK;HIST1H2BL;H2BFS;HIST1H2BA	14	53.6	18.804	0	323.31	203	31.042	31.434	33.6454	32.0159	32.1342	31.1907	32.2934	31.6044	31.8764	32.3141
0.155208	0.297031	Q12996;E9PLP8;H0YE74;Q12996-2;E9PJ06;Q12996-3	Q12996;E9PLP8	Cleavage stimulation factor subunit 3	CSTF3	13	22.7	82.921	0	26.985	28	22.4861	24.0056	24.5721	24.1574	21.6212	22.5428	22.4314	24.5561	24.226	24.5711
0.155042	-0.339267	Q10589-2;Q10589	Q10589-2;Q10589	Bone marrow stromal antigen 2	BST2	2	14.9	18.394	0	8.1566	7	22.1729	22.1087	22.0625	22.629	19.259	19.7446	20.3444	22.563	22.755	21.1287
0.155026	0.193367	B5MDF5;P62826;J3KQE5;F5H018;H0YFC6;B4DV51;A0A087X0W0	B5MDF5;P62826;J3KQE5;F5H018;H0YFC6	GTP-binding nuclear protein Ran	RAN	11	42.1	26.224	0	97.044	83	26.5865	26.6665	27.6386	27.7094	25.2155	26.6337	26.4828	27.3663	27.2232	27.0773
0.155019	0.336055	A0A0A0MT83;P26440;A0A0S2Z4K7;P26440-2;H0YLC3;H7C4G6;H0YKV0;H0YN10;A0A087WVD3	A0A0A0MT83;P26440;A0A0S2Z4K7;P26440-2;H0YLC3;H7C4G6	Isovaleryl-CoA dehydrogenase, mitochondrial	IVD	6	14.9	46.319	0	14.31	24	23.7699	23.6988	24.0823	24.0516	19.8614	22.9474	23.122	24.0929	23.8031	23.1789
0.154867	0.298464	P55084-2;P55084;F5GZQ3;B5MD38;C9JEY0;C9JE81;C9K0M0	P55084-2;P55084;F5GZQ3;B5MD38	Trifunctional enzyme subunit beta, mitochondrial;3-ketoacyl-CoA thiolase	HADHB	20	54.4	48.879	0	146.23	117	26.4914	26.7017	28.0411	28.0288	24.8364	26.4321	26.1227	28.3732	28.0502	26.6134
0.154765	0.478643	Q9NX14;Q9NX14-2	Q9NX14;Q9NX14-2	NADH dehydrogenase [ubiquinone] 1 beta subcomplex subunit 11, mitochondrial	NDUFB11	3	34.6	17.316	0	7.9432	18	20.5855	21.5357	22.8744	23.5462	20.0964	23.0709	18.1966	23.1679	23.2748	23.321
0.154177	-0.37951	Q8WVV4-1;Q8WVV4;Q8WVV4-3	Q8WVV4-1;Q8WVV4;Q8WVV4-3	Protein POF1B	POF1B	9	16.5	68.695	0	20.509	15	21.5657	21.9065	21.9021	21.712	20.0491	20.862	19.764	20.397	24.4944	19.7206
0.153102	0.243096	O15400-2;O15400	O15400-2;O15400	Syntaxin-7	STX7	3	16.3	27.4	0	31.102	8	20.6032	20.4857	21.3947	22.3182	19.1391	20.3894	20.4902	21.078	22.1716	21.0272
0.152053	0.127794	P61978;P61978-2;S4R457;S4R359	P61978;P61978-2	Heterogeneous nuclear ribonucleoprotein K	HNRNPK	26	59.6	50.976	0	323.31	304	28.8016	29.3001	29.6625	29.6605	28.4984	28.5581	29.1305	29.6884	29.8466	29.3384
0.151917	-0.344514	H0YB15;A6NKB5;H0YAR6;H0YAV6;A0A0A0MSK9;E7EVZ6;A6NKB5-5;A6NKB5-3	H0YB15;A6NKB5;H0YAR6;H0YAV6;A0A0A0MSK9;E7EVZ6;A6NKB5-5;A6NKB5-3	Pecanex-like protein 2	PCNXL2	2	4.7	55.81	0.0097381	2.1184	2	22.466	23.0945	23.0921	23.5047	21.1646	22.4948	19.3686	23.791	23.3444	22.6005
0.151834	-0.460717	Q9NQT5;Q9NQT5-2	Q9NQT5;Q9NQT5-2	Exosome complex component RRP40	EXOSC3	4	24.7	29.572	0	15.072	12	18.4167	22.0641	22.1083	22.3282	22.1024	18.9025	18.5899	22.334	22.1155	22.7741
0.15137	0.151358	A0A087WZD8;Q8WUA4-2;Q8WUA4	A0A087WZD8;Q8WUA4-2;Q8WUA4	General transcription factor 3C polypeptide 2	GTF3C2	3	4.8	63.874	0.00147	2.8695	4	20.6983	20.9209	20.9302	20.8141	19.3306	19.7894	21.0777	20.6371	21.0276	20.9191
0.151178	-0.150803	Q7Z6E9;A0A2R8Y880;Q7Z6E9-2;Q7Z6E9-4;H3BSK8;H3BUN0;I3L3Y2;Q7Z6E9-3;A0A087WY32	Q7Z6E9;A0A2R8Y880;Q7Z6E9-2;Q7Z6E9-4	E3 ubiquitin-protein ligase RBBP6	RBBP6	49	28.2	201.56	0	323.31	387	30.7206	30.5393	29.343	29.3721	29.3758	30.4654	30.0296	29.2909	29.4248	29.3861
0.150968	0.195194	Q9H9B4;D6RFI0;S4R2X2;D6RDG7;D6RAE9	Q9H9B4;D6RFI0	Sideroflexin-1	SFXN1	15	59.9	35.619	0	306.14	145	27.634	28.3118	28.4152	28.6087	26.3315	27.8565	27.1803	28.7309	28.568	27.9413
0.150826	0.143586	Q5SRQ6;P67870;Q5SRQ3;N0E472;A0A0G2JM12;N0E644;A0A0G2JM58	Q5SRQ6;P67870;Q5SRQ3;N0E472;A0A0G2JM12;N0E644;A0A0G2JM58	Casein kinase II subunit beta	CSNK2B;CSNK2B-LY6G5B-1181;CSNK2B-LY6G5B--991;CSNK2B-LY6G5B-562	4	21.4	26.925	0	11.706	15	22.9898	22.5915	22.4205	21.4356	21.8238	22.8169	22.2599	21.6471	22.2359	23.0193
0.150666	0.161028	Q96RP9;Q96RP9-2;C9IZ01;F8WAU4;C9JA25	Q96RP9;Q96RP9-2;C9IZ01;F8WAU4	Elongation factor G, mitochondrial	GFM1	22	35.4	83.471	0	66.079	73	25.7618	25.3779	25.6898	25.9956	23.7694	25.6747	25.1505	25.5892	25.6635	25.3217
0.150568	-0.390526	Q9BQ95;J3KTF5;Q9BQ95-3;K7EJI1;K7EPL5;K7EN32;Q9BQ95-4;Q9BQ95-2;K7EIK2	Q9BQ95;J3KTF5;Q9BQ95-3	Evolutionarily conserved signaling intermediate in Toll pathway, mitochondrial	ECSIT	5	20.9	49.148	0	14.375	21	22.8732	22.0911	23.1735	23.5412	20.6541	19.7031	20.277	23.7074	23.5648	23.1283
0.148017	-0.0896908	P39023;G5E9G0;H7C422;B5MCW2;H7C3M2;F8WCR1;Q92901	P39023;G5E9G0;H7C422;B5MCW2;H7C3M2	60S ribosomal protein L3	RPL3	16	38.5	46.108	0	105.97	132	27.2055	27.4772	27.7633	27.4468	28.1688	26.901	27.5061	27.8496	27.738	27.6183
0.147974	-0.473944	Q86UX7-2;Q86UX7;F5H1C6;H0YFT5;F5H3I6	Q86UX7-2;Q86UX7	Fermitin family homolog 3	FERMT3	9	16.1	75.429	0	22.229	17	18.7705	23.2669	21.7317	20.1593	23.4584	18.5448	23.0481	20.1538	20.5113	22.759
0.147847	-0.249305	P23490	P23490	Loricrin	LOR	3	6.7	25.76	0	9.3524	24	24.5232	24.2366	23.6915	22.8915	24.2654	25.2812	24.7047	22.0918	23.3023	22.9817
0.147386	-0.216817	O75083;D6RD66;O75083-3	O75083;D6RD66;O75083-3	WD repeat-containing protein 1	WDR1	5	9.9	66.193	0	7.8965	7	20.3795	19.7366	21.6435	20.746	20.2918	18.7796	19.9937	20.8464	20.4845	21.6092
0.146684	0.588852	Q9UKR5	Q9UKR5	Probable ergosterol biosynthetic protein 28	C14orf1	5	32.1	15.864	0	15.182	12	22.1902	19.6263	24.1014	25.1758	19.4162	22.2732	19.3728	24.9481	24.7891	22.071
0.146621	0.1958	P62306;A0A0B4J254;F8W0W6	P62306;A0A0B4J254;F8W0W6	Small nuclear ribonucleoprotein F	SNRPF	4	40.7	9.7251	0	17.925	33	24.9105	25.6614	24.9098	25.3038	23.1912	24.7641	24.4136	24.7383	24.937	26.1028
0.146207	0.0925541	P22695;H3BRG4;H3BSJ9;H3BP04;H3BUE4;H3BUI9;A0A087WVZ4	P22695;H3BRG4;H3BSJ9;H3BP04	Cytochrome b-c1 complex subunit 2, mitochondrial	UQCRC2	18	57	48.442	0	323.31	227	28.9993	28.9001	28.2436	28.2071	27.8318	28.6688	28.4636	28.3594	28.3072	28.8457
0.146054	0.221005	Q9UKJ3-2;Q9UKJ3;K7EKU0;Q7Z570;A4D1E1	Q9UKJ3-2;Q9UKJ3	G patch domain-containing protein 8	GPATCH8	5	4.6	155.19	0	9.8783	19	23.4227	23.247	22.2597	22.6878	20.3314	22.7528	23.0497	22.114	22.2635	22.8734
0.145976	0.288433	O75439;G3V0E4;F8WAZ6;F8WEA6;F8WBE1	O75439;G3V0E4	Mitochondrial-processing peptidase subunit beta	PMPCB	19	40.7	54.366	0	289.77	134	26.5691	27.0847	28.5127	28.081	24.5351	26.7543	26.4358	27.8979	27.978	27.1588
0.14572	0.0684017	Q1KMD3;H3BQZ7	Q1KMD3;H3BQZ7	Heterogeneous nuclear ribonucleoprotein U-like protein 2	HNRNPUL2;HNRNPUL2-BSCL2	30	46.3	85.104	0	143.95	173	27.4661	27.3109	27.007	27.0393	26.4911	26.9608	27.2281	27.0913	27.3495	27.0266
0.144367	0.242709	Q14137;Q14137-2;A0A075B729	Q14137;Q14137-2	Ribosome biogenesis protein BOP1	BOP1	17	35.9	83.629	0	106.12	61	24.0999	23.1886	25.7767	24.8241	25.9382	23.8345	24.5787	25.8888	24.9032	25.8358
0.144208	-0.13847	O75934	O75934	Pre-mRNA-splicing factor SPF27	BCAS2	5	27.1	26.131	0	18.523	18	23.5961	23.8848	22.8832	22.6878	23.4524	22.9661	23.5732	22.5602	22.6208	24.0915
0.144141	0.149768	Q9UM13;D6RA92;D6R9Q5;A0A3B3ISY7;A0A286YEY6;D6RD74;D6RB36	Q9UM13;D6RA92;D6R9Q5;A0A3B3ISY7;A0A286YEY6;D6RD74	Anaphase-promoting complex subunit 10	ANAPC10	5	48.6	21.252	0	18.344	20	23.2098	23.3756	23.0452	23.5422	22.59	23.3913	21.9932	23.3526	23.5318	24.2426
0.143995	0.378924	O75438;O75438-2	O75438;O75438-2	NADH dehydrogenase [ubiquinone] 1 beta subcomplex subunit 1	NDUFB1	2	34.5	6.9611	0	9.7306	13	22.8705	22.5712	23.3572	23.6299	18.739	22.3535	21.7997	23.4529	23.9683	21.4879
0.143984	0.372507	J3QQW9;Q15022	J3QQW9;Q15022	Polycomb protein SUZ12	SUZ12	19	38.8	80.321	0	63.675	70	23.0596	22.3786	25.4345	24.683	22.0892	21.6674	22.579	25.3917	24.6897	25.1797
0.143478	0.0773083	Q12769;G3V198;E9PR16;Q12769-2;Q12769-3;E9PSI3	Q12769;G3V198;E9PR16	Nuclear pore complex protein Nup160	NUP160	28	25.6	162.12	0	263.86	106	25.528	26.0799	25.8305	25.4737	25.8133	25.7836	26.0973	25.3928	25.5111	26.327
0.143395	0.230156	O95900-2;O95900	O95900-2;O95900	Probable tRNA pseudouridine synthase 2	TRUB2	3	12	30.454	0	4.9927	8	25.0876	25.114	25.4729	25.5941	23.3924	24.9326	25.1932	26.3322	25.8084	23.5455
0.14318	0.305707	Q8WYP5;Q8WYP5-3;Q8WYP5-2;H7C4S1	Q8WYP5;Q8WYP5-3;Q8WYP5-2	Protein ELYS	AHCTF1	25	16.5	252.5	0	62.639	46	21.9549	22.167	24.5961	21.9867	22.978	21.873	22.2954	22.8275	22.6565	25.5587
0.143129	-0.191896	F6RAJ7;Q6NVV7	F6RAJ7;Q6NVV7	Cysteine-rich DPF motif domain-containing protein 1	CDPF1	1	9.3	13.421	0	9.1692	4	21.3513	20.0582	20.4553	20.1487	19.783	18.5624	20.9608	20.2314	20.1169	20.9654
0.142984	-0.187404	Q5SSJ5;Q5SSJ5-2;X6RGJ2;Q5SSJ5-3;B0QZK4;Q5SWC8;B0QZK8;Q5SSJ5-5;B0QZK9	Q5SSJ5;Q5SSJ5-2;X6RGJ2;Q5SSJ5-3;B0QZK4;Q5SWC8	Heterochromatin protein 1-binding protein 3	HP1BP3	25	47.6	61.206	0	150.1	215	29.972	29.3084	28.2915	28.0347	29.8969	29.6003	29.5015	28.1918	28.216	29.0568
0.141082	0.136484	P12235;V9GYG0	P12235;V9GYG0	ADP/ATP translocase 1	SLC25A4	18	60.4	33.064	0	45.89	33	25.2603	25.4003	25.8064	25.9443	24.3317	25.5353	25.0065	26.1802	25.7969	24.9067
0.139384	0.375149	K7ERC8;Q06136;Q06136-2;K7EQS7	K7ERC8;Q06136;Q06136-2	3-ketodihydrosphingosine reductase	KDSR	3	11.7	32.726	0	6.3371	9	19.4139	22.4948	22.4886	22.702	20.4481	18.7792	22.7594	23.0973	22.3459	22.4413
0.139193	0.51123	Q7L014;A0A0C4DG89;D6RJA6	Q7L014;A0A0C4DG89	Probable ATP-dependent RNA helicase DDX46	DDX46	11	10.5	117.36	0	19.62	26	24.9563	23.9881	20.0263	19.0547	19.6989	22.7283	23.4373	20.2887	20.4041	23.422
0.138801	0.55699	P67775;P62714;P67775-2;H0YC23;E5RFI3;E5RHP4;E7ESG8;E5RHC1;H0YBN9;H3BV22;H3BTA2;P60510	P67775;P62714;P67775-2	Serine/threonine-protein phosphatase 2A catalytic subunit alpha isoform;Serine/threonine-protein phosphatase 2A catalytic subunit beta isoform	PPP2CA;PPP2CB	10	42.4	35.594	0	80.44	36	18.2094	22.6307	24.6018	24.4813	20.3233	22.3581	19.1434	23.8179	23.6256	24.0865
0.138675	-0.401408	P04792;F8WE04	P04792;F8WE04	Heat shock protein beta-1	HSPB1	5	37.1	22.782	0	9.4536	16	19.5642	21.9023	21.8761	24.7743	23.9366	20.6085	23.2507	22.038	23.5751	20.5742
0.138428	0.146875	P40938;P40938-2;A0A087X270	P40938;P40938-2	Replication factor C subunit 3	RFC3	13	43.3	40.556	0	64.994	43	24.2827	24.3944	24.8134	24.0869	23.529	23.1079	24.6663	24.7427	24.1987	25.1252
0.137535	-0.335404	P29508;P29508-2;C9JZ65;H0Y5H9;P48594	P29508;P29508-2	Serpin B3	SERPINB3	6	17.2	44.564	0	11.488	12	23.1002	23.1065	22.5511	23.4042	24.4026	24.8084	23.5759	22.2203	24.3627	19.9202
0.137181	-0.383781	Q92506	Q92506	Estradiol 17-beta-dehydrogenase 8	HSD17B8	5	24.5	26.973	0	14.21	14	23.1605	23.3549	23.3346	22.6398	19.1474	22.4569	19.145	22.8406	22.8183	22.4575
0.137128	0.138988	H0YNU5;P54132;A0A3B3IT82	H0YNU5;P54132;A0A3B3IT82	Bloom syndrome protein	BLM	5	5.1	144.47	0	7.433	5	18.7205	20.1708	20.1812	20.1756	20.5015	19.6219	20.4436	19.542	20.1214	20.7158
[truncated: 383 more rows]

## Sheet: 2.UBASH3A TurboI FCRL3 vs Empty
-LOG(P-value)	Difference (log2FC)	Protein IDs	Majority protein IDs	Protein names	Gene names	Peptides	Sequence coverage [%]	Mol. weight [kDa]	Q-value	Score	MS/MS count	LFQ intensity Empty_1	LFQ intensity Empty_2	LFQ intensity Empty_3	LFQ intensity Empty_4	LFQ intensity FCRL3_1	LFQ intensity FCRL3_2	LFQ intensity FCRL3_3	LFQ intensity FCRL3_4
[truncated: 3,572 more rows]

[truncated: 4 more sheets: 3.Turb UBASH3A Chimera vs Empty, 4.IP FCRL3 vs Empty, 5.FCRL3 3xFLAG vs FCRL3, 6. Z-scoredAnova significant]
