# Supplementary material for: FCRL3 is an immunoregulatory receptor that restrains the activation of human memory T lymphocytes
Source: J Exp Med. 2025 Oct 15;223(1):e20242474. doi: 10.1084/jem.20242474 (PMC12524113; doi:10.1084/jem.20242474)
Supplement: Data S4 — provides data underlying the figures in this study. [file jem_20242474_datas4.xlsx]

## Sheet: Fig1B
Figure 1B. FcRL3 expression in different T cell populations measured by FACS in human naïve and memory CD4+ T helper, Tregs and CD8+ T lymphocytes freshly isolated from peripheral blood of healthy donors.
Percentage of FcRL3 expressing cells is shown.
	CD4		Tregs		CD8
	Naive	Memory	Naive	Memory	Naive	Memory
Donor 1	1.1	5.55	16.7	32.4	0.75	25
Donor 2	0.41	1.69	12.5	14.6	11	43.8
Donor 3	0.77	5.63	22.4	51.3	0.45	7.38
Donor 4	0.56	2.61	18.4	32.3	0.74	1.92
Donor 5	0.88	1.42	18.5	10.1	23.9	51.4
Donor 6	0.22	2.1	3.12	17.1	0.17	7.93
Donor 7	0.03	1.52	5.57	9.28
Donor 8	0.17	0.86	9.52	9.94
Donor 9	0.036	4.99	20.2	43.9
Statistics	CD4 naïve VS memory		Tregs naïve vs memory		CD8 naïve vs memory
	Paired t test		Paired t test		Paired t test
	P value	0.0033	P value	0.0304	P value	0.0255
	P value summary	**	P value summary	*	P value summary	*
	Significantly different (P < 0.05)?	Yes	Significantly different (P < 0.05)?	Yes	Significantly different (P < 0.05)?	Yes
	One- or two-tailed P value?	Two-tailed	One- or two-tailed P value?	Two-tailed	One- or two-tailed P value?	Two-tailed
	t, df	t=4.136, df=8	t, df	t=2.626, df=8	t, df	t=3.146, df=5
	Number of pairs	9	Number of pairs	9	Number of pairs	6

## Sheet: Fig 1C
Figure 1C. Human CD8+ memory T cells were sorted by the expression of FcRL3 and activated on plate-bound anti-CD3 and anti-CD28 for 48 h.
	CD8 memory % CD25		gMFI CD25 (ratio)
	FcRL3+	FcRL3-	FcRL3+	FcRL3-
Donor 1	74	96.6	0.202569	1
Donor 2	80.4	97.7	0.248423	1
Donor 3	74.7	94	0.267333	1
Donor 4	59.3	89.1	0.122754	1
Donor 5	82.8	92	0.536542	1
Donor 6	73.5	93	0.497479	1
Donor 7	86.5	88	0.903226	1
Donor 8	49.6	89.7	0.286957	1
Donor 9	76	84.5	0.845206	1
Donor 10	65.8	75.4	0.800266	1
Statistics	Paired t test		Paired t test
	P value	0.0008	P value	0.0003
	P value summary	***	P value summary	***
	Significantly different (P < 0.05)?	Yes	Significantly different (P < 0.05)?	Yes
	One- or two-tailed P value?	Two-tailed	One- or two-tailed P value?	Two-tailed

## Sheet: Fig 1D
Figure 1D. Human CD8+ memory T cells were sorted by the expression of FcRL3 and activated on plate-bound anti-CD3 and anti-CD28 for 48 h.
	CD8 memory % Ox40		gMFI Ox40 (ratio)
	FcRL3+	FcRL3-	FcRL3+	FcRL3-
Donor 1	32.5	55.9	0.597198	1
Donor 2	36.6	61.8	0.551515	1
Donor 3	69.5	65.8	0.994805	1
Donor 4	10	19.4	0.725806	1
Donor 5	25.7	23.3	1.00671	1
Donor 6	14	21	0.696552	1
Donor 7	14	18	0.865759	1
Donor 8	18.8	27.8	0.760204	1
Statistics	Paired t test		Paired t test
	P value	0.048	P value	0.0071
	P value summary	*	P value summary	**
	Significantly different (P < 0.05)?	Yes	Significantly different (P < 0.05)?	Yes
	One- or two-tailed P value?	Two-tailed	One- or two-tailed P value?	Two-tailed

## Sheet: Fig 1E
Figure 1E. Human CD8+ memory T cells were sorted by the expression of FcRL3 and activated on plate-bound anti-CD3 and anti-CD28 for 48 h.
	CD8 memory % CD40L		gMFI CD40L(ratio)
	FcRL3+	FcRL3-	FcRL3+	FcRL3-
Donor 1	0.9	8	0.084965	1
Donor 2	0.8	6.4	0.070507	1
Donor 3	9	17	0.498952	1
Donor 4	0.9	12	0.086747	1
Statistics	Paired t test		Paired t test
	P value	0.0064	P value	0.0044
	P value summary	**	P value summary	**
	Significantly different (P < 0.05)?	Yes	Significantly different (P < 0.05)?	Yes
	One- or two-tailed P value?	Two-tailed	One- or two-tailed P value?	Two-tailed

## Sheet: Fig 2C
Figure 2C. Surface expression of FcRL3 was measured after 5 days of activation.
Percentage of FcRL3 expressing cells is shown.
	CD8 memory
	anti-CD3/CD28	anti-CD3 (X2)
Donor 1	1.7	26
Donor 2	36.9	46.7
Donor 3	41.6	42
Donor 4	17.6	34.8
Donor 5	51.7	51.9
Donor 6	32.4	42.3
Donor 7	18.5	39.5
Donor 8	21	23.6
Statistics	Paired t test
	P value	0.0147
	P value summary	*
	Significantly different (P < 0.05)?	Yes
	One- or two-tailed P value?	Two-tailed
	Number of pairs	8

## Sheet: Fig 2F
Figure 2F. Surface expression of FcRL3 was measured in CD8+FcRL3+ cells transfected with sgRNAs targeting FCRL3 or control ones 10 days after initial activation, 3 days after the second activation.
Percentage of FcRL3 expressing cells is shown.
	CD8 memory
	Control sgRNA scrambled	KO sgRNA 1+2
Donor 1	38.8	3.14
Donor 2	29.9	4.8
Donor 3	10.2	1.65
Donor 4	30.8	1.84
Donor 5	22.2	5.2
Donor 6	22.4	4.41
Donor 7	49.1	13.3
Donor 8	59.4	3.33
Statistics	Paired t test
	P value	0.001
	P value summary	***
	Significantly different (P < 0.05)?	Yes
	One- or two-tailed P value?	Two-tailed

## Sheet: Fig 2G
Figure 2G. Surface expression of CD25 was measured in CD8+FcRL3+ cells transfected with sgRNAs targeting FCRL3 or control ones 10 days after initial activation, 3 days after the second activation.
Percentage of CD25 expressing cells is shown.
	CD8 memory
	Control sgRNA scrambled	KO sgRNA 1+2
Donor 1	33.7	85.6
Donor 2	46.6	54.5
Donor 3	61.4	71.8
Donor 4	58.3	66.1
Donor 5	64	70
Donor 6	47.3	74.7
Donor 7	35.2	50.7
Donor 8	36	50
Statistics	Paired t test
	P value	0.0145
	P value summary	*
	Significantly different (P < 0.05)?	Yes
	One- or two-tailed P value?	Two-tailed

## Sheet: Fig 2H
Figure 2H. Surface expression of CD137 was measured in CD8+FcRL3+ cells transfected with sgRNAs targeting FCRL3 or control ones 10 days after initial activation, 3 days after the second activation.
Percentage of CD137-expressing cells is shown.
	CD8 memory
	Control sgRNA scrambled	KO sgRNA 1+2
Donor 3	47.7	50.1
Donor 4	68.2	78.2
Donor 5	55.8	65.6
Donor 6	23.8	50
Donor 7	30.3	38.9
Donor 8	56	67
Statistics	Paired t test
	P value	0.0171
	P value summary	*
	Significantly different (P < 0.05)?	Yes
	One- or two-tailed P value?	Two-tailed

## Sheet: Fig 2K
Figure 2K. Human memory CD8+ T cells were transduced with lentivirus to express FcRL3. Expression of CD25 in transduced memory CD8+ cells 10 days after the initial activation was monitored.
Percentage of CD25 expressing cells is shown.				gMFI of CD25 normalized on LV-Empty is shown.
	LV-Empty	LV-FcRL3			LV-Empty	LV-FcRL3
Donor 1	43.4	8.19		Donor 1	1	0.432274
Donor 2	37.3	7.99		Donor 2	1	0.513133
Donor 3	21.8	7.63		Donor 3	1	0.641304
Donor 4	26.9	15.7		Donor 4	1	0.727034
Statistics	Paired t test			Statistics	Paired t test
	P value	0.0306			P value	0.0076
	P value summary	*			P value summary	**
	Significantly different (P < 0.05)?	Yes			Significantly different (P < 0.05)?	Yes
	One- or two-tailed P value?	Two-tailed			One- or two-tailed P value?	Two-tailed

## Sheet: Fig 3E
Figure 3E. Human CD8+ memory T cells were separated based on the expression of FcRL3. Intracellular staining for TOX was performed using conjugated antibodies.
Percentage of TOX-expressing cells is shown.
	CD8 memory
	FcRL3+	FcRL3-
Donor 1	55.5	19.7
Donor 2	64.2	49
Donor 3	75.1	50
Donor 4	75.4	50.6
Donor 5	73.7	32.2
Donor 6	79.6	38.9
Donor 7	62.1	13.1
Donor 8	69	42.7
Statistics	Paired t test
	P value	<0.0001
	P value summary	****
	Significantly different (P < 0.05)?	Yes
	One- or two-tailed P value?	Two-tailed

[truncated: 32 more sheets: Fig3F, Fig 3G, Fig 3H, Fig 3I, Fig 4A, Fig 4B, Fig 4C, Fig 4D, Fig 4E, Fig 5A, Fig 5D, Fig 5F, Fig 5I, Fig 6B, Fig 6D, Fig 6F, Fig 6G, Supp Fig 1B, Supp Fig 1C, Supp Fig 1D …]
